# Supplementary material for: Bone Adhered Sediments as a Source of Target and Environmental DNA and Proteins
Source: Mol Biol Evol. 2025 Aug 26;42(9):msaf202. doi: 10.1093/molbev/msaf202 (PMC12409277; doi:10.1093/molbev/msaf202)
Supplement: msaf202_Supplementary_Data [file msaf202_supplementary_data.zip]

Archive with 12 entries (12 files):
- Revision_Supplementary (1).pdf
- Supplementary_FileS1_ratsNCBIdb.fasta
- Supplementary_TableS10-Eukaryotic_screening.xlsx
- Supplementary_TableS11-Rattus_dataset.xlsx
- Supplementary_TableS13 - Laboratory workflow.xlsx
- Supplementary_TableS2-Proteomics_results.xlsx
- Supplementary_TableS3-Human_mapping_statistics.xlsx
- Supplementary_TableS4-Readv2_results.xlsx
- Supplementary_TableS5-Human_population_genetics_dataset.xlsx
- Supplementary_TableS6-CHRY038_sediment_phenotype_comparison.xlsx
- Supplementary_TableS7-Sourcetracker2_and_bacterial_species_abundances.xlsx
- Supplementary_TableS9-Damage_raw_data.xlsx
