# Supplementary material for: Bone Adhered Sediments as a Source of Target and Environmental DNA and Proteins
Source: Mol Biol Evol. 2025 Aug 26;42(9):msaf202. doi: 10.1093/molbev/msaf202 (PMC12409277; doi:10.1093/molbev/msaf202)
Supplement: msaf202_Supplementary_Data [file msaf202_supplementary_data.zip › Supplementary_TableS10-Eukaryotic_screening.xlsx]

## Sheet: A - Whole genomes References
Species	Taxonomic ID	Nucleotide ID
Rattus rattus	10117	GCF_011064425.1
Apodemus sylvaticus	10129	GCF_947179515.1
Trichuris trichiura	36087	GCA_037903355.1
Ascaris lumbricoides	6252	GCA_015227635.1
Homo sapiens	9606	GCF_000001405.13
Canis lupus	9612	GCF_000002285.5
Bos taurus	9913	GCF_002263795.3
Ovis aries	9940	GCF_016772045.2

## Sheet: B - Mitochondrial References
Genus	Species	Taxonomic ID	Nucleotide ID
Diplonevra	Diplonevra_funebris	1003495	NC_056115.1
Diplonevra	Diplonevra_peregrina	1003499	NC_056116.1
Rattus	Rattus_leucopus	10115	NC_014855.1
Rattus	Rattus_norvegicus	10116	AC_000022.2
Rattus	Rattus_norvegicus	10116	NC_001665.2
Rattus	Rattus_rattus	10117	NC_012374.1
Rattus	Rattus_fuscipes	10119	NC_014867.1
Rattus	Rattus_sordidus	10120	NC_014871.1
Rattus	Rattus_tunneyi	10121	NC_014861.1
Rattus	Rattus_villosissimus	10122	NC_014864.1
Apodemus	Apodemus_sylvaticus	10129	NC_049122.1
Hydrotaea	Hydrotaea_ignava	1073095	NC_037195.1
Homo	Homo_heidelbergensis	1425170	NC_023100.1
Litoditis	Litoditis_aff._marina_PmI	1656229	NC_027694.1
Litoditis	Litoditis_aff._marina_PmII	1656230	NC_027695.1
Litoditis	Litoditis_aff._marina_PmIII	1656231	NC_027696.1
Litoditis	Litoditis_aff._marina_PmIV	1656232	NC_027697.1
Canis	Canis_lupaster	1707807	NC_027956.1
Hydrotaea	Hydrotaea_chalcogaster	1816462	NC_041089.1
Ascaris	Ascaris_ovis	1885273	NC_036666.1
Sancassania	Sancassania_berlesei	2527844	NC_024637.1
Aporrectodea	Aporrectodea_rosea	27389	NC_046733.1
Rattus	Rattus_hoogerwerfi	2739836	NC_049040.1
Rattus	Rattus_korinchi	2739837	NC_049042.1
Rattus	Rattus_sp._NH_2147	2739838	NC_049041.1
Bos	Bos_frontalis	30520	NC_036020.1
Bos	Bos_grunniens	30521	NC_006380.3
Ovis	Ovis_ammon	30527	NC_020656.1
Canis	Canis_simensis	32534	NC_062616.1
Rattus	Rattus_exulans	34854	NC_012389.1
Rattus	Rattus_tanezumi	35732	NC_011638.1
Trichuris	Trichuris_trichiura	36087	NC_017750.1
Ovis	Ovis_canadensis	37174	NC_015889.1
Apodemus	Apodemus_agrarius	39030	NC_016428.1
Canis	Canis_rufus	45781	NC_062617.1
Anser	Anser_albifrons	50365	NC_004539.1
Ovis	Ovis_vignei	59896	NC_026064.1
Ascaris	Ascaris_lumbricoides	6252	NC_016198.1
Ascaris	Ascaris_suum	6253	NC_001327.1
Canis	Canis_aureus	68724	NC_067757.1
Trichuris	Trichuris_suis	68888	NC_017747.1
Rattus	Rattus_andamanensis	69077	NC_046686.1
Trichuris	Trichuris_muris	70415	NC_028621.1
Bos	Bos_mutus	72004	NC_025563.1
Rattus	Rattus_baluensis	83753	NC_035621.1
Rattus	Rattus_tiomanicus	83755	NC_029888.1
Anser	Anser_anser	8843	NC_011196.1
Anser	Anser_cygnoides	8845	NC_023832.1
Anser	Anser_indicus	8846	NC_025654.1
Trichuris	Trichuris_ovis	93034	NC_018597.1
Homo	Homo_sapiens	9606	NC_012920.1
Canis	Canis_lupus	9612	NC_008092.1
Canis	Canis_latrans	9614	NC_008093.1
Bos	Bos_gaurus	9904	NC_024818.1
Bos	Bos_javanicus	9906	NC_012706.1
Bos	Bos_primigenius	9909	NC_013996.1
Bos	Bos_taurus	9913	NC_006853.1
Bos	Bos_indicus	9915	NC_005971.1
Ovis	Ovis_aries	9940	NC_001941.1
Ovis	Ovis_dalli	9943	NC_039432.1

## Sheet: C - Whole Genome Mapping Stats
Sample	Raw Reads	Deduplicated Complex Reads	Species	Reassigned - Metagenomic	Average Read Length	Average Edit Distance	Average Depth	Breadth of Coverage	Av. 3 last bp 5' Deamination	Av. 3 last bp 3' Deamination	Modern Cont	Lowe Bound	Upper Bound
CHRY038	19964480	17925287	Canis lupus	8369	50.9101	1.34831	0.0002X	0.02%	0.1188	0.119549	0.1	8.5%	11.5%
CHRY038	19964480	17925287	Homo sapiens	545112	56.4678	0.623758	0.0099X	0.99%	0.142572	0.134084	0.05	4.5%	5.5%
CHRY038	19964480	17925287	Hydrotaea cyrtoneurina	245	42.1061	2.67347	0X	0	0.0751402	0.035	NA	NA	NA
CHRY038	19964480	17925287	Litoditis aff marina pmIII	0	0	0	0X	0	0	0	NA	NA	NA
CHRY038	19964480	17925287	Sancassania berlesei	75	62.0267	1.04	0.3259X	28.16%	0.22906	0.0488215	NA	NA	NA
CHRY051	21743979	20179094	Aporrectodea rosea	96	43.9271	2.80208	0X	0	0.0367677	0.075873	NA	NA	NA
CHRY051	21743979	20179094	Canis lupus	4876	64.7828	1.40956	0.0001X	0.01%	0.147692	0.141565	3%	1%	0.05
CHRY051	21743979	20179094	Homo sapiens	16775	71.6622	0.60775	0.0004X	0.04%	0.127467	0.0916734	35.5%	0.34	0.37
CHRY051	21743979	20179094	Ovis aries	10798	66.4555	1.38989	0.0003X	0.03%	0.153761	0.131318	0%	0	0.5%
DUX010	17455258	14759628	Canis lupus	5131	1.19723	42.176	0.0001X	0.01%	0.0739194	0.0744816	26.5%	24%	0.29
DUX010	17455258	14759628	Homo sapiens	1854	44.48	1.99892	0X	0	0.0438489	0.0528019	80.5%	78.5%	82.5%
DUX010	17455258	14759628	Ovis aries	35913	0.887868	48.2816	0.0007X	0.07%	0.0858605	0.0854203	2%	1%	0.03
DUX012	15229797	13093128	Homo sapiens	1744	42.0281	1.74713	0X	0	0.0393522	0.0354291	NA	NA	NA
DUX012	15229797	13093128	Ovis aries	16942	0.911227	45.7501	0.0003X	0.03%	0.0670545	0.0661322	NA	NA	NA
EDI013	19470028	14889930	Apodemus sylvaticus	6571	38.5559	1.14671	0.0001X	0.01%	0.113496	0.111316	0.17	14.5%	19.5%
EDI013	19470028	14889930	Homo sapiens	13742	41.9682	0.962087	0.0002X	0.02%	0.189133	0.182367	0	0%	0.5%
EDI013	19470028	14889930	Ovis aries	12054	43.2371	1.27534	0.0002X	0.02%	0.16547	0.168334	0	0%	0.5%
GAM042	19753528	15213702	Homo sapiens	35525	47.7212	0.829388	0.0005X	0.05%	0.135266	0.132353	0	0%	0.5%
JDS123	18537810	15691167	Anser brachyrhynchus	1244	38.3633	2.17444	0X	0	0.103855	0.0900676	0.51	0.46	0.56
JDS123	18537810	15691167	Ascaris lumbricoides	463	46.0562	1.68683	0.0001X	0.01%	0.123541	0.111548	NA	NA	NA
JDS123	18537810	15691167	Diplonevra peregrina	29	52.5172	2.06897	0.0977X	0.08	0.0555556	0.047619	NA	NA	NA
JDS123	18537810	15691167	Homo sapiens	19264	50.576	0.878426	0.0003X	0.03%	0.162344	0.155606	0	0	0.5%
JDS123	18537810	15691167	Trichuris trichiura	20396	56.1746	1.43239	0.0152X	1.43%	0.132654	0.123204	0.07	0.06	0.08
JDS157	17856678	13818521	Homo sapiens	10928	48.3412	0.906113	0.0002X	0.02%	0.070743	0.0740067	0.32	30.5%	33.5%
JDS157	17856678	13818521	Ovis aries	4617	42.1759	1.63115	0.0001X	0.01%	0.0836028	0.0918745	0.24	21.5%	26.5%
NMS022	20149396	17289753	Ascaris lumbricoides	22978	53.7894	1.14875	0.0042X	0.42%	0.141864	0.141961	0	0	0.5%
NMS022	20149396	17289753	Bos taurus	15969	47.7596	1.0794	0.0003X	0.03%	0.108286	0.107657	0	0	0.5%
NMS022	20149396	17289753	Canis lupus	8053	48.0745	1.32832	0.0002X	0.02%	0.134598	0.11682	0	0	0.5%
NMS022	20149396	17289753	Homo sapiens	52403	56.0063	0.920062	0.0009X	0.09%	0.149894	0.131373	0	0	0.5%
NMS022	20149396	17289753	Rattus rattus	7698244	57.0186	0.551342	0.1842X	16.7%	0.0683943	0.0625329	0.02	1.5%	2.5%
NMS031	16004452	10319981	Canis lupus	5031	42.3361	1.32658	0.0001X	0.01%	0.135693	0.129835	0.04	1.5%	6.5%
NMS031	16004452	10319981	Homo sapiens	6694	46.8921	0.944129	0.0001X	0.01%	0.14551	0.137984	20.5%	18.5%	22.5%
TRM003	17596592	15015473	Homo sapiens	56692	49.4355	0.846998	0.0009X	0.09%	0.224187	0.216053	0.5%	0	0.01
Z1460 (Control-1)	19823619	9997561	Ovis aries	393896	42.2866	0.475146	0.0063X	0.63%	0.0560056	0.0565502	7.5%	0.07	0.08
Z1462 (Control-2)	18134387	9165025	Ovis aries	327071	44.7253	0.471063	0.0056X	0.55%	0.0479722	0.0488045	12.5%	0.12	0.13
Z1463 (Control-3)	18938113	9557912	Ovis aries	278065	43.2597	0.479557	0.0046X	0.46%	0.0536658	0.0541244	0.03	2.5%	3.5%
Z1464 (Control-4)	20088743	10202713	Ovis aries	353078	43.0455	0.457987	0.0058X	0.58%	0.0485623	0.0491248	0.07	6.5%	7.5%

## Sheet: D-Blank Contaminants
	Mapping
Sample	Raw Reads	Deduplicated Complex Reads	Species	Reassigned - Metagenomic	Average Read Length	Average Edit Distance	Average Depth	Breadth of Coverage	Av. 3 last bp 5' Deamination	Av. 3 last bp 3' Deamination	Mitochondrial Reads	Blast + MEGAN6>80%
Blank_a	227061	109169	Canis lupus	868	48.0196	0.248848	0X	0	0.00840005	0.00820557	0	81
Blank_b	52636	46302	Homo sapiens	1242	75.2512	0.353462	0X	0	0.0192805	0.00724598	2	Not tested
Blank_a	227061	109169	Homo sapiens	5015	73.9922	0.378066	0.0001X	0.01%	0.00625066	0.00297469	2	Not tested
Blank_c	253945	82731	Homo sapiens	2501	60.4034	0.434226	0X	0	0.00561749	0.00998724	2	Not tested
Blank_c	253945	82731	Meleagris gallopavo	247	62.1053	0.469636	0X	0	0.0120937	0	4	129
Blank_a	227061	109169	Trichuris trichiura	55	49.0545	0.709091	0X	0	0	0.0175439	0	0
Blank_a	227061	109169	Meleagris gallopavo	116	65.5603	0.818966	0X	0	0.0215054	0.00900901	0	54
Blank_c	253945	82731	Trichuris trichiura	84	49.8929	0.857143	0.0001X	0.01%	0.0375	0	0	0
Blank_c	253945	82731	Canis lupus	43	52.6744	1.16279	0X	0	0.0133333	0	0	0
Blank_c	253945	82731	Bos taurus	24	58.5	1.16667	0X	0	0.0222222	0	0	2
Blank_a	227061	109169	Bos taurus	23	44.1739	1.26087	0X	0	0.0123457	0.0238095	0	0
