# Supplementary material for: Bone Adhered Sediments as a Source of Target and Environmental DNA and Proteins
Source: Mol Biol Evol. 2025 Aug 26;42(9):msaf202. doi: 10.1093/molbev/msaf202 (PMC12409277; doi:10.1093/molbev/msaf202)
Supplement: msaf202_Supplementary_Data [file msaf202_supplementary_data.zip › Supplementary_TableS13 - Laboratory workflow.xlsx]

## Sheet: Sheet1
Lab ID	Original ID	Site name	Age of site	Skeletal Element	Mass (mg)	Extraction ID	Lysis incubation time	EDTA 0.5M pH 8.0 (uL)	Final elution volume (uL)	Library ID	Input Vol (uL)	Library type	UDG treatment	Indexing type	Index	Index sequence	PCR cycles	Purification type	Final volume (uL)	Qubit 2.0 quantification(ng/uL)	Sequencing instrument	Sequencing kit
JDS123B	223	St Johns Divinity School	Medieval	Vertebrae	6.94	CHRY038B-1	1 day, 0:00:00	500	60	CHRY038B-1-SG1	30	dsDNA	no	SE	NEB7	CAGATC	15	Minelute	35	25.8	NextSeq500	High 75
JDS157B	403	St Johns Divinity School	Medieval	Rib	3.43	CHRY051B-1	1 day, 0:00:00	500	60	CHRY051B-1-SG1	30	dsDNA	no	SE	NEB8	ACTTGA	15	Minelute	35	3.82	NextSeq500	High 75
DUX010B	458	Duxford	Iron Age / Roman	Petrous	10.04	DUX010B-1	1 day, 0:00:00	500	60	DUX010B-1-SG1	30	dsDNA	no	SE	NEB9	GATCAG	15	Minelute	35	13.3	NextSeq500	High 75
DUX012B	460	Duxford	Iron Age / Roman	Petrous	13.75	DUX012B-1	1 day, 0:00:00	500	60	DUX012B-1-SG1	30	dsDNA	no	SE	NEB11	GGCTAC	15	Minelute	35	7.68	NextSeq500	High 75
NMS031B	509	New Museums Site	Late Medieval	Petrous	10.76	EDI013B-1	1 day, 0:00:00	500	60	EDI013B-1-SG1	30	dsDNA	no	SE	NEB12	CTTGTA	15	Minelute	35	28	NextSeq500	High 75
NMS022B	518	New Museums Site	Late Medieval	Petrous	10.7	GAM042B-1	1 day, 0:00:00	500	60	GAM042B-1-SG1	30	dsDNA	no	SE	NEB13	AGTCAA	15	Minelute	35	18.7	NextSeq500	High 75
EDI013B	559	Barrington Edix Hill A	Early Medieval	Petrous	8.63	JDS123B-1	1 day, 0:00:00	500	60	JDS123B-1-SG1	30	dsDNA	no	SE	NEB14	AGTTCC	15	Minelute	35	18.1	NextSeq500	High 75
TRM003B	616	Trumpington Meadows	Neolithic	Petrous	15.58	JDS157B-1	1 day, 0:00:00	500	60	JDS157B-1-SG1	30	dsDNA	no	SE	NEB15	ATGTCA	15	Minelute	35	30.8	NextSeq500	High 75
GAM042B	842	Gamlingay	Early Medieval	Rib	6.74	NMS022B-1	1 day, 0:00:00	500	60	NMS022B-1-SG1	30	dsDNA	no	SE	NEB19	GTGAAA	15	Minelute	35	24	NextSeq500	High 75
CHRY038B	947	Cherry Hinton	Medieval	Petrous	14.68	NMS031B-1	1 day, 0:00:00	500	60	NMS031B-1-SG1	30	dsDNA	no	SE	NEB17	GTAGAG	15	Minelute	35	32	NextSeq500	High 75
CHRY051B	1155	Cherry Hinton	Medieval	Petrous	14.05	TRM003B-1	1 day, 0:00:00	500	60	TRM003B-1-SG1	30	dsDNA	no	SE	NEB18	GTCCGC	15	Minelute	35	21.4	NextSeq500	High 75
Blank1	NA	NA	NA	NA	NA	E_CLS-210227a	1 day, 0:00:00	500	60	E_CLS-210227a-SG1	30	dsDNA	no	SE	NEB20	GTGGCC	15	Minelute	35	0	NextSeq500	High 75
Blank2	NA	NA	NA	NA	NA	E_CLS-210227b	1 day, 0:00:00	500	60	E_CLS-210227b-SG1	30	dsDNA	no	SE	NEB21	GTTTCG	15	Minelute	35	0	NextSeq500	High 75
Blank3	NA	NA	NA	NA	NA	E_CLS-210227c	1 day, 0:00:00	500	60	E_CLS-210227c-SG1	30	dsDNA	no	SE	NEB24	GGTAGC	15	Minelute	35	0	NextSeq500	High 75
