# Supplementary material for: Bone Adhered Sediments as a Source of Target and Environmental DNA and Proteins
Source: Mol Biol Evol. 2025 Aug 26;42(9):msaf202. doi: 10.1093/molbev/msaf202 (PMC12409277; doi:10.1093/molbev/msaf202)
Supplement: msaf202_Supplementary_Data [file msaf202_supplementary_data.zip › Supplementary_TableS2-Proteomics_results.xlsx]

## Sheet: Supplementary_Table_S2
Samples	Equivalence
JDS123B	6
JDS157B	9
DUX010B	12
DUX012B	18
NMS031B	21
NMS022B	24
EDI013B	27
TRM003B	30
GAM042B	33
CHRY038B	36
CHRY051B	39
GAM042	40

## Sheet: PFind
#Sample	Title	Charge	Sq	Mod_Sites	Score	Spectra Mass	Q value	Theory Sq Mass	Delta Mass	Delta Mass (PPM)	Specific Flag	Label Flag	Target_Decoy	Protein AC
result06	103	210305_06_Orbi2_KN_SER_G90_T120_Oras_blank_260221.22013.22013.3.0.dta	3	LGEHNIDVLEGNEQFINAAK	9.74E-004	2211.10	0.00000	2211.10	-0.00141	-0.64	S	1	True	sp|P00761|TRYP_PIG/CON_Trypsin|SWISS-PROT:P00761|TRYP_PIG/
result06	165	210305_06_Orbi2_KN_SER_G90_T120_Oras_blank_260221.19493.19493.2.0.dta	2	IITHPNFNGNTLDNDIMLIK	6,Deamidated[N]#0;17,Oxidation[M]#0;	9.67E-002	2300.16	0.00000	2300.16	-0.00053	-0.23	S	1	True	sp|P00761|TRYP_PIG/CON_Trypsin|SWISS-PROT:P00761|TRYP_PIG/
result06	24	210305_06_Orbi2_KN_SER_G90_T120_Oras_blank_260221.18707.18707.3.0.dta	3	IITHPNFNGNTLDNDIMLIK	17,Oxidation[M]#0;	9.66E-008	2299.20	0.00000	2299.17	0.02146	9.34	S	1	True	sp|P00761|TRYP_PIG/CON_Trypsin|SWISS-PROT:P00761|TRYP_PIG/
result06	102	210305_06_Orbi2_KN_SER_G90_T120_Oras_blank_260221.20360.20360.3.0.dta	3	LGEHNIDVLEGNEQFINAAK	9.59E-004	2211.10	0.00000	2211.10	-0.00176	-0.79	S	1	True	sp|P00761|TRYP_PIG/CON_Trypsin|SWISS-PROT:P00761|TRYP_PIG/
result06	33	210305_06_Orbi2_KN_SER_G90_T120_Oras_blank_260221.17198.17198.3.0.dta	3	LGEHNIDVLEGNEQFINAAK	17,Deamidated[N]#0;20,Methyl[K]#0;	9.58E-007	2226.10	0.00000	2226.10	0.00020	0.09	S	1	True	sp|P00761|TRYP_PIG/CON_Trypsin|SWISS-PROT:P00761|TRYP_PIG/
result06	6	210305_06_Orbi2_KN_SER_G90_T120_Oras_blank_260221.17022.17022.3.1.dta	3	LGEHNIDVLEGNEQFINAAK	9.55E-009	2211.10	0.00000	2211.10	-0.00110	-0.50	S	1	True	sp|P00761|TRYP_PIG/CON_Trypsin|SWISS-PROT:P00761|TRYP_PIG/
result06	59	210305_06_Orbi2_KN_SER_G90_T120_Oras_blank_260221.18314.18314.3.0.dta	3	LGEHNIDVLEGNEQFINAAK	9.46E-006	2211.11	0.00000	2211.10	0.00335	1.52	S	1	True	sp|P00761|TRYP_PIG/CON_Trypsin|SWISS-PROT:P00761|TRYP_PIG/
result06	139	210305_06_Orbi2_KN_SER_G90_T120_Oras_blank_260221.23447.23447.3.0.dta	3	LIKLNSPATLNSR	9.44E-003	1426.83	0.00000	1426.84	-0.01080	-7.57	C	1	True	sp|P08426|TRY3_RAT/
result06	23	210305_06_Orbi2_KN_SER_G90_T120_Oras_blank_260221.16522.16522.3.0.dta	3	LGEHNIEVLEGNEQFINAAK	9.43E-008	2225.11	0.00000	2225.12	-0.00857	-3.85	S	1	True	sp|P07477|TRY1_HUMAN/sp|P07478|TRY2_HUMAN/sp|Q8NHM4|TRY6_HUMAN/CON_IPI00011694.1/
result06	164	210305_06_Orbi2_KN_SER_G90_T120_Oras_blank_260221.20591.20591.3.0.dta	3	NTIDNDIMLIKLSSPATLNSR	11,Ethanolyl[K]#0;	9.40E-002	2360.25	0.00000	2360.25	-0.00151	-0.64	C	1	True	sp|P06871|TRY1_CANLF/sp|P00761|TRYP_PIG/CON_Trypsin|SWISS-PROT:P00761|TRYP_PIG/
result06	101	210305_06_Orbi2_KN_SER_G90_T120_Oras_blank_260221.20670.20670.3.0.dta	3	IITHPNFNGNTLDNDIMLIK	17,Oxidation[M]#0;	9.28E-004	2299.17	0.00000	2299.17	-0.00100	-0.43	S	1	True	sp|P00761|TRYP_PIG/CON_Trypsin|SWISS-PROT:P00761|TRYP_PIG/
result06	76	210305_06_Orbi2_KN_SER_G90_T120_Oras_blank_260221.15239.15239.3.0.dta	3	EHNIDVLEGNEQFINAAK	9.23E-005	2041.00	0.00000	2041.00	-0.00103	-0.51	C	1	True	sp|P00761|TRYP_PIG/CON_Trypsin|SWISS-PROT:P00761|TRYP_PIG/
result06	100	210305_06_Orbi2_KN_SER_G90_T120_Oras_blank_260221.21406.21406.3.0.dta	3	LGEHNIDVLEGNEQFINAAK	9.18E-004	2211.10	0.00000	2211.10	-0.00087	-0.39	S	1	True	sp|P00761|TRYP_PIG/CON_Trypsin|SWISS-PROT:P00761|TRYP_PIG/
result06	138	210305_06_Orbi2_KN_SER_G90_T120_Oras_blank_260221.16367.16367.5.0.dta	5	NSQWVVSAAHCYKSRIQVRLGEHNIDVLEGNEQFINAAK	3,Deamidated[Q]#0;	9.14E-003	4425.21	0.00000	4425.22	-0.00080	-0.18	C	1	True	sp|P00761|TRYP_PIG/CON_Trypsin|SWISS-PROT:P00761|TRYP_PIG/
result06	99	210305_06_Orbi2_KN_SER_G90_T120_Oras_blank_260221.18891.18891.2.0.dta	2	IITHPNFNGNTLDNDIMLIK	17,Oxidation[M]#0;	8.96E-004	2299.17	0.00000	2299.17	-0.00159	-0.69	S	1	True	sp|P00761|TRYP_PIG/CON_Trypsin|SWISS-PROT:P00761|TRYP_PIG/
result06	98	210305_06_Orbi2_KN_SER_G90_T120_Oras_blank_260221.11182.11182.2.0.dta	2	VATVSLPR	0,Dimethyl[AnyN-term](Ethyl[AnyN-term])#0;	8.84E-004	870.55	0.00000	870.54	0.00759	8.71	S	1	True	sp|P86909|SCP_CHIOP/sp|P00761|TRYP_PIG/CON_Trypsin|SWISS-PROT:P00761|TRYP_PIG/
result06	97	210305_06_Orbi2_KN_SER_G90_T120_Oras_blank_260221.23324.23324.3.3.dta	3	LGEHNIDVLEGNEQFINAAKIITHP	8.81E-004	2772.43	0.00000	2772.43	-0.00020	-0.07	N	1	True	sp|P00761|TRYP_PIG/CON_Trypsin|SWISS-PROT:P00761|TRYP_PIG/
result06	163	210305_06_Orbi2_KN_SER_G90_T120_Oras_blank_260221.7956.7956.3.0.dta	3	HGGGGGGFGGGGFGSR	8.78E-002	1320.58	0.00000	1320.58	0.00024	0.18	S	1	True	sp|P35908|K22E_HUMAN/CON_IPI00021304.1/
result06	22	210305_06_Orbi2_KN_SER_G90_T120_Oras_blank_260221.23379.23379.2.1.dta	2	NLDLDSIIAEVK	8.73E-008	1329.72	0.00000	1329.73	-0.00196	-1.47	S	1	True	sp|P35908|K22E_HUMAN/sp|P13647|K2C5_HUMAN/sp|A5A6M8|K2C5_PANTR/sp|P02538|K2C6A_HUMAN/sp|P04259|K2C6B_HUMAN/sp|P48668|K2C6C_HUMAN/sp|O95678|K2C75_HUMAN/sp|Q148H7|K2C79_BOVIN/sp|Q5XKE5|K2C79_HUMAN/sp|Q8VED5|K2C79_MOUSE/sp|O93532|K2CO_CHICK/CON_IPI00009867.3/CON_IPI00021304.1/CON_IPI00300725.7/CON_IPI00299145.9/CON_IPI00293665.7/CON_IPI00124499.2/CON_IPI00005859.3/CON_IPI00241841.9/
result06	2	210305_06_Orbi2_KN_SER_G90_T120_Oras_blank_260221.16652.16652.3.0.dta	3	LGEHNIDVLEGNEQFINAAK	8.69E-011	2211.11	0.00000	2211.10	0.00160	0.72	S	1	True	sp|P00761|TRYP_PIG/CON_Trypsin|SWISS-PROT:P00761|TRYP_PIG/
result06	162	210305_06_Orbi2_KN_SER_G90_T120_Oras_blank_260221.23235.23235.4.0.dta	4	LGEHNIDVLEGNEQFINAAKIITHPNFNG	20,Dimethyl[K](Ethyl[K]/Delta_H(4)C(2)[K])#0;	8.61E-002	3232.64	0.00000	3232.64	-0.00082	-0.25	N	1	True	sp|P00761|TRYP_PIG/CON_Trypsin|SWISS-PROT:P00761|TRYP_PIG/
result06	1	210305_06_Orbi2_KN_SER_G90_T120_Oras_blank_260221.19645.19645.3.0.dta	3	TIDNDIMLIKLSSPATLNSR	7,Oxidation[M]#0;10,Dimethyl[K](Ethyl[K]/Delta_H(4)C(2)[K])#0;	8.58E-011	2246.20	0.00000	2246.21	-0.00171	-0.76	C	1	True	sp|P06871|TRY1_CANLF/sp|P00761|TRYP_PIG/CON_Trypsin|SWISS-PROT:P00761|TRYP_PIG/
result06	137	210305_06_Orbi2_KN_SER_G90_T120_Oras_blank_260221.23626.23626.4.0.dta	4	LDNLQQEIDFLTALYQAELSQMQTQISETNVILSMDNNR	22,Oxidation[M]#0;35,Oxidation[M]#0;	8.45E-003	4559.19	0.00000	4559.19	0.00314	0.69	S	1	True	sp|P04264|K2C1_HUMAN/sp|A5A6M6|K2C1_PANTR/CON_IPI00220327.3/
result06	58	210305_06_Orbi2_KN_SER_G90_T120_Oras_blank_260221.8133.8133.2.0.dta	2	LSSPATLNSR	8.35E-006	1045.56	0.00000	1045.56	-0.00025	-0.24	S	1	True	sp|P06871|TRY1_CANLF/sp|P00761|TRYP_PIG/CON_Trypsin|SWISS-PROT:P00761|TRYP_PIG/
result06	21	210305_06_Orbi2_KN_SER_G90_T120_Oras_blank_260221.16828.16828.3.0.dta	3	LGEHNIDVLEGNEQFINAAK	20,Dimethyl[K](Ethyl[K]/Delta_H(4)C(2)[K])#0;	8.23E-008	2239.14	0.00000	2239.14	0.00047	0.21	S	1	True	sp|P00761|TRYP_PIG/CON_Trypsin|SWISS-PROT:P00761|TRYP_PIG/
result06	20	210305_06_Orbi2_KN_SER_G90_T120_Oras_blank_260221.23389.23389.2.0.dta	2	NLDLDSIIAEVK	8.15E-008	1329.72	0.00000	1329.73	-0.00196	-1.47	S	1	True	sp|P35908|K22E_HUMAN/sp|P13647|K2C5_HUMAN/sp|A5A6M8|K2C5_PANTR/sp|P02538|K2C6A_HUMAN/sp|P04259|K2C6B_HUMAN/sp|P48668|K2C6C_HUMAN/sp|O95678|K2C75_HUMAN/sp|Q148H7|K2C79_BOVIN/sp|Q5XKE5|K2C79_HUMAN/sp|Q8VED5|K2C79_MOUSE/sp|O93532|K2CO_CHICK/CON_IPI00009867.3/CON_IPI00021304.1/CON_IPI00300725.7/CON_IPI00299145.9/CON_IPI00293665.7/CON_IPI00124499.2/CON_IPI00005859.3/CON_IPI00241841.9/
result06	75	210305_06_Orbi2_KN_SER_G90_T120_Oras_blank_260221.19287.19287.3.1.dta	3	LGEHNIDVLEGNEQFINAAK	20,Diethyl[K]#0;	8.05E-005	2267.16	0.00000	2267.17	-0.00529	-2.33	S	1	True	sp|P00761|TRYP_PIG/CON_Trypsin|SWISS-PROT:P00761|TRYP_PIG/
result06	96	210305_06_Orbi2_KN_SER_G90_T120_Oras_blank_260221.20370.20370.3.0.dta	3	IITHPNFNGNTLDNDIMLIK	17,Oxidation[M]#0;	7.87E-004	2299.17	0.00000	2299.17	-0.00104	-0.45	S	1	True	sp|P00761|TRYP_PIG/CON_Trypsin|SWISS-PROT:P00761|TRYP_PIG/
result06	19	210305_06_Orbi2_KN_SER_G90_T120_Oras_blank_260221.23388.23388.2.0.dta	2	SLDLDSIIAEVK	7.39E-008	1302.71	0.00000	1302.72	-0.00135	-1.04	S	1	True	sp|P04264|K2C1_HUMAN/sp|A5A6M6|K2C1_PANTR/sp|Q5XQN5|K2C5_BOVIN/sp|Q922U2|K2C5_MOUSE/sp|Q6P6Q2|K2C5_RAT/sp|P50446|K2C6A_MOUSE/sp|Q4FZU2|K2C6A_RAT/sp|Q9Z331|K2C6B_MOUSE/sp|Q08D91|K2C75_BOVIN/sp|Q8BGZ7|K2C75_MOUSE/sp|Q6IG05|K2C75_RAT/sp|Q29S21|K2C7_BOVIN/CON_IPI00220327.3/CON_IPI00697851.1/CON_IPI00131368.3/CON_IPI00139301.3/CON_IPI00221797.1/
result06	136	210305_06_Orbi2_KN_SER_G90_T120_Oras_blank_260221.10553.10553.2.0.dta	2	VGPVSLPR	7.23E-003	824.50	0.00000	824.50	0.00214	2.59	C	1	True	sp|Q12802|AKP13_HUMAN/
result06	74	210305_06_Orbi2_KN_SER_G90_T120_Oras_blank_260221.19516.19516.3.0.dta	3	IITHPNFNGNTLDNDIMLIK	6,Ammonia-loss[N]#0;17,Oxidation[M]#0;	7.08E-005	2282.15	0.00000	2282.15	-0.00079	-0.34	S	1	True	sp|P00761|TRYP_PIG/CON_Trypsin|SWISS-PROT:P00761|TRYP_PIG/
result06	57	210305_06_Orbi2_KN_SER_G90_T120_Oras_blank_260221.19211.19211.4.3.dta	4	IITHPNFNGNTLDNDIMLIK	17,Oxidation[M]#0;	7.01E-006	2299.17	0.00000	2299.17	-0.00054	-0.23	S	1	True	sp|P00761|TRYP_PIG/CON_Trypsin|SWISS-PROT:P00761|TRYP_PIG/
result06	56	210305_06_Orbi2_KN_SER_G90_T120_Oras_blank_260221.19044.19044.3.0.dta	3	LGEHNIDVLEGNEQFINAAK	6.92E-006	2211.10	0.00000	2211.10	-0.00029	-0.13	S	1	True	sp|P00761|TRYP_PIG/CON_Trypsin|SWISS-PROT:P00761|TRYP_PIG/
result06	135	210305_06_Orbi2_KN_SER_G90_T120_Oras_blank_260221.22847.22847.3.0.dta	3	LGEHNIDVLEGNEQFINAAK	6.92E-003	2211.10	0.00000	2211.10	-0.00212	-0.96	S	1	True	sp|P00761|TRYP_PIG/CON_Trypsin|SWISS-PROT:P00761|TRYP_PIG/
result06	134	210305_06_Orbi2_KN_SER_G90_T120_Oras_blank_260221.22846.22846.3.0.dta	3	IITHPNFNGNTLDNDIMLIK	17,Oxidation[M]#0;	6.89E-003	2299.17	0.00000	2299.17	-0.00198	-0.86	S	1	True	sp|P00761|TRYP_PIG/CON_Trypsin|SWISS-PROT:P00761|TRYP_PIG/
result06	55	210305_06_Orbi2_KN_SER_G90_T120_Oras_blank_260221.19704.19704.3.0.dta	3	LGEHNIDVLEGNEQFINAAK	6.85E-006	2211.10	0.00000	2211.10	-0.00111	-0.50	S	1	True	sp|P00761|TRYP_PIG/CON_Trypsin|SWISS-PROT:P00761|TRYP_PIG/
result06	54	210305_06_Orbi2_KN_SER_G90_T120_Oras_blank_260221.19855.19855.3.0.dta	3	LGEHNIDVLEGNEQFINAAK	6.80E-006	2211.10	0.00000	2211.10	-0.00120	-0.54	S	1	True	sp|P00761|TRYP_PIG/CON_Trypsin|SWISS-PROT:P00761|TRYP_PIG/
result06	53	210305_06_Orbi2_KN_SER_G90_T120_Oras_blank_260221.18860.18860.4.0.dta	4	IITHPNFNGNTLDNDIMLIK	17,Oxidation[M]#0;	6.76E-006	2299.17	0.00000	2299.17	-0.00022	-0.10	S	1	True	sp|P00761|TRYP_PIG/CON_Trypsin|SWISS-PROT:P00761|TRYP_PIG/
result06	133	210305_06_Orbi2_KN_SER_G90_T120_Oras_blank_260221.16723.16723.4.0.dta	4	LGEHNIDVLEGNEQFINAAK	6.70E-003	2211.10	0.00000	2211.10	0.00039	0.18	S	1	True	sp|P00761|TRYP_PIG/CON_Trypsin|SWISS-PROT:P00761|TRYP_PIG/
result06	132	210305_06_Orbi2_KN_SER_G90_T120_Oras_blank_260221.21113.21113.3.0.dta	3	LGEHNIDVLEGNEQFINAAK	6.57E-003	2211.10	0.00000	2211.10	-0.00095	-0.43	S	1	True	sp|P00761|TRYP_PIG/CON_Trypsin|SWISS-PROT:P00761|TRYP_PIG/
result06	52	210305_06_Orbi2_KN_SER_G90_T120_Oras_blank_260221.18630.18630.3.0.dta	3	LGEHNIDVLEGNEQFINAAK	6.51E-006	2211.10	0.00000	2211.10	-0.00122	-0.55	S	1	True	sp|P00761|TRYP_PIG/CON_Trypsin|SWISS-PROT:P00761|TRYP_PIG/
result06	131	210305_06_Orbi2_KN_SER_G90_T120_Oras_blank_260221.18709.18709.5.0.dta	5	IITHPNFNGNTLDNDIMLIK	17,Oxidation[M]#0;	6.43E-003	2299.17	0.00000	2299.17	-0.00024	-0.10	S	1	True	sp|P00761|TRYP_PIG/CON_Trypsin|SWISS-PROT:P00761|TRYP_PIG/
result06	130	210305_06_Orbi2_KN_SER_G90_T120_Oras_blank_260221.23378.23378.3.4.dta	3	PNFNGNTLDNDIMLIKLSSPATLNSR	6.34E-003	2845.46	0.00000	2845.45	0.00572	2.01	C	1	True	sp|P00761|TRYP_PIG/CON_Trypsin|SWISS-PROT:P00761|TRYP_PIG/
result06	129	210305_06_Orbi2_KN_SER_G90_T120_Oras_blank_260221.16124.16124.3.0.dta	3	IITHPNFNGNTLDNDIMLIK	6.29E-003	2283.16	0.00000	2283.18	-0.02123	-9.30	S	1	True	sp|P00761|TRYP_PIG/CON_Trypsin|SWISS-PROT:P00761|TRYP_PIG/
result06	128	210305_06_Orbi2_KN_SER_G90_T120_Oras_blank_260221.20100.20100.3.1.dta	3	APVLSDSSCKSSYPGQITGNMICVGFLEGGK	9,Ethanolamine[C]#0;	6.24E-003	3188.51	0.00000	3188.54	-0.03050	-9.57	S	1	True	sp|P00761|TRYP_PIG/CON_Trypsin|SWISS-PROT:P00761|TRYP_PIG/
result06	5	210305_06_Orbi2_KN_SER_G90_T120_Oras_blank_260221.17810.17810.3.0.dta	3	LGEHNINVLEGDEQFINAAK	7,Deamidated[N]#0;	6.20E-009	2212.09	0.00000	2212.09	0.00222	1.00	S	1	True	sp|P00762|TRY1_RAT/
result06	51	210305_06_Orbi2_KN_SER_G90_T120_Oras_blank_260221.23475.23475.3.1.dta	3	IITHPNFNGNTLDNDIMLIK	17,Oxidation[M]#0;	6.18E-006	2299.14	0.00000	2299.17	-0.03096	-13.47	S	1	True	sp|P00761|TRYP_PIG/CON_Trypsin|SWISS-PROT:P00761|TRYP_PIG/
result06	127	210305_06_Orbi2_KN_SER_G90_T120_Oras_blank_260221.20507.20507.3.0.dta	3	LGEHNIDVLEGNEQFINAAK	6.17E-003	2211.10	0.00000	2211.10	-0.00145	-0.66	S	1	True	sp|P00761|TRYP_PIG/CON_Trypsin|SWISS-PROT:P00761|TRYP_PIG/
result06	161	210305_06_Orbi2_KN_SER_G90_T120_Oras_blank_260221.11196.11196.2.0.dta	2	VATVSLPR	6.17E-002	842.51	0.00000	842.51	0.00237	2.81	S	1	True	sp|P86909|SCP_CHIOP/sp|P00761|TRYP_PIG/CON_Trypsin|SWISS-PROT:P00761|TRYP_PIG/
result06	126	210305_06_Orbi2_KN_SER_G90_T120_Oras_blank_260221.21706.21706.3.0.dta	3	IITHPNFNGNTLDNDIMLIK	17,Oxidation[M]#0;	6.12E-003	2299.17	0.00000	2299.17	-0.00173	-0.75	S	1	True	sp|P00761|TRYP_PIG/CON_Trypsin|SWISS-PROT:P00761|TRYP_PIG/
result06	160	210305_06_Orbi2_KN_SER_G90_T120_Oras_blank_260221.16404.16404.2.1.dta	2	LGEHNINVLEGNEQFVNAAK	6.11E-002	2196.08	0.00000	2196.10	-0.01987	-9.05	S	1	True	sp|P00763|TRY2_RAT/
result06	18	210305_06_Orbi2_KN_SER_G90_T120_Oras_blank_260221.16883.16883.3.0.dta	3	LGEHNIDVLEGNEQFINAAK	20,Methyl[K]#0;	5.92E-008	2225.12	0.00000	2225.12	-0.00057	-0.25	S	1	True	sp|P00761|TRYP_PIG/CON_Trypsin|SWISS-PROT:P00761|TRYP_PIG/
result06	125	210305_06_Orbi2_KN_SER_G90_T120_Oras_blank_260221.21414.21414.3.0.dta	3	IITHPNFNGNTLDNDIMLIK	17,Oxidation[M]#0;	5.84E-003	2299.17	0.00000	2299.17	-0.00202	-0.88	S	1	True	sp|P00761|TRYP_PIG/CON_Trypsin|SWISS-PROT:P00761|TRYP_PIG/
result06	32	210305_06_Orbi2_KN_SER_G90_T120_Oras_blank_260221.20293.20293.3.0.dta	3	IITHPNFNGNTLDNDIMLIK	5.83E-007	2283.18	0.00000	2283.18	-0.00195	-0.85	S	1	True	sp|P00761|TRYP_PIG/CON_Trypsin|SWISS-PROT:P00761|TRYP_PIG/
result06	50	210305_06_Orbi2_KN_SER_G90_T120_Oras_blank_260221.19206.19206.3.0.dta	3	LGEHNIDVLEGNEQFINAAK	5.81E-006	2211.10	0.00000	2211.10	-0.00086	-0.39	S	1	True	sp|P00761|TRYP_PIG/CON_Trypsin|SWISS-PROT:P00761|TRYP_PIG/
result06	159	210305_06_Orbi2_KN_SER_G90_T120_Oras_blank_260221.12208.12208.3.0.dta	3	IKVFTINSR	2,LG-lactam-K[K]#0;	5.80E-002	1409.85	0.00000	1409.84	0.00980	6.95	S	1	True	sp|P17221|FEM1_CAEEL/
result06	124	210305_06_Orbi2_KN_SER_G90_T120_Oras_blank_260221.21122.21122.3.0.dta	3	IITHPNFNGNTLDNDIMLIK	17,Oxidation[M]#0;	5.79E-003	2299.17	0.00000	2299.17	-0.00144	-0.63	S	1	True	sp|P00761|TRYP_PIG/CON_Trypsin|SWISS-PROT:P00761|TRYP_PIG/
result06	95	210305_06_Orbi2_KN_SER_G90_T120_Oras_blank_260221.16433.16433.4.0.dta	4	LGEHNIKVLEGNEQFINAAK	0,SPITC[AnyN-term]#0;	5.78E-004	2439.15	0.00000	2439.14	0.00236	0.97	S	1	True	sp|P35030|TRY3_HUMAN/
result06	123	210305_06_Orbi2_KN_SER_G90_T120_Oras_blank_260221.22549.22549.4.1.dta	4	IITHPNFNGNTLDNDIMLIKLSSPATLNSR	20,Ethanolyl[K]#0;	5.76E-003	3353.75	0.00000	3353.75	-0.00188	-0.56	S	1	True	sp|P00761|TRYP_PIG/CON_Trypsin|SWISS-PROT:P00761|TRYP_PIG/
result06	122	210305_06_Orbi2_KN_SER_G90_T120_Oras_blank_260221.22169.22169.3.0.dta	3	LGEHNIDVLEGNEQFINAAK	5.75E-003	2211.10	0.00000	2211.10	-0.00223	-1.01	S	1	True	sp|P00761|TRYP_PIG/CON_Trypsin|SWISS-PROT:P00761|TRYP_PIG/
result06	121	210305_06_Orbi2_KN_SER_G90_T120_Oras_blank_260221.12231.12231.3.0.dta	3	LIKLSSPATLNSR	3,Dimethyl[K](Ethyl[K]/Delta_H(4)C(2)[K])#0;	5.71E-003	1427.86	0.00000	1427.86	0.00032	0.22	C	1	True	sp|P06871|TRY1_CANLF/sp|P00761|TRYP_PIG/CON_Trypsin|SWISS-PROT:P00761|TRYP_PIG/
result06	17	210305_06_Orbi2_KN_SER_G90_T120_Oras_blank_260221.17499.17499.3.0.dta	3	LGEHNIEVLEGNEQFINAAK	5.65E-008	2225.12	0.00000	2225.12	-0.00112	-0.50	S	1	True	sp|P07477|TRY1_HUMAN/sp|P07478|TRY2_HUMAN/sp|Q8NHM4|TRY6_HUMAN/CON_IPI00011694.1/
result06	120	210305_06_Orbi2_KN_SER_G90_T120_Oras_blank_260221.21849.21849.3.0.dta	3	LGEHNIDVLEGNEQFINAAK	5.65E-003	2211.10	0.00000	2211.10	-0.00154	-0.70	S	1	True	sp|P00761|TRYP_PIG/CON_Trypsin|SWISS-PROT:P00761|TRYP_PIG/
result06	94	210305_06_Orbi2_KN_SER_G90_T120_Oras_blank_260221.17957.17957.3.2.dta	3	LGEHNIEVLEGNEQFINAAK	5.39E-004	2225.11	0.00000	2225.12	-0.00668	-3.00	S	1	True	sp|P07477|TRY1_HUMAN/sp|P07478|TRY2_HUMAN/sp|Q8NHM4|TRY6_HUMAN/CON_IPI00011694.1/
result06	158	210305_06_Orbi2_KN_SER_G90_T120_Oras_blank_260221.12767.12767.2.0.dta	2	TAAENDFVTLK	5.17E-002	1208.62	0.00000	1208.62	-0.00044	-0.36	S	1	True	sp|Q6EIZ1|K22E_CANLF/sp|P35908|K22E_HUMAN/CON_IPI00021304.1/
result06	119	210305_06_Orbi2_KN_SER_G90_T120_Oras_blank_260221.23394.23394.2.0.dta	2	FNGNTLDNDIMLIKL	11,Oxidation[M]#0;14,Dimethyl[K](Ethyl[K]/Delta_H(4)C(2)[K])#0;	5.16E-003	1764.92	0.00000	1764.92	-0.00162	-0.92	O	1	True	sp|P00761|TRYP_PIG/CON_Trypsin|SWISS-PROT:P00761|TRYP_PIG/
result06	49	210305_06_Orbi2_KN_SER_G90_T120_Oras_blank_260221.16380.16380.3.0.dta	3	LGEHNIDVLEGNEQFINAAK	5,Bacillosamine[N]#0;	5.09E-006	2439.23	0.00000	2439.21	0.01279	5.24	S	1	True	sp|P00761|TRYP_PIG/CON_Trypsin|SWISS-PROT:P00761|TRYP_PIG/
result06	93	210305_06_Orbi2_KN_SER_G90_T120_Oras_blank_260221.16397.16397.3.0.dta	3	LGEHNIDVLEGNEQFINAAK	20,Lys->Val[K]#0;	5.09E-004	2182.06	0.00000	2182.08	-0.02056	-9.42	S	1	True	sp|P00761|TRYP_PIG/CON_Trypsin|SWISS-PROT:P00761|TRYP_PIG/
result06	118	210305_06_Orbi2_KN_SER_G90_T120_Oras_blank_260221.20661.20661.3.0.dta	3	LGEHNIDVLEGNEQFINAAK	5.07E-003	2211.10	0.00000	2211.10	-0.00094	-0.43	S	1	True	sp|P00761|TRYP_PIG/CON_Trypsin|SWISS-PROT:P00761|TRYP_PIG/
result06	16	210305_06_Orbi2_KN_SER_G90_T120_Oras_blank_260221.18926.18926.3.0.dta	3	IITHPNFNGNTLDNDIMLIK	17,Oxidation[M]#0;	4.85E-008	2299.17	0.00000	2299.17	-0.00026	-0.11	S	1	True	sp|P00761|TRYP_PIG/CON_Trypsin|SWISS-PROT:P00761|TRYP_PIG/
result06	92	210305_06_Orbi2_KN_SER_G90_T120_Oras_blank_260221.10475.10475.2.0.dta	2	VATVSLPR	4.82E-004	842.51	0.00000	842.51	0.00554	6.58	S	1	True	sp|P86909|SCP_CHIOP/sp|P00761|TRYP_PIG/CON_Trypsin|SWISS-PROT:P00761|TRYP_PIG/
result06	4	210305_06_Orbi2_KN_SER_G90_T120_Oras_blank_260221.17909.17909.3.0.dta	3	LGEHNIDVLEGNEQFIN	4.80E-009	1940.93	0.00000	1940.93	-0.00037	-0.19	N	1	True	sp|P00761|TRYP_PIG/CON_Trypsin|SWISS-PROT:P00761|TRYP_PIG/
result06	91	210305_06_Orbi2_KN_SER_G90_T120_Oras_blank_260221.22464.22464.3.0.dta	3	SSGSSYPSLLQCLKAPVLSDSSCK	24,Delta_H(2)C(2)[K]#0;	4.77E-004	2483.21	0.00000	2483.22	-0.00194	-0.78	S	1	True	sp|P00761|TRYP_PIG/CON_Trypsin|SWISS-PROT:P00761|TRYP_PIG/
result06	15	210305_06_Orbi2_KN_SER_G90_T120_Oras_blank_260221.17469.17469.3.0.dta	3	LGEHNIDVLEGNEQFINAAK	4.75E-008	2211.10	0.00000	2211.10	-0.00104	-0.47	S	1	True	sp|P00761|TRYP_PIG/CON_Trypsin|SWISS-PROT:P00761|TRYP_PIG/
result06	48	210305_06_Orbi2_KN_SER_G90_T120_Oras_blank_260221.23378.23378.6.0.dta	6	LGEHNINVLEGNEQFVDSAKIIRHPNYNSWTLDNDIMLIKLASPVTLNAR	7,Deamidated[N]#0;37,Oxidation[M]#0;	4.74E-006	5689.91	0.00000	5689.91	-0.00045	-0.08	S	1	True	sp|P07146|TRY2_MOUSE/
result06	90	210305_06_Orbi2_KN_SER_G90_T120_Oras_blank_260221.23293.23293.5.0.dta	5	LGEHNIDVLEGNEQFINAAKIITHPNFNGNTLDNDIMLIK	14,Deamidated[Q]#0;37,Oxidation[M]#0;	4.74E-004	4492.26	0.00000	4492.25	0.01305	2.91	S	1	True	sp|P00761|TRYP_PIG/CON_Trypsin|SWISS-PROT:P00761|TRYP_PIG/
result06	14	210305_06_Orbi2_KN_SER_G90_T120_Oras_blank_260221.17173.17173.3.0.dta	3	LGEHNIDVLEGNEQFINAAK	4.73E-008	2211.10	0.00000	2211.10	-0.00134	-0.61	S	1	True	sp|P00761|TRYP_PIG/CON_Trypsin|SWISS-PROT:P00761|TRYP_PIG/
result06	73	210305_06_Orbi2_KN_SER_G90_T120_Oras_blank_260221.17052.17052.3.0.dta	3	LGEHNIDVLEGNEQFINAAK	20,Methyl[K]#0;	4.73E-005	2225.12	0.00000	2225.12	-0.00197	-0.88	S	1	True	sp|P00761|TRYP_PIG/CON_Trypsin|SWISS-PROT:P00761|TRYP_PIG/
result06	89	210305_06_Orbi2_KN_SER_G90_T120_Oras_blank_260221.16500.16500.3.0.dta	3	LGEHNIDVLEGNEQFINAAK	13,Glu->Thr[E]#0;	4.73E-004	2183.12	0.00000	2183.11	0.00883	4.05	S	1	True	sp|P00761|TRYP_PIG/CON_Trypsin|SWISS-PROT:P00761|TRYP_PIG/
result06	72	210305_06_Orbi2_KN_SER_G90_T120_Oras_blank_260221.17073.17073.2.0.dta	2	LGEHNIDVLEGNEQFINAAK	14,Deamidated[Q]#0;	4.69E-005	2212.09	0.00000	2212.09	0.00034	0.15	S	1	True	sp|P00761|TRYP_PIG/CON_Trypsin|SWISS-PROT:P00761|TRYP_PIG/
result06	157	210305_06_Orbi2_KN_SER_G90_T120_Oras_blank_260221.10951.10951.2.0.dta	2	VATVSLPR	4.68E-002	842.51	0.00000	842.51	-0.00006	-0.07	S	1	True	sp|P86909|SCP_CHIOP/sp|P00761|TRYP_PIG/CON_Trypsin|SWISS-PROT:P00761|TRYP_PIG/
result06	71	210305_06_Orbi2_KN_SER_G90_T120_Oras_blank_260221.20961.20961.3.0.dta	3	LGEHNIDVLEGNEQFINAAK	4.63E-005	2211.10	0.00000	2211.10	-0.00178	-0.81	S	1	True	sp|P00761|TRYP_PIG/CON_Trypsin|SWISS-PROT:P00761|TRYP_PIG/
result06	13	210305_06_Orbi2_KN_SER_G90_T120_Oras_blank_260221.17312.17312.3.0.dta	3	LGEHNIDVLEGNEQFINAAK	4.60E-008	2211.10	0.00000	2211.10	-0.00080	-0.36	S	1	True	sp|P00761|TRYP_PIG/CON_Trypsin|SWISS-PROT:P00761|TRYP_PIG/
result06	70	210305_06_Orbi2_KN_SER_G90_T120_Oras_blank_260221.23300.23300.4.0.dta	4	LGEHNIDVLEGNEQFINAAKIITHPNFNGNTLDNDIMLIK	37,Oxidation[M]#0;	4.38E-005	4491.25	0.00000	4491.26	-0.00834	-1.86	S	1	True	sp|P00761|TRYP_PIG/CON_Trypsin|SWISS-PROT:P00761|TRYP_PIG/
result06	47	210305_06_Orbi2_KN_SER_G90_T120_Oras_blank_260221.16548.16548.2.0.dta	2	LGEHNIDVLEGNEQFINAAK	4.37E-006	2211.10	0.00000	2211.10	-0.00164	-0.74	S	1	True	sp|P00761|TRYP_PIG/CON_Trypsin|SWISS-PROT:P00761|TRYP_PIG/
result06	12	210305_06_Orbi2_KN_SER_G90_T120_Oras_blank_260221.19097.19097.3.0.dta	3	IITHPNFNGNTLDNDIMLIK	17,Oxidation[M]#0;	4.35E-008	2299.17	0.00000	2299.17	-0.00220	-0.96	S	1	True	sp|P00761|TRYP_PIG/CON_Trypsin|SWISS-PROT:P00761|TRYP_PIG/
result06	11	210305_06_Orbi2_KN_SER_G90_T120_Oras_blank_260221.17624.17624.3.0.dta	3	LGEHNIDVLEGNEQFINAAK	4.28E-008	2211.10	0.00000	2211.10	-0.00100	-0.45	S	1	True	sp|P00761|TRYP_PIG/CON_Trypsin|SWISS-PROT:P00761|TRYP_PIG/
result06	69	210305_06_Orbi2_KN_SER_G90_T120_Oras_blank_260221.18854.18854.3.0.dta	3	LGEHNIDVLEGNEQFINAAK	4.28E-005	2211.10	0.00000	2211.10	0.00057	0.26	S	1	True	sp|P00761|TRYP_PIG/CON_Trypsin|SWISS-PROT:P00761|TRYP_PIG/
result06	117	210305_06_Orbi2_KN_SER_G90_T120_Oras_blank_260221.22203.22203.4.0.dta	4	IITHPNFNGNTLDNDIMLIKLSSPATLNSR	20,Ethanolyl[K]#0;	4.14E-003	3353.75	0.00000	3353.75	-0.00284	-0.85	S	1	True	sp|P00761|TRYP_PIG/CON_Trypsin|SWISS-PROT:P00761|TRYP_PIG/
result06	116	210305_06_Orbi2_KN_SER_G90_T120_Oras_blank_260221.16468.16468.3.0.dta	3	LGEHNINVLEGDEQFINAAK	7,Deamidated[N]#0;20,LG-lactam-K[K]#0;	4.12E-003	2544.27	0.00000	2544.29	-0.01172	-4.61	S	1	True	sp|P00762|TRY1_RAT/
result06	115	210305_06_Orbi2_KN_SER_G90_T120_Oras_blank_260221.20101.20101.4.3.dta	4	APVLSDSSCKSSYPGQITGNMICVGFLEGGK	23,Ethanolamine[C]#0;	4.10E-003	3188.51	0.00000	3188.54	-0.03086	-9.68	S	1	True	sp|P00761|TRYP_PIG/CON_Trypsin|SWISS-PROT:P00761|TRYP_PIG/
result06	88	210305_06_Orbi2_KN_SER_G90_T120_Oras_blank_260221.10843.10843.2.0.dta	2	VATVSLPR	4.08E-004	842.51	0.00000	842.51	0.00132	1.57	S	1	True	sp|P86909|SCP_CHIOP/sp|P00761|TRYP_PIG/CON_Trypsin|SWISS-PROT:P00761|TRYP_PIG/
result06	206	210305_06_Orbi2_KN_SER_G90_T120_Oras_blank_260221.18738.18738.4.2.dta	4	LNPQQAPLYGDCVVTVLLAEEDK	3.99E-001	2515.29	0.00000	2515.27	0.01888	7.51	S	1	True	sp|Q12802|AKP13_HUMAN/
result06	68	210305_06_Orbi2_KN_SER_G90_T120_Oras_blank_260221.19362.19362.3.0.dta	3	LGEHNIDVLEGNEQFINAAK	3.98E-005	2211.10	0.00000	2211.10	-0.00008	-0.04	S	1	True	sp|P00761|TRYP_PIG/CON_Trypsin|SWISS-PROT:P00761|TRYP_PIG/
result06	67	210305_06_Orbi2_KN_SER_G90_T120_Oras_blank_260221.19550.19550.3.0.dta	3	LGEHNIDVLEGNEQFINAAK	3.97E-005	2211.10	0.00000	2211.10	0.00083	0.38	S	1	True	sp|P00761|TRYP_PIG/CON_Trypsin|SWISS-PROT:P00761|TRYP_PIG/
result06	31	210305_06_Orbi2_KN_SER_G90_T120_Oras_blank_260221.18937.18937.3.0.dta	3	IITHPNFNGNTLDNDIMLIK	17,Oxidation[M]#0;20,Methyl[K]#0;	3.81E-007	2313.19	0.00000	2313.19	-0.00415	-1.80	S	1	True	sp|P00761|TRYP_PIG/CON_Trypsin|SWISS-PROT:P00761|TRYP_PIG/
result06	205	210305_06_Orbi2_KN_SER_G90_T120_Oras_blank_260221.18454.18454.3.1.dta	3	LGEHNIEVLEGNEQFINAAK	3.79E-001	2225.11	0.00000	2225.12	-0.00591	-2.66	S	1	True	sp|P07477|TRY1_HUMAN/sp|P07478|TRY2_HUMAN/sp|Q8NHM4|TRY6_HUMAN/CON_IPI00011694.1/
result06	204	210305_06_Orbi2_KN_SER_G90_T120_Oras_blank_260221.17816.17816.2.0.dta	2	CYDLWKHALELQQK	3.74E-001	1774.90	0.00000	1774.89	0.00111	0.63	S	1	True	sp|P17221|FEM1_CAEEL/
result06	46	210305_06_Orbi2_KN_SER_G90_T120_Oras_blank_260221.23366.23366.5.0.dta	5	LGEHNINVLEGNEQFVDSAKIIRHPNYNSWTLDNDIMLIKLASPVTLNAR	7,Deamidated[N]#0;37,Oxidation[M]#0;	3.62E-006	5689.91	0.00000	5689.91	0.00103	0.18	S	1	True	sp|P07146|TRY2_MOUSE/
result06	203	210305_06_Orbi2_KN_SER_G90_T120_Oras_blank_260221.15009.15009.2.0.dta	2	TLNNDIMLIK	3,Deamidated[N]#0;7,Oxidation[M]#0;	3.61E-001	1191.63	0.00000	1191.63	-0.00061	-0.51	S	1	True	sp|P00760|TRY1_BOVIN/sp|Q90627|TRY1_CHICK/sp|P07477|TRY1_HUMAN/sp|P00762|TRY1_RAT/sp|Q90628|TRY2_CHICK/sp|P00763|TRY2_RAT/sp|Q90629|TRY3_CHICK/sp|Q9R0T7|TRY4_MOUSE/sp|Q9QUK9|TRY5_MOUSE/CON_IPI00011694.1/CON_TRY1_BOVIN|SWISS-PROT:P00760/
result06	202	210305_06_Orbi2_KN_SER_G90_T120_Oras_blank_260221.16405.16405.2.2.dta	2	GVSVNDCIMVSRGIEHNLDR	3.59E-001	2214.11	0.00000	2214.08	0.03271	14.78	C	1	True	sp|A0LXP9|RIMP_CHRFK/
result06	201	210305_06_Orbi2_KN_SER_G90_T120_Oras_blank_260221.17665.17665.3.0.dta	3	IITHPNFNGNTLDNDIMLIK	17,Oxidation[M]#0;	3.58E-001	2299.15	0.00000	2299.17	-0.02404	-10.46	S	1	True	sp|P00761|TRYP_PIG/CON_Trypsin|SWISS-PROT:P00761|TRYP_PIG/
result06	156	210305_06_Orbi2_KN_SER_G90_T120_Oras_blank_260221.16453.16453.3.0.dta	3	VRLGEHNIDVLEGNEQFINAAK	12,Dioxidation[E]#0;	3.53E-002	2498.26	0.00000	2498.26	-0.00177	-0.71	C	1	True	sp|P00761|TRYP_PIG/CON_Trypsin|SWISS-PROT:P00761|TRYP_PIG/
result06	200	210305_06_Orbi2_KN_SER_G90_T120_Oras_blank_260221.10705.10705.2.0.dta	2	VATISLPR	3.49E-001	856.53	0.00000	856.53	0.00028	0.33	S	1	True	sp|Q5N7A3|LAC6_ORYSJ/sp|P06872|TRY2_CANLF/
result06	87	210305_06_Orbi2_KN_SER_G90_T120_Oras_blank_260221.10721.10721.2.0.dta	2	VATVSLPR	3.45E-004	842.51	0.00000	842.51	0.00078	0.93	S	1	True	sp|P86909|SCP_CHIOP/sp|P00761|TRYP_PIG/CON_Trypsin|SWISS-PROT:P00761|TRYP_PIG/
result06	155	210305_06_Orbi2_KN_SER_G90_T120_Oras_blank_260221.20970.20970.3.0.dta	3	IITHPNFNGNTLDNDIMLIK	17,Oxidation[M]#0;	3.45E-002	2299.17	0.00000	2299.17	-0.00155	-0.67	S	1	True	sp|P00761|TRYP_PIG/CON_Trypsin|SWISS-PROT:P00761|TRYP_PIG/
result06	198	210305_06_Orbi2_KN_SER_G90_T120_Oras_blank_260221.15003.15003.3.0.dta	3	HNIDVLEGNEQFINAAK	3.41E-001	1911.96	0.00000	1911.96	0.00002	0.01	C	1	True	sp|P00761|TRYP_PIG/CON_Trypsin|SWISS-PROT:P00761|TRYP_PIG/
result06	199	210305_06_Orbi2_KN_SER_G90_T120_Oras_blank_260221.25084.25084.3.0.dta	3	LGEHNIDVLEGNEQFINAAK	3.41E-001	2211.10	0.00000	2211.10	0.00054	0.25	S	1	True	sp|P00761|TRYP_PIG/CON_Trypsin|SWISS-PROT:P00761|TRYP_PIG/
result06	197	210305_06_Orbi2_KN_SER_G90_T120_Oras_blank_260221.6624.6624.3.0.dta	3	SKAEAESLYQSK	3.39E-001	1340.67	0.00000	1340.67	0.00009	0.07	S	1	True	sp|P04264|K2C1_HUMAN/sp|A5A6M6|K2C1_PANTR/CON_IPI00220327.3/
result06	66	210305_06_Orbi2_KN_SER_G90_T120_Oras_blank_260221.20013.20013.3.0.dta	3	LGEHNIDVLEGNEQFINAAK	3.37E-005	2211.10	0.00000	2211.10	-0.00088	-0.40	S	1	True	sp|P00761|TRYP_PIG/CON_Trypsin|SWISS-PROT:P00761|TRYP_PIG/
result06	154	210305_06_Orbi2_KN_SER_G90_T120_Oras_blank_260221.23006.23006.3.0.dta	3	LGEHNIDVLEGNEQFINAAK	3.32E-002	2211.10	0.00000	2211.10	-0.00219	-0.99	S	1	True	sp|P00761|TRYP_PIG/CON_Trypsin|SWISS-PROT:P00761|TRYP_PIG/
result06	196	210305_06_Orbi2_KN_SER_G90_T120_Oras_blank_260221.18828.18828.3.0.dta	3	LGEHNIEVLEGNEQFINAAK	3.30E-001	2225.11	0.00000	2225.12	-0.01374	-6.17	S	1	True	sp|P07477|TRY1_HUMAN/sp|P07478|TRY2_HUMAN/sp|Q8NHM4|TRY6_HUMAN/CON_IPI00011694.1/
result06	65	210305_06_Orbi2_KN_SER_G90_T120_Oras_blank_260221.23147.23147.3.1.dta	3	LGEHNINVLEGDEQFINAAK	3.29E-005	2211.08	0.00000	2211.10	-0.02774	-12.55	S	1	True	sp|P00762|TRY1_RAT/
result06	153	210305_06_Orbi2_KN_SER_G90_T120_Oras_blank_260221.22691.22691.3.0.dta	3	LGEHNIDVLEGNEQFINAAK	3.29E-002	2211.10	0.00000	2211.10	-0.00182	-0.82	S	1	True	sp|P00761|TRYP_PIG/CON_Trypsin|SWISS-PROT:P00761|TRYP_PIG/
result06	45	210305_06_Orbi2_KN_SER_G90_T120_Oras_blank_260221.17337.17337.3.0.dta	3	LGEHNIDVLEGNEQFINAAK	14,Deamidated[Q]#0;20,Methyl[K]#0;	3.28E-006	2226.11	0.00000	2226.10	0.00208	0.93	S	1	True	sp|P00761|TRYP_PIG/CON_Trypsin|SWISS-PROT:P00761|TRYP_PIG/
result06	30	210305_06_Orbi2_KN_SER_G90_T120_Oras_blank_260221.23355.23355.2.0.dta	2	VDLLNQEIEFLK	3.26E-007	1460.80	0.00000	1460.80	-0.00004	-0.02	S	1	True	sp|P35908|K22E_HUMAN/CON_IPI00021304.1/
result06	195	210305_06_Orbi2_KN_SER_G90_T120_Oras_blank_260221.10800.10800.2.1.dta	2	VVDGLVR	3.22E-001	757.46	0.00000	757.46	0.00195	2.57	S	1	True	REV_sp|Q12802|AKP13_HUMAN/REV_sp|Q41261|CEN_ANTMA/REV_sp|Q9ZNV5|CEN_ARATH/sp|Q7Z7A1|CNTRL_HUMAN/REV_sp|A0A0Q3IBS1|FTL1_BRADI/REV_sp|Q656A5|MFT1_ORYSJ/REV_sp|O52401|MSCS_EDWI9/sp|O74429|VIP1_SCHPO/sp|Q06685|VIP1_YEAST/
result06	194	210305_06_Orbi2_KN_SER_G90_T120_Oras_blank_260221.20770.20770.2.0.dta	2	LALDIEIATYR	3.21E-001	1277.71	0.00000	1277.71	-0.00008	-0.06	S	1	True	sp|Q28115|GFAP_BOVIN/sp|P48677|GFAP_CARAU/sp|Q58EE9|GFAP_DANRE/sp|P14136|GFAP_HUMAN/sp|P03995|GFAP_MOUSE/sp|Q5RA72|GFAP_PONAB/sp|P47819|GFAP_RAT/sp|P18520|ION3_CARAU/sp|P04264|K2C1_HUMAN/sp|A5A6M6|K2C1_PANTR/sp|P19013|K2C4_HUMAN/sp|A7YWK3|K2C73_BOVIN/sp|Q6NXH9|K2C73_MOUSE/sp|Q6IG03|K2C73_RAT/sp|Q29S21|K2C7_BOVIN/sp|P08729|K2C7_HUMAN/sp|Q9DCV7|K2C7_MOUSE/sp|A5A6N0|K2C7_PANTR/sp|Q8HZR5|K2C7_POTTR/s…
result06	152	210305_06_Orbi2_KN_SER_G90_T120_Oras_blank_260221.22173.22173.3.0.dta	3	IITHPNFNGNTLDNDIMLIK	17,Oxidation[M]#0;	3.19E-002	2299.17	0.00000	2299.17	-0.00203	-0.88	S	1	True	sp|P00761|TRYP_PIG/CON_Trypsin|SWISS-PROT:P00761|TRYP_PIG/
result06	193	210305_06_Orbi2_KN_SER_G90_T120_Oras_blank_260221.12041.12041.2.0.dta	2	YEELQVTVGR	3.18E-001	1193.62	0.00000	1193.62	-0.00063	-0.52	S	1	True	sp|P35908|K22E_HUMAN/CON_IPI00021304.1/
result06	192	210305_06_Orbi2_KN_SER_G90_T120_Oras_blank_260221.11901.11901.2.0.dta	2	VATVSLPR	3.17E-001	842.51	0.00000	842.51	0.00023	0.27	S	1	True	sp|P86909|SCP_CHIOP/sp|P00761|TRYP_PIG/CON_Trypsin|SWISS-PROT:P00761|TRYP_PIG/
result06	64	210305_06_Orbi2_KN_SER_G90_T120_Oras_blank_260221.16392.16392.3.0.dta	3	LGEHNIKVLEGNEQFINAAK	7,PyridoxalPhosphateH2[K]#0;	3.12E-005	2455.22	0.00000	2455.20	0.02282	9.30	S	1	True	sp|P35030|TRY3_HUMAN/
result06	191	210305_06_Orbi2_KN_SER_G90_T120_Oras_blank_260221.13337.13337.2.1.dta	2	VATVSLPR	3.08E-001	842.51	0.00000	842.51	0.00008	0.10	S	1	True	sp|P86909|SCP_CHIOP/sp|P00761|TRYP_PIG/CON_Trypsin|SWISS-PROT:P00761|TRYP_PIG/
result06	10	210305_06_Orbi2_KN_SER_G90_T120_Oras_blank_260221.19751.19751.3.0.dta	3	IITHPNFNGNTLDNDIMLIK	8,Deamidated[N]#0;17,Oxidation[M]#0;	3.05E-008	2300.16	0.00000	2300.16	0.00088	0.38	S	1	True	sp|P00761|TRYP_PIG/CON_Trypsin|SWISS-PROT:P00761|TRYP_PIG/
result06	3	210305_06_Orbi2_KN_SER_G90_T120_Oras_blank_260221.16484.16484.3.0.dta	3	LGEHNIDVLEGNEQFINAAK	3.03E-009	2211.12	0.00000	2211.10	0.01472	6.66	S	1	True	sp|P00761|TRYP_PIG/CON_Trypsin|SWISS-PROT:P00761|TRYP_PIG/
result06	190	210305_06_Orbi2_KN_SER_G90_T120_Oras_blank_260221.12127.12127.2.0.dta	2	VATVSLPR	3.03E-001	842.51	0.00000	842.51	0.00004	0.05	S	1	True	sp|P86909|SCP_CHIOP/sp|P00761|TRYP_PIG/CON_Trypsin|SWISS-PROT:P00761|TRYP_PIG/
result06	151	210305_06_Orbi2_KN_SER_G90_T120_Oras_blank_260221.21268.21268.3.0.dta	3	IITHPNFNGNTLDNDIMLIK	17,Oxidation[M]#0;	3.01E-002	2299.17	0.00000	2299.17	-0.00115	-0.50	S	1	True	sp|P00761|TRYP_PIG/CON_Trypsin|SWISS-PROT:P00761|TRYP_PIG/
result06	86	210305_06_Orbi2_KN_SER_G90_T120_Oras_blank_260221.16463.16463.3.1.dta	3	LGEHNIDVLEGNEQFINAAK	10,Dioxidation[E]#0;	2.99E-004	2243.08	0.00000	2243.09	-0.01787	-7.97	S	1	True	sp|P00761|TRYP_PIG/CON_Trypsin|SWISS-PROT:P00761|TRYP_PIG/
result06	150	210305_06_Orbi2_KN_SER_G90_T120_Oras_blank_260221.19049.19049.4.0.dta	4	IITHPNFNGNTLDNDIMLIK	17,Oxidation[M]#0;	2.94E-002	2299.17	0.00000	2299.17	-0.00033	-0.15	S	1	True	sp|P00761|TRYP_PIG/CON_Trypsin|SWISS-PROT:P00761|TRYP_PIG/
result06	189	210305_06_Orbi2_KN_SER_G90_T120_Oras_blank_260221.12252.12252.2.0.dta	2	VATVSLPR	2.94E-001	842.51	0.00000	842.51	-0.00005	-0.06	S	1	True	sp|P86909|SCP_CHIOP/sp|P00761|TRYP_PIG/CON_Trypsin|SWISS-PROT:P00761|TRYP_PIG/
result06	149	210305_06_Orbi2_KN_SER_G90_T120_Oras_blank_260221.21561.21561.3.0.dta	3	IITHPNFNGNTLDNDIMLIK	17,Oxidation[M]#0;	2.92E-002	2299.17	0.00000	2299.17	-0.00148	-0.64	S	1	True	sp|P00761|TRYP_PIG/CON_Trypsin|SWISS-PROT:P00761|TRYP_PIG/
result06	188	210305_06_Orbi2_KN_SER_G90_T120_Oras_blank_260221.11062.11062.2.0.dta	2	VATVSLPR	2.90E-001	842.51	0.00000	842.51	0.00104	1.24	S	1	True	sp|P86909|SCP_CHIOP/sp|P00761|TRYP_PIG/CON_Trypsin|SWISS-PROT:P00761|TRYP_PIG/
result06	187	210305_06_Orbi2_KN_SER_G90_T120_Oras_blank_260221.18458.18458.3.0.dta	3	IITHPNFNGNTLDNDIMLIK	2.88E-001	2283.15	0.00000	2283.18	-0.02556	-11.19	S	1	True	sp|P00761|TRYP_PIG/CON_Trypsin|SWISS-PROT:P00761|TRYP_PIG/
result06	9	210305_06_Orbi2_KN_SER_G90_T120_Oras_blank_260221.19422.19422.3.0.dta	3	IITHPNFNGNTLDNDIMLIK	10,Deamidated[N]#0;17,Oxidation[M]#0;	2.81E-008	2300.16	0.00000	2300.16	-0.00051	-0.22	S	1	True	sp|P00761|TRYP_PIG/CON_Trypsin|SWISS-PROT:P00761|TRYP_PIG/
result06	186	210305_06_Orbi2_KN_SER_G90_T120_Oras_blank_260221.11786.11786.2.0.dta	2	VATVSLPR	2.81E-001	842.51	0.00000	842.51	0.00014	0.17	S	1	True	sp|P86909|SCP_CHIOP/sp|P00761|TRYP_PIG/CON_Trypsin|SWISS-PROT:P00761|TRYP_PIG/
result06	185	210305_06_Orbi2_KN_SER_G90_T120_Oras_blank_260221.12472.12472.2.0.dta	2	VATVSLPR	2.79E-001	842.51	0.00000	842.51	-0.00014	-0.17	S	1	True	sp|P86909|SCP_CHIOP/sp|P00761|TRYP_PIG/CON_Trypsin|SWISS-PROT:P00761|TRYP_PIG/
result06	44	210305_06_Orbi2_KN_SER_G90_T120_Oras_blank_260221.18284.18284.3.0.dta	3	LGEHNIDVLEGNEQFINAAK	13,Methyl[E]#0;	2.74E-006	2225.12	0.00000	2225.12	0.00125	0.56	S	1	True	sp|P00761|TRYP_PIG/CON_Trypsin|SWISS-PROT:P00761|TRYP_PIG/
result06	184	210305_06_Orbi2_KN_SER_G90_T120_Oras_blank_260221.17108.17108.3.0.dta	3	IITHPNFNGNTLDNDIMLIK	17,Oxidation[M]#0;	2.69E-001	2299.15	0.00000	2299.17	-0.02335	-10.16	S	1	True	sp|P00761|TRYP_PIG/CON_Trypsin|SWISS-PROT:P00761|TRYP_PIG/
result06	183	210305_06_Orbi2_KN_SER_G90_T120_Oras_blank_260221.23150.23150.3.0.dta	3	IITHPNFNGNTLDNDIMLIK	17,Oxidation[M]#0;	2.63E-001	2299.17	0.00000	2299.17	-0.00180	-0.78	S	1	True	sp|P00761|TRYP_PIG/CON_Trypsin|SWISS-PROT:P00761|TRYP_PIG/
result06	148	210305_06_Orbi2_KN_SER_G90_T120_Oras_blank_260221.16412.16412.3.0.dta	3	LGEHNIKVLEGNEQFINAAK	7,CresylSaligeninPhosphate[K]#0;	2.60E-002	2500.25	0.00000	2500.23	0.02407	9.63	S	1	True	sp|P35030|TRY3_HUMAN/
result06	43	210305_06_Orbi2_KN_SER_G90_T120_Oras_blank_260221.18150.18150.3.1.dta	3	LGEHNINVLEGDEQFINAAK	2.53E-006	2211.10	0.00000	2211.10	-0.00044	-0.20	S	1	True	sp|P00762|TRY1_RAT/
result06	182	210305_06_Orbi2_KN_SER_G90_T120_Oras_blank_260221.22522.22522.3.0.dta	3	IITHPNFNGNTLDNDIMLIK	17,Oxidation[M]#0;	2.53E-001	2299.17	0.00000	2299.17	-0.00187	-0.81	S	1	True	sp|P00761|TRYP_PIG/CON_Trypsin|SWISS-PROT:P00761|TRYP_PIG/
result06	181	210305_06_Orbi2_KN_SER_G90_T120_Oras_blank_260221.11309.11309.2.0.dta	2	VATVSLPR	2.52E-001	842.51	0.00000	842.51	0.00121	1.44	S	1	True	sp|P86909|SCP_CHIOP/sp|P00761|TRYP_PIG/CON_Trypsin|SWISS-PROT:P00761|TRYP_PIG/
result06	147	210305_06_Orbi2_KN_SER_G90_T120_Oras_blank_260221.16398.16398.3.0.dta	3	QVRLGEHNIDVLEGNEQFINAAK	1,Deamidated[Q]#0;15,Deamidated[N]#0;	2.45E-002	2596.28	0.00000	2596.30	-0.01815	-6.99	C	1	True	sp|P00761|TRYP_PIG/CON_Trypsin|SWISS-PROT:P00761|TRYP_PIG/
result06	180	210305_06_Orbi2_KN_SER_G90_T120_Oras_blank_260221.11459.11459.2.0.dta	2	VATVSLPR	2.44E-001	842.51	0.00000	842.51	0.00025	0.29	S	1	True	sp|P86909|SCP_CHIOP/sp|P00761|TRYP_PIG/CON_Trypsin|SWISS-PROT:P00761|TRYP_PIG/
result06	146	210305_06_Orbi2_KN_SER_G90_T120_Oras_blank_260221.23391.23391.3.0.dta	3	NLDLDSIIAEVK	2.39E-002	1329.73	0.00000	1329.73	-0.00032	-0.24	S	1	True	sp|P35908|K22E_HUMAN/sp|P13647|K2C5_HUMAN/sp|A5A6M8|K2C5_PANTR/sp|P02538|K2C6A_HUMAN/sp|P04259|K2C6B_HUMAN/sp|P48668|K2C6C_HUMAN/sp|O95678|K2C75_HUMAN/sp|Q148H7|K2C79_BOVIN/sp|Q5XKE5|K2C79_HUMAN/sp|Q8VED5|K2C79_MOUSE/sp|O93532|K2CO_CHICK/CON_IPI00009867.3/CON_IPI00021304.1/CON_IPI00300725.7/CON_IPI00299145.9/CON_IPI00293665.7/CON_IPI00124499.2/CON_IPI00005859.3/CON_IPI00241841.9/
result06	179	210305_06_Orbi2_KN_SER_G90_T120_Oras_blank_260221.22019.22019.3.0.dta	3	IITHPNFNGNTLDNDIMLIK	17,Oxidation[M]#0;	2.32E-001	2299.17	0.00000	2299.17	-0.00178	-0.77	S	1	True	sp|P00761|TRYP_PIG/CON_Trypsin|SWISS-PROT:P00761|TRYP_PIG/
result06	145	210305_06_Orbi2_KN_SER_G90_T120_Oras_blank_260221.23340.23340.4.0.dta	4	LGEHNIDVLEGNEQFINAAKIITHPNFNGNTLDNDIMLIKLSSPATLNSR	20,Ethanolyl[K]#0;	2.31E-002	5545.84	0.00000	5545.84	0.00344	0.62	S	1	True	sp|P00761|TRYP_PIG/CON_Trypsin|SWISS-PROT:P00761|TRYP_PIG/
result06	178	210305_06_Orbi2_KN_SER_G90_T120_Oras_blank_260221.13828.13828.2.0.dta	2	VATVSLPR	2.26E-001	842.51	0.00000	842.51	0.00040	0.47	S	1	True	sp|P86909|SCP_CHIOP/sp|P00761|TRYP_PIG/CON_Trypsin|SWISS-PROT:P00761|TRYP_PIG/
result06	42	210305_06_Orbi2_KN_SER_G90_T120_Oras_blank_260221.23379.23379.3.0.dta	3	THNLEPYFESFINNLR	2.22E-006	1993.98	0.00000	1993.98	-0.00058	-0.29	S	1	True	sp|P04264|K2C1_HUMAN/sp|A5A6M6|K2C1_PANTR/CON_IPI00220327.3/
result06	177	210305_06_Orbi2_KN_SER_G90_T120_Oras_blank_260221.9214.9214.3.0.dta	3	NNDTPMHILLR	2.22E-001	1323.67	0.00000	1323.68	-0.01111	-8.40	S	1	True	sp|P17221|FEM1_CAEEL/
result06	29	210305_06_Orbi2_KN_SER_G90_T120_Oras_blank_260221.17985.17985.3.0.dta	3	LGEHNIDVLEGNEQFINAAK	2.21E-007	2211.10	0.00000	2211.10	-0.00081	-0.37	S	1	True	sp|P00761|TRYP_PIG/CON_Trypsin|SWISS-PROT:P00761|TRYP_PIG/
result06	85	210305_06_Orbi2_KN_SER_G90_T120_Oras_blank_260221.16542.16542.4.0.dta	4	LGEHNIDVLEGNEQFINAAK	2.21E-004	2211.10	0.00000	2211.10	-0.00018	-0.08	S	1	True	sp|P00761|TRYP_PIG/CON_Trypsin|SWISS-PROT:P00761|TRYP_PIG/
result06	84	210305_06_Orbi2_KN_SER_G90_T120_Oras_blank_260221.20818.20818.3.0.dta	3	LGEHNIDVLEGNEQFINAAK	2.20E-004	2211.10	0.00000	2211.10	-0.00177	-0.80	S	1	True	sp|P00761|TRYP_PIG/CON_Trypsin|SWISS-PROT:P00761|TRYP_PIG/
result06	176	210305_06_Orbi2_KN_SER_G90_T120_Oras_blank_260221.23734.23734.3.0.dta	3	IITHPNFNGNTLDNDIMLIK	17,Oxidation[M]#0;	2.20E-001	2299.17	0.00000	2299.17	-0.00421	-1.83	S	1	True	sp|P00761|TRYP_PIG/CON_Trypsin|SWISS-PROT:P00761|TRYP_PIG/
result06	144	210305_06_Orbi2_KN_SER_G90_T120_Oras_blank_260221.10830.10830.2.0.dta	2	VATISLPR	2.15E-002	856.53	0.00000	856.53	0.00401	4.69	S	1	True	sp|Q5N7A3|LAC6_ORYSJ/sp|P06872|TRY2_CANLF/
result06	28	210305_06_Orbi2_KN_SER_G90_T120_Oras_blank_260221.19259.19259.3.0.dta	3	IITHPNFNGNTLDNDIMLIK	17,Oxidation[M]#0;	2.11E-007	2299.17	0.00000	2299.17	-0.00249	-1.08	S	1	True	sp|P00761|TRYP_PIG/CON_Trypsin|SWISS-PROT:P00761|TRYP_PIG/
result06	83	210305_06_Orbi2_KN_SER_G90_T120_Oras_blank_260221.16382.16382.5.0.dta	5	LGEHNIDVLEGNEQFINAAK	2.08E-004	2211.10	0.00000	2211.10	-0.00086	-0.39	S	1	True	sp|P00761|TRYP_PIG/CON_Trypsin|SWISS-PROT:P00761|TRYP_PIG/
result06	175	210305_06_Orbi2_KN_SER_G90_T120_Oras_blank_260221.22347.22347.3.0.dta	3	IITHPNFNGNTLDNDIMLIK	17,Oxidation[M]#0;	2.07E-001	2299.17	0.00000	2299.17	-0.00128	-0.56	S	1	True	sp|P00761|TRYP_PIG/CON_Trypsin|SWISS-PROT:P00761|TRYP_PIG/
result06	82	210305_06_Orbi2_KN_SER_G90_T120_Oras_blank_260221.23390.23390.3.0.dta	3	SLDLDSIIAEVK	2.02E-004	1302.72	0.00000	1302.72	-0.00005	-0.04	S	1	True	sp|P04264|K2C1_HUMAN/sp|A5A6M6|K2C1_PANTR/sp|Q5XQN5|K2C5_BOVIN/sp|Q922U2|K2C5_MOUSE/sp|Q6P6Q2|K2C5_RAT/sp|P50446|K2C6A_MOUSE/sp|Q4FZU2|K2C6A_RAT/sp|Q9Z331|K2C6B_MOUSE/sp|Q08D91|K2C75_BOVIN/sp|Q8BGZ7|K2C75_MOUSE/sp|Q6IG05|K2C75_RAT/sp|Q29S21|K2C7_BOVIN/CON_IPI00220327.3/CON_IPI00697851.1/CON_IPI00131368.3/CON_IPI00139301.3/CON_IPI00221797.1/
result06	174	210305_06_Orbi2_KN_SER_G90_T120_Oras_blank_260221.16417.16417.3.0.dta	3	VRLGEHNIDVLEGNEQFINAAK	3,Xle->Tyr[L]#0;	1.99E-001	2516.25	0.00000	2516.25	-0.00689	-2.74	C	1	True	sp|P00761|TRYP_PIG/CON_Trypsin|SWISS-PROT:P00761|TRYP_PIG/
result06	143	210305_06_Orbi2_KN_SER_G90_T120_Oras_blank_260221.14604.14604.3.0.dta	3	IITHPNFNGNTLDNDIM	17,Met->Asp[M]#0;	1.92E-002	1912.90	0.00000	1912.90	-0.00155	-0.81	N	1	True	sp|P00761|TRYP_PIG/CON_Trypsin|SWISS-PROT:P00761|TRYP_PIG/
result06	142	210305_06_Orbi2_KN_SER_G90_T120_Oras_blank_260221.23338.23338.6.8.dta	6	LGEHNIDVLEGNEQFINAAKIITHPNFNGNTLDNDIMLIKLSSPATLNSR	23,Dimethylphosphothione[T]#0;	1.88E-002	5625.75	0.00000	5625.79	-0.03951	-7.02	S	1	True	sp|P00761|TRYP_PIG/CON_Trypsin|SWISS-PROT:P00761|TRYP_PIG/
result06	81	210305_06_Orbi2_KN_SER_G90_T120_Oras_blank_260221.17291.17291.3.0.dta	3	LGEHNIDVLEGNEQFINAAK	17,Deamidated[N]#0;20,Dimethyl[K](Ethyl[K]/Delta_H(4)C(2)[K])#0;	1.82E-004	2240.12	0.00000	2240.12	0.00083	0.37	S	1	True	sp|P00761|TRYP_PIG/CON_Trypsin|SWISS-PROT:P00761|TRYP_PIG/
result06	173	210305_06_Orbi2_KN_SER_G90_T120_Oras_blank_260221.23542.23542.3.0.dta	3	RLGEHNIDVLEGNEQFINAAK	3,Gly->His[G]#0;	1.82E-001	2447.24	0.00000	2447.24	-0.00257	-1.05	C	1	True	sp|P00761|TRYP_PIG/CON_Trypsin|SWISS-PROT:P00761|TRYP_PIG/
result06	41	210305_06_Orbi2_KN_SER_G90_T120_Oras_blank_260221.19107.19107.3.0.dta	3	IITHPNFNGNTLDNDIMLIK	17,Oxidation[M]#0;20,Methyl[K]#0;	1.71E-006	2313.19	0.00000	2313.19	-0.00218	-0.94	S	1	True	sp|P00761|TRYP_PIG/CON_Trypsin|SWISS-PROT:P00761|TRYP_PIG/
result06	113	210305_06_Orbi2_KN_SER_G90_T120_Oras_blank_260221.21551.21551.3.0.dta	3	LGEHNIDVLEGNEQFINAAK	1.71E-003	2211.10	0.00000	2211.10	-0.00188	-0.85	S	1	True	sp|P00761|TRYP_PIG/CON_Trypsin|SWISS-PROT:P00761|TRYP_PIG/
result06	114	210305_06_Orbi2_KN_SER_G90_T120_Oras_blank_260221.17861.17861.4.3.dta	4	LGEHNIDVLEGNEQFINAAK	1.71E-003	2211.12	0.00000	2211.10	0.01400	6.33	S	1	True	sp|P00761|TRYP_PIG/CON_Trypsin|SWISS-PROT:P00761|TRYP_PIG/
result06	63	210305_06_Orbi2_KN_SER_G90_T120_Oras_blank_260221.17847.17847.3.0.dta	3	LGEHNIEVLEGNEQFINAAK	1.69E-005	2225.12	0.00000	2225.12	-0.00281	-1.26	S	1	True	sp|P07477|TRY1_HUMAN/sp|P07478|TRY2_HUMAN/sp|Q8NHM4|TRY6_HUMAN/CON_IPI00011694.1/
result06	112	210305_06_Orbi2_KN_SER_G90_T120_Oras_blank_260221.8227.8227.2.0.dta	2	LSSPATLNSR	1.66E-003	1045.56	0.00000	1045.56	-0.00010	-0.10	S	1	True	sp|P06871|TRY1_CANLF/sp|P00761|TRYP_PIG/CON_Trypsin|SWISS-PROT:P00761|TRYP_PIG/
result06	40	210305_06_Orbi2_KN_SER_G90_T120_Oras_blank_260221.17245.17245.3.0.dta	3	IITHPNFNGNTLDNDIMLIK	17,Oxidation[M]#0;	1.65E-006	2299.17	0.00000	2299.17	-0.00758	-3.30	S	1	True	sp|P00761|TRYP_PIG/CON_Trypsin|SWISS-PROT:P00761|TRYP_PIG/
result06	171	210305_06_Orbi2_KN_SER_G90_T120_Oras_blank_260221.12254.12254.2.0.dta	2	VLEGNEQFINAAK	1.62E-001	1432.74	0.00000	1432.74	-0.00090	-0.63	S	1	True	sp|P07477|TRY1_HUMAN/sp|P07478|TRY2_HUMAN/sp|P35030|TRY3_HUMAN/sp|Q8NHM4|TRY6_HUMAN/sp|P00761|TRYP_PIG/CON_Trypsin|SWISS-PROT:P00761|TRYP_PIG/CON_IPI00011694.1/
result06	172	210305_06_Orbi2_KN_SER_G90_T120_Oras_blank_260221.16643.16643.2.0.dta	2	LGEHNIEVLEGNEQFINAAK	1.62E-001	2225.12	0.00000	2225.12	-0.00181	-0.81	S	1	True	sp|P07477|TRY1_HUMAN/sp|P07478|TRY2_HUMAN/sp|Q8NHM4|TRY6_HUMAN/CON_IPI00011694.1/
result06	170	210305_06_Orbi2_KN_SER_G90_T120_Oras_blank_260221.21804.21804.3.1.dta	3	IITHPNFNGNTLDNDIMLIK	17,Oxidation[M]#0;	1.60E-001	2299.17	0.00000	2299.17	-0.00147	-0.64	S	1	True	sp|P00761|TRYP_PIG/CON_Trypsin|SWISS-PROT:P00761|TRYP_PIG/
result06	169	210305_06_Orbi2_KN_SER_G90_T120_Oras_blank_260221.17066.17066.4.3.dta	4	LGEHNIDVLEGNEQFINAAK	1.57E-001	2211.11	0.00000	2211.10	0.00159	0.72	S	1	True	sp|P00761|TRYP_PIG/CON_Trypsin|SWISS-PROT:P00761|TRYP_PIG/
result06	39	210305_06_Orbi2_KN_SER_G90_T120_Oras_blank_260221.23003.23003.3.0.dta	3	IITHPNFNGNTLDNDIMLIK	17,Oxidation[M]#0;	1.55E-006	2299.17	0.00000	2299.17	-0.00233	-1.01	S	1	True	sp|P00761|TRYP_PIG/CON_Trypsin|SWISS-PROT:P00761|TRYP_PIG/
result06	168	210305_06_Orbi2_KN_SER_G90_T120_Oras_blank_260221.21857.21857.3.0.dta	3	IITHPNFNGNTLDNDIMLIK	17,Oxidation[M]#0;	1.54E-001	2299.17	0.00000	2299.17	-0.00181	-0.79	S	1	True	sp|P00761|TRYP_PIG/CON_Trypsin|SWISS-PROT:P00761|TRYP_PIG/
result06	62	210305_06_Orbi2_KN_SER_G90_T120_Oras_blank_260221.10601.10601.2.0.dta	2	VATVSLPR	1.51E-005	842.51	0.00000	842.51	0.00286	3.39	S	1	True	sp|P86909|SCP_CHIOP/sp|P00761|TRYP_PIG/CON_Trypsin|SWISS-PROT:P00761|TRYP_PIG/
result06	8	210305_06_Orbi2_KN_SER_G90_T120_Oras_blank_260221.16457.16457.3.0.dta	3	LGEHNIDVLEGNEQFINAAK	1.50E-008	2211.12	0.00000	2211.10	0.01479	6.69	S	1	True	sp|P00761|TRYP_PIG/CON_Trypsin|SWISS-PROT:P00761|TRYP_PIG/
result06	38	210305_06_Orbi2_KN_SER_G90_T120_Oras_blank_260221.19605.19605.3.0.dta	3	IITHPNFNGNTLDNDIMLIK	17,Oxidation[M]#0;	1.48E-006	2299.18	0.00000	2299.17	0.00259	1.13	S	1	True	sp|P00761|TRYP_PIG/CON_Trypsin|SWISS-PROT:P00761|TRYP_PIG/
result06	27	210305_06_Orbi2_KN_SER_G90_T120_Oras_blank_260221.18757.18757.3.0.dta	3	IITHPNFNGNTLDNDIMLIK	17,Met->Asp[M]#0;	1.47E-007	2267.17	0.00000	2267.17	0.00602	2.66	S	1	True	sp|P00761|TRYP_PIG/CON_Trypsin|SWISS-PROT:P00761|TRYP_PIG/
result06	167	210305_06_Orbi2_KN_SER_G90_T120_Oras_blank_260221.21771.21771.4.0.dta	4	IITHPNFNGNTLDNDIMLIKLSSPATLNSR	17,Oxidation[M]#0;	1.46E-001	3325.72	0.00000	3325.72	-0.00273	-0.82	S	1	True	sp|P00761|TRYP_PIG/CON_Trypsin|SWISS-PROT:P00761|TRYP_PIG/
result06	37	210305_06_Orbi2_KN_SER_G90_T120_Oras_blank_260221.20223.20223.3.0.dta	3	IITHPNFNGNTLDNDIMLIK	17,Oxidation[M]#0;	1.44E-006	2299.17	0.00000	2299.17	-0.00178	-0.77	S	1	True	sp|P00761|TRYP_PIG/CON_Trypsin|SWISS-PROT:P00761|TRYP_PIG/
result06	141	210305_06_Orbi2_KN_SER_G90_T120_Oras_blank_260221.20556.20556.3.1.dta	3	APVLSDSSCKSSYPGQITGNMICVGFLEGGK	10,Ethanolyl[K]#0;	1.44E-002	3189.50	0.00000	3189.53	-0.02995	-9.39	S	1	True	sp|P00761|TRYP_PIG/CON_Trypsin|SWISS-PROT:P00761|TRYP_PIG/
result06	80	210305_06_Orbi2_KN_SER_G90_T120_Oras_blank_260221.22050.22050.4.0.dta	4	IITHPNFNGNTLDNDIMLIKLSSPATLNSR	20,Ethanolyl[K]#0;	1.43E-004	3353.75	0.00000	3353.75	-0.00240	-0.71	S	1	True	sp|P00761|TRYP_PIG/CON_Trypsin|SWISS-PROT:P00761|TRYP_PIG/
result06	79	210305_06_Orbi2_KN_SER_G90_T120_Oras_blank_260221.21885.21885.4.0.dta	4	IITHPNFNGNTLDNDIMLIKLSSPATLNSR	20,Ethanolyl[K]#0;	1.42E-004	3353.75	0.00000	3353.75	-0.00225	-0.67	S	1	True	sp|P00761|TRYP_PIG/CON_Trypsin|SWISS-PROT:P00761|TRYP_PIG/
result06	26	210305_06_Orbi2_KN_SER_G90_T120_Oras_blank_260221.18122.18122.3.1.dta	3	LGEHNINVLEGDEQFINAAK	20,Methyl[K]#0;	1.38E-007	2225.12	0.00000	2225.12	-0.00170	-0.77	S	1	True	sp|P00762|TRY1_RAT/
result06	111	210305_06_Orbi2_KN_SER_G90_T120_Oras_blank_260221.20216.20216.3.0.dta	3	LGEHNIDVLEGNEQFINAAK	1.32E-003	2211.10	0.00000	2211.10	-0.00159	-0.72	S	1	True	sp|P00761|TRYP_PIG/CON_Trypsin|SWISS-PROT:P00761|TRYP_PIG/
result06	140	210305_06_Orbi2_KN_SER_G90_T120_Oras_blank_260221.21844.21844.4.0.dta	4	LGEHNIDVLEGNEQFINAAKIITHPN	20,Dimethyl[K](Ethyl[K]/Delta_H(4)C(2)[K])#0;	1.30E-002	2914.50	0.00000	2914.51	-0.00192	-0.66	N	1	True	sp|P00761|TRYP_PIG/CON_Trypsin|SWISS-PROT:P00761|TRYP_PIG/
result06	166	210305_06_Orbi2_KN_SER_G90_T120_Oras_blank_260221.23324.23324.2.10.dta	2	STTAKEAPSSLFSLLPND	6,Glu->Thr[E]#0;	1.27E-001	1849.96	0.00000	1849.95	0.00092	0.50	N	1	True	sp|O81414|FBK79_ARATH/
result06	36	210305_06_Orbi2_KN_SER_G90_T120_Oras_blank_260221.19903.19903.3.0.dta	3	IITHPNFNGNTLDNDIMLIK	17,Oxidation[M]#0;	1.26E-006	2299.17	0.00000	2299.17	-0.00169	-0.74	S	1	True	sp|P00761|TRYP_PIG/CON_Trypsin|SWISS-PROT:P00761|TRYP_PIG/
result06	7	210305_06_Orbi2_KN_SER_G90_T120_Oras_blank_260221.16852.16852.3.0.dta	3	LGEHNIDVLEGNEQFINAAK	1.24E-008	2211.10	0.00000	2211.10	0.00097	0.44	S	1	True	sp|P00761|TRYP_PIG/CON_Trypsin|SWISS-PROT:P00761|TRYP_PIG/
result06	78	210305_06_Orbi2_KN_SER_G90_T120_Oras_blank_260221.16391.16391.4.2.dta	4	LGEHNIEVLEGNEQFINAAK	0,TNBS[AnyN-term]#0;	1.24E-004	2436.12	0.00000	2436.11	0.01808	7.42	S	1	True	sp|P07477|TRY1_HUMAN/sp|P07478|TRY2_HUMAN/sp|Q8NHM4|TRY6_HUMAN/CON_IPI00011694.1/
result06	110	210305_06_Orbi2_KN_SER_G90_T120_Oras_blank_260221.21700.21700.3.0.dta	3	LGEHNIDVLEGNEQFINAAK	1.20E-003	2211.10	0.00000	2211.10	-0.00202	-0.91	S	1	True	sp|P00761|TRYP_PIG/CON_Trypsin|SWISS-PROT:P00761|TRYP_PIG/
result06	109	210305_06_Orbi2_KN_SER_G90_T120_Oras_blank_260221.21259.21259.3.0.dta	3	LGEHNIDVLEGNEQFINAAK	1.18E-003	2211.10	0.00000	2211.10	-0.00121	-0.55	S	1	True	sp|P00761|TRYP_PIG/CON_Trypsin|SWISS-PROT:P00761|TRYP_PIG/
result06	35	210305_06_Orbi2_KN_SER_G90_T120_Oras_blank_260221.18486.18486.3.2.dta	3	LGEHNINVLEGDEQFINAAK	14,Deamidated[Q]#0;	1.14E-006	2212.11	0.00000	2212.09	0.01728	7.81	S	1	True	sp|P00762|TRY1_RAT/
result06	108	210305_06_Orbi2_KN_SER_G90_T120_Oras_blank_260221.20516.20516.3.0.dta	3	IITHPNFNGNTLDNDIMLIK	17,Oxidation[M]#0;	1.13E-003	2299.18	0.00000	2299.17	0.00021	0.09	S	1	True	sp|P00761|TRYP_PIG/CON_Trypsin|SWISS-PROT:P00761|TRYP_PIG/
result06	61	210305_06_Orbi2_KN_SER_G90_T120_Oras_blank_260221.8021.8021.2.0.dta	2	LSSPATLNSR	1.08E-005	1045.56	0.00000	1045.56	-0.00003	-0.03	S	1	True	sp|P06871|TRY1_CANLF/sp|P00761|TRYP_PIG/CON_Trypsin|SWISS-PROT:P00761|TRYP_PIG/
result06	107	210305_06_Orbi2_KN_SER_G90_T120_Oras_blank_260221.22342.22342.3.0.dta	3	LGEHNIDVLEGNEQFINAAK	1.08E-003	2211.10	0.00000	2211.10	-0.00177	-0.80	S	1	True	sp|P00761|TRYP_PIG/CON_Trypsin|SWISS-PROT:P00761|TRYP_PIG/
result06	106	210305_06_Orbi2_KN_SER_G90_T120_Oras_blank_260221.16340.16340.2.0.dta	2	LGEHNIDVLEGNEQFINAAK	1.07E-003	2211.10	0.00000	2211.10	-0.00305	-1.38	S	1	True	sp|P00761|TRYP_PIG/CON_Trypsin|SWISS-PROT:P00761|TRYP_PIG/
result06	104	210305_06_Orbi2_KN_SER_G90_T120_Oras_blank_260221.20825.20825.3.0.dta	3	IITHPNFNGNTLDNDIMLIK	17,Oxidation[M]#0;	1.06E-003	2299.17	0.00000	2299.17	-0.00165	-0.72	S	1	True	sp|P00761|TRYP_PIG/CON_Trypsin|SWISS-PROT:P00761|TRYP_PIG/
result06	105	210305_06_Orbi2_KN_SER_G90_T120_Oras_blank_260221.22516.22516.3.0.dta	3	LGEHNIDVLEGNEQFINAAK	1.06E-003	2211.10	0.00000	2211.10	-0.00112	-0.51	S	1	True	sp|P00761|TRYP_PIG/CON_Trypsin|SWISS-PROT:P00761|TRYP_PIG/
result06	25	210305_06_Orbi2_KN_SER_G90_T120_Oras_blank_260221.16698.16698.3.0.dta	3	LGEHNIDVLEGNEQFINAAK	20,Methyl[K]#0;	1.03E-007	2225.13	0.00000	2225.12	0.00999	4.49	S	1	True	sp|P00761|TRYP_PIG/CON_Trypsin|SWISS-PROT:P00761|TRYP_PIG/
result06	60	210305_06_Orbi2_KN_SER_G90_T120_Oras_blank_260221.16405.16405.2.0.dta	2	LGEHNIDVLEGNEQFINAAK	1.02E-005	2211.10	0.00000	2211.10	-0.00399	-1.80	S	1	True	sp|P00761|TRYP_PIG/CON_Trypsin|SWISS-PROT:P00761|TRYP_PIG/
result06	77	210305_06_Orbi2_KN_SER_G90_T120_Oras_blank_260221.16728.16728.2.0.dta	2	LGEHNIDVLEGNEQFINAAK	1.02E-004	2211.11	0.00000	2211.10	0.00332	1.50	S	1	True	sp|P00761|TRYP_PIG/CON_Trypsin|SWISS-PROT:P00761|TRYP_PIG/
result06	34	210305_06_Orbi2_KN_SER_G90_T120_Oras_blank_260221.20066.20066.3.0.dta	3	IITHPNFNGNTLDNDIMLIK	17,Oxidation[M]#0;	1.01E-006	2299.17	0.00000	2299.17	-0.00159	-0.69	S	1	True	sp|P00761|TRYP_PIG/CON_Trypsin|SWISS-PROT:P00761|TRYP_PIG/
result09	1635	210305_09_Orbi2_KN_SER_G90_T120_Oras_PSN223.38488.38488.3.3.dta	3	PPQEKAHDGGRYYLGPGPMGLMGPR	19,Oxidation[M]#0;22,Oxidation[M]#0;	9.98E-002	2713.29	0.00000	2713.30	-0.00662	-2.44	C	1	True	sp|C0HJP4|CO1A2_MYLDA/sp|C0HLK0|CO1A2_PARHA/
result09	1634	210305_09_Orbi2_KN_SER_G90_T120_Oras_PSN223.14079.14079.3.0.dta	3	GVVGLPGQRGER	6,Oxidation[P]#0;	9.97E-002	1240.68	0.00000	1240.68	0.00136	1.10	S	1	True	sp|C0HLH3|CO1A1_ACRSX/sp|C0HLH1|CO1A1_ACRYE/sp|P02453|CO1A1_BOVIN/sp|C0HLG9|CO1A1_BRAVA/sp|Q9XSJ7|CO1A1_CANLF/sp|P02457|CO1A1_CHICK/sp|C0HLG7|CO1A1_CHOHO/sp|Q9YIB4|CO1A1_CYNPY/sp|C0HLI1|CO1A1_DOESX/sp|C0HLI3|CO1A1_GLORB/sp|C0HLH9|CO1A1_GLYSX/sp|C0HJN5|CO1A1_HIPAM/sp|P02452|CO1A1_HUMAN/sp|C0HJP5|CO1A1_MACSX/sp|P0C2W8|CO1A1_MAMAE/sp|C0HLJ5|CO1A1_MEGAE/sp|C0HLJ7|CO1A1_MEGJE/sp|P11087|CO1A1_MOUSE/sp|…
result09	1633	210305_09_Orbi2_KN_SER_G90_T120_Oras_PSN223.14519.14519.4.1.dta	4	GPAGPRGERGPPGESGAAGPTGPIGSR	2,Oxidation[P]#0;	9.96E-002	2458.22	0.00000	2458.22	0.00102	0.41	C	1	True	sp|P08123|CO1A2_HUMAN/
result09	591	210305_09_Orbi2_KN_SER_G90_T120_Oras_PSN223.17962.17962.5.0.dta	5	EGGKGPRGETGPAGRPGEVGPPGPPGPAGEKGSPGADGPAGAPGTPGPQGIAGQR	19,Val->Tyr[V]#0;43,Oxidation[P]#0;	9.94E-003	4983.40	0.00000	4983.41	-0.01489	-2.99	S	1	True	sp|P02452|CO1A1_HUMAN/sp|C0HJP5|CO1A1_MACSX/
result09	590	210305_09_Orbi2_KN_SER_G90_T120_Oras_PSN223.36770.36770.4.0.dta	4	GPQGHQGPAGPPGPPGPPGPPGVSGGGYDFGYDGDFYRA	23,Val->Tyr[V]#0;	9.91E-003	3800.66	0.00000	3800.68	-0.01618	-4.26	N	1	True	sp|P08123|CO1A2_HUMAN/
result09	1631	210305_09_Orbi2_KN_SER_G90_T120_Oras_PSN223.18725.18725.4.0.dta	4	GFSGLDGAKGDAGPAGPKGEPGSPGENGAPGQMGPR	2,Trioxidation[F]#0;30,Oxidation[P]#0;33,Oxidation[M]#0;	9.91E-002	3357.50	0.00000	3357.50	-0.00415	-1.23	S	1	True	sp|C0HLH3|CO1A1_ACRSX/sp|P02453|CO1A1_BOVIN/sp|C0HLG9|CO1A1_BRAVA/sp|Q9XSJ7|CO1A1_CANLF/sp|C0HLG7|CO1A1_CHOHO/sp|C0HJP1|CO1A1_CYCDI/sp|C0HLI1|CO1A1_DOESX/sp|C0HJN9|CO1A1_EQUSP/sp|C0HLI3|CO1A1_GLORB/sp|P02452|CO1A1_HUMAN/sp|C0HJP5|CO1A1_MACSX/sp|P0C2W8|CO1A1_MAMAE/sp|C0HLJ5|CO1A1_MEGAE/sp|P11087|CO1A1_MOUSE/sp|C0HJP3|CO1A1_MYLDA/sp|C0HLI9|CO1A1_NEOCO/sp|C0HLJ3|CO1A1_NOTSH/sp|C0HJN3|CO1A1_ORYAF/sp|…
result09	1632	210305_09_Orbi2_KN_SER_G90_T120_Oras_PSN223.36898.36898.5.0.dta	5	GSDGSVGPVGPAGPIGSAGPPGFPGAPGPKGELGPVGNPGPAGPAGPR	30,Xlink_DSSO[158][K]#0;	9.91E-002	4280.08	0.00000	4280.08	-0.00154	-0.36	S	1	True	sp|P02465|CO1A2_BOVIN/sp|C0HLI2|CO1A2_DOESX/sp|C0HLI0|CO1A2_GLYSX/sp|Q01149|CO1A2_MOUSE/sp|P02466|CO1A2_RAT/
result09	589	210305_09_Orbi2_KN_SER_G90_T120_Oras_PSN223.36473.36473.4.2.dta	4	GSDGSVGPVGPAGPIGSAGPPGFPGAPGPKGEIGAVGNAGPAGPAGPR	30,Xlink_EGS[226][K]#0;38,Deamidated[N]#0;	9.90E-003	4297.08	0.00000	4297.08	-0.00278	-0.65	S	1	True	sp|P08123|CO1A2_HUMAN/
result09	1630	210305_09_Orbi2_KN_SER_G90_T120_Oras_PSN223.35957.35957.4.4.dta	4	AHYDLRHTFMGVVSLGSPSGEVSHPR	10,Oxidation[M]#0;	9.90E-002	2852.38	0.00000	2852.39	-0.00576	-2.02	S	1	True	sp|P02765|FETUA_HUMAN/
result09	588	210305_09_Orbi2_KN_SER_G90_T120_Oras_PSN223.26783.26783.4.0.dta	4	GLHGEFGLPGPAGPRGERGPPGESGAAGPTGPIGSR	9,Oxidation[P]#0;21,Oxidation[P]#0;	9.89E-003	3381.67	0.00000	3381.67	-0.00181	-0.54	S	1	True	sp|P08123|CO1A2_HUMAN/
result09	1629	210305_09_Orbi2_KN_SER_G90_T120_Oras_PSN223.36591.36591.3.0.dta	3	LGEHNIDVLEGNEQFINAAK	17,Deamidated[N]#0;	9.89E-002	2212.09	0.00000	2212.09	-0.00194	-0.88	S	1	True	sp|P00761|TRYP_PIG/CON_Trypsin|SWISS-PROT:P00761|TRYP_PIG/
result09	1628	210305_09_Orbi2_KN_SER_G90_T120_Oras_PSN223.33153.33153.6.4.dta	6	GKDGRPGHAGAVGPAGVRGSQGSQGPSGPPGPPGPPGPPGPSGGGYDFGYDGDFYRA	38,Oxidation[P]#0;	9.88E-002	5346.44	0.00000	5346.48	-0.03705	-6.93	C	1	True	sp|P85154|CO1A2_MAMAE/
result09	172	210305_09_Orbi2_KN_SER_G90_T120_Oras_PSN223.24637.24637.3.0.dta	3	RQECSIPVCGQDQVTVAMTPR	4,Carbamidomethyl[C]#0;9,Carbamidomethyl[C]#0;18,Oxidation[M]#0;	9.86E-004	2448.14	0.00000	2448.14	-0.00327	-1.34	S	1	True	sp|P00734|THRB_HUMAN/sp|Q5R537|THRB_PONAB/
result09	1627	210305_09_Orbi2_KN_SER_G90_T120_Oras_PSN223.19516.19516.4.0.dta	4	PPGERGFPGADGVAGPKGSPGPAGPKGITGSPGSPGPDGK	19,Sulfo[S]#0;32,Oxidation[P]#0;35,Oxidation[P]#0;	9.86E-002	3676.73	0.00000	3676.73	0.00076	0.21	C	1	True	sp|C0HJP1|CO1A1_CYCDI/
result09	1626	210305_09_Orbi2_KN_SER_G90_T120_Oras_PSN223.12372.12372.3.0.dta	3	NGDKGHAGLAGAR	1,Ammonia-loss[N]#0;	9.84E-002	1206.60	0.00000	1206.60	0.00006	0.05	S	1	True	sp|O46392|CO1A2_CANLF/sp|C0HJN6|CO1A2_HIPAM/sp|P08123|CO1A2_HUMAN/sp|C0HJP8|CO1A2_TOXSP/
result09	1625	210305_09_Orbi2_KN_SER_G90_T120_Oras_PSN223.23424.23424.3.0.dta	3	GLHGEFGLPGPAGPRGER	9,Oxidation[P]#0;	9.83E-002	1819.92	0.00000	1819.92	-0.00035	-0.19	S	1	True	sp|C0HLI2|CO1A2_DOESX/sp|C0HLI0|CO1A2_GLYSX/sp|P08123|CO1A2_HUMAN/
result09	1622	210305_09_Orbi2_KN_SER_G90_T120_Oras_PSN223.26019.26019.4.0.dta	4	GLTGPIGPPGPAGAPGDKGESGPSGPAGPTGAR	9,Oxidation[P]#0;	9.82E-002	2853.41	0.00000	2853.41	0.00089	0.31	S	1	True	sp|C0HLH3|CO1A1_ACRSX/sp|C0HLH1|CO1A1_ACRYE/sp|C0HLG9|CO1A1_BRAVA/sp|C0HLG7|CO1A1_CHOHO/sp|C0HLI3|CO1A1_GLORB/sp|P02452|CO1A1_HUMAN/sp|C0HJP5|CO1A1_MACSX/sp|C0HLJ5|CO1A1_MEGAE/sp|C0HLJ7|CO1A1_MEGJE/sp|C0HJP3|CO1A1_MYLDA/sp|C0HLI9|CO1A1_NEOCO/sp|C0HLH5|CO1A1_NEODO/sp|C0HLJ3|CO1A1_NOTSH/sp|C0HLJ9|CO1A1_PARHA/sp|C0HLJ1|CO1A1_PARSU/sp|C0HLI7|CO1A1_SCESW/sp|C0HLI5|CO1A1_SCESX/sp|C0HJN7|CO1A1_TAPTE/sp|…
result09	1623	210305_09_Orbi2_KN_SER_G90_T120_Oras_PSN223.14367.14367.4.1.dta	4	GNSGEPGAPGSKGDTGAKGEPGPTGIQGPPGPAGEEGKR	2,Deamidated[N]#0;9,Oxidation[P]#0;30,Oxidation[P]#0;	9.82E-002	3588.67	0.00000	3588.68	-0.00508	-1.42	S	1	True	sp|P02453|CO1A1_BOVIN/sp|C0HLG7|CO1A1_CHOHO/sp|C0HJN5|CO1A1_HIPAM/sp|C0HLJ5|CO1A1_MEGAE/sp|C0HJP3|CO1A1_MYLDA/sp|C0HLI9|CO1A1_NEOCO/sp|C0HLJ3|CO1A1_NOTSH/sp|C0HLJ9|CO1A1_PARHA/sp|C0HLI7|CO1A1_SCESW/sp|C0HJN7|CO1A1_TAPTE/
result09	1624	210305_09_Orbi2_KN_SER_G90_T120_Oras_PSN223.13024.13024.3.0.dta	3	GLPGTAGLPGMKGHR	3,Oxidation[P]#0;9,Oxidation[P]#0;11,Oxidation[M]#0;	9.82E-002	1496.76	0.00000	1496.76	0.00026	0.17	S	1	True	sp|C0HLH3|CO1A1_ACRSX/sp|C0HLH1|CO1A1_ACRYE/sp|P02453|CO1A1_BOVIN/sp|C0HLG9|CO1A1_BRAVA/sp|Q9XSJ7|CO1A1_CANLF/sp|P02457|CO1A1_CHICK/sp|C0HLG7|CO1A1_CHOHO/sp|Q9YIB4|CO1A1_CYNPY/sp|C0HLI1|CO1A1_DOESX/sp|C0HLI3|CO1A1_GLORB/sp|C0HLH9|CO1A1_GLYSX/sp|P02452|CO1A1_HUMAN/sp|P0C2W8|CO1A1_MAMAE/sp|C0HLJ5|CO1A1_MEGAE/sp|C0HLJ7|CO1A1_MEGJE/sp|P11087|CO1A1_MOUSE/sp|C0HJP3|CO1A1_MYLDA/sp|C0HLI9|CO1A1_NEOCO/sp|…
result09	587	210305_09_Orbi2_KN_SER_G90_T120_Oras_PSN223.21670.21670.4.0.dta	4	GETGPAGRPGEVGPPGPPGPAGEKGAPGADGPAGAPGTPGPQGIAGQR	3,Phospho[T]#0;36,Oxidation[P]#0;	9.81E-003	4302.03	0.00000	4302.03	0.00221	0.51	S	1	True	sp|P02453|CO1A1_BOVIN/sp|C0HJN5|CO1A1_HIPAM/
result09	31	210305_09_Orbi2_KN_SER_G90_T120_Oras_PSN223.15419.15419.3.0.dta	3	HGNRGETGPSGPVGPAGAVGPR	9.80E-005	2027.02	0.00000	2027.02	0.00162	0.80	S	1	True	sp|P08123|CO1A2_HUMAN/
result09	585	210305_09_Orbi2_KN_SER_G90_T120_Oras_PSN223.20323.20323.4.1.dta	4	GLKGHRGFSGLQGPPGPPGSPGEQGPSGASGPAGPR	14,Oxidation[P]#0;15,Oxidation[P]#0;18,Oxidation[P]#0;	9.79E-003	3353.64	0.00000	3353.64	-0.00086	-0.26	S	1	True	sp|P02453|CO1A1_BOVIN/sp|Q9XSJ7|CO1A1_CANLF/sp|P02452|CO1A1_HUMAN/sp|P0C2W8|CO1A1_MAMAE/
result09	586	210305_09_Orbi2_KN_SER_G90_T120_Oras_PSN223.21594.21594.4.0.dta	4	GSPGERGEVGPAGPNGFAGPAGAAGQPGAK	3,Oxidation[P]#0;27,Oxidation[P]#0;	9.79E-003	2650.25	0.00000	2650.26	-0.00711	-2.68	S	1	True	sp|C0HLH4|CO1A2_ACRSX/sp|C0HLH2|CO1A2_ACRYE/sp|P02465|CO1A2_BOVIN/sp|C0HLH0|CO1A2_BRAVA/sp|C0HLG8|CO1A2_CHOHO/sp|C0HLI2|CO1A2_DOESX/sp|C0HLI4|CO1A2_GLORB/sp|C0HLI0|CO1A2_GLYSX/sp|C0HJN6|CO1A2_HIPAM/sp|P08123|CO1A2_HUMAN/sp|C0HJP6|CO1A2_MACSX/sp|C0HLJ6|CO1A2_MEGAE/sp|C0HLJ8|CO1A2_MEGJE/sp|Q01149|CO1A2_MOUSE/sp|C0HJP4|CO1A2_MYLDA/sp|C0HLJ0|CO1A2_NEOCO/sp|C0HLH6|CO1A2_NEODO/sp|C0HLJ4|CO1A2_NOTSH/sp|…
result09	1620	210305_09_Orbi2_KN_SER_G90_T120_Oras_PSN223.24665.24665.3.0.dta	3	SGDRGETGPAGPAGPVGPVGAR	9.79E-002	1961.98	0.00000	1961.98	-0.00347	-1.77	S	1	True	sp|P02452|CO1A1_HUMAN/
result09	1621	210305_09_Orbi2_KN_SER_G90_T120_Oras_PSN223.14384.14384.4.1.dta	4	AKGDRGETGPAGPPGAPGAPGAPGPVGPAGK	2,Dioxidation[K]#0;23,Oxidation[P]#0;	9.79E-002	2696.34	0.00000	2696.34	-0.00352	-1.30	C	1	True	sp|P02453|CO1A1_BOVIN/sp|C0HJN5|CO1A1_HIPAM/sp|P02452|CO1A1_HUMAN/sp|P11087|CO1A1_MOUSE/sp|P02454|CO1A1_RAT/
result09	1617	210305_09_Orbi2_KN_SER_G90_T120_Oras_PSN223.12476.12476.4.0.dta	4	EGSKGPRGETGPAGRPGEVGPPGPPGPAGEK	4,Thiazolidine[K]#0;22,Oxidation[P]#0;25,Oxidation[P]#0;	9.78E-002	2923.43	0.00000	2923.43	-0.00400	-1.37	S	1	True	sp|P02453|CO1A1_BOVIN/
result09	1618	210305_09_Orbi2_KN_SER_G90_T120_Oras_PSN223.14241.14241.5.1.dta	5	GDAGAKGEPGPTGVQGPPGPAGEEGKR	8,Carboxy[E]#0;18,Oxidation[P]#0;	9.78E-002	2533.18	0.00000	2533.19	-0.01600	-6.32	S	1	True	sp|C0HJP7|CO1A1_TOXSP/
result09	1619	210305_09_Orbi2_KN_SER_G90_T120_Oras_PSN223.16177.16177.4.5.dta	4	HGNRGETGPSGPVGPAGAVGPR	0,Carboxymethyl[AnyN-term]#0;	9.78E-002	2085.02	0.00000	2085.02	-0.00026	-0.13	S	1	True	sp|P08123|CO1A2_HUMAN/
result09	584	210305_09_Orbi2_KN_SER_G90_T120_Oras_PSN223.21901.21901.4.0.dta	4	GLTGPIGPPGPAGAPGDKGESGPSGPAGPTGAR	8,Oxidation[P]#0;15,Oxidation[P]#0;	9.74E-003	2869.41	0.00000	2869.41	-0.00169	-0.59	S	1	True	sp|C0HLH3|CO1A1_ACRSX/sp|C0HLH1|CO1A1_ACRYE/sp|C0HLG9|CO1A1_BRAVA/sp|C0HLG7|CO1A1_CHOHO/sp|C0HLI3|CO1A1_GLORB/sp|P02452|CO1A1_HUMAN/sp|C0HJP5|CO1A1_MACSX/sp|C0HLJ5|CO1A1_MEGAE/sp|C0HLJ7|CO1A1_MEGJE/sp|C0HJP3|CO1A1_MYLDA/sp|C0HLI9|CO1A1_NEOCO/sp|C0HLH5|CO1A1_NEODO/sp|C0HLJ3|CO1A1_NOTSH/sp|C0HLJ9|CO1A1_PARHA/sp|C0HLJ1|CO1A1_PARSU/sp|C0HLI7|CO1A1_SCESW/sp|C0HLI5|CO1A1_SCESX/sp|C0HJN7|CO1A1_TAPTE/sp|…
result09	1616	210305_09_Orbi2_KN_SER_G90_T120_Oras_PSN223.33459.33459.3.4.dta	3	IAGHHGDQGAPGSVGPAGPR	8,spermine[Q]#0;11,Oxidation[P]#0;	9.74E-002	2039.09	0.00000	2039.09	-0.00144	-0.71	C	1	True	sp|C0HJN6|CO1A2_HIPAM/sp|P08123|CO1A2_HUMAN/
result09	583	210305_09_Orbi2_KN_SER_G90_T120_Oras_PSN223.15522.15522.4.0.dta	4	GLVGEPGPAGSKGESGNKGEPGSAGPQGPPGPSGEEGK	6,Oxidation[P]#0;8,Oxidation[P]#0;21,Oxidation[P]#0;	9.73E-003	3461.60	0.00000	3461.60	-0.00089	-0.26	S	1	True	sp|C0HLI2|CO1A2_DOESX/sp|C0HLI0|CO1A2_GLYSX/sp|P08123|CO1A2_HUMAN/sp|C0HJN4|CO1A2_ORYAF/
result09	1615	210305_09_Orbi2_KN_SER_G90_T120_Oras_PSN223.18834.18834.3.0.dta	3	HGNRGETGPSGPVGPAGAVGPR	1,His->Asp[H]#0;	9.73E-002	2004.98	0.00000	2004.98	-0.00460	-2.30	S	1	True	sp|P08123|CO1A2_HUMAN/
result09	581	210305_09_Orbi2_KN_SER_G90_T120_Oras_PSN223.9131.9131.3.0.dta	3	GAAGLPGPKGDRGDAGPK	6,Oxidation[P]#0;	9.71E-003	1636.84	0.00000	1636.84	0.00072	0.44	S	1	True	sp|C0HLH3|CO1A1_ACRSX/sp|C0HLH1|CO1A1_ACRYE/sp|P02453|CO1A1_BOVIN/sp|C0HLG9|CO1A1_BRAVA/sp|Q9XSJ7|CO1A1_CANLF/sp|C0HLG7|CO1A1_CHOHO/sp|C0HLI1|CO1A1_DOESX/sp|C0HJN9|CO1A1_EQUSP/sp|C0HLI3|CO1A1_GLORB/sp|C0HLH9|CO1A1_GLYSX/sp|C0HJN5|CO1A1_HIPAM/sp|P02452|CO1A1_HUMAN/sp|C0HJP5|CO1A1_MACSX/sp|P0C2W8|CO1A1_MAMAE/sp|C0HLJ5|CO1A1_MEGAE/sp|C0HLJ7|CO1A1_MEGJE/sp|P11087|CO1A1_MOUSE/sp|C0HJP3|CO1A1_MYLDA/sp|…
result09	582	210305_09_Orbi2_KN_SER_G90_T120_Oras_PSN223.38773.38773.3.0.dta	3	LGEHNIDVLEGNEQFINAAK	9.71E-003	2211.10	0.00000	2211.10	0.00025	0.11	S	1	True	sp|P00761|TRYP_PIG/CON_Trypsin|SWISS-PROT:P00761|TRYP_PIG/
result09	30	210305_09_Orbi2_KN_SER_G90_T120_Oras_PSN223.22781.22781.3.0.dta	3	GSPGERGEVGPAGPNGFAGPAGAAGQPGAK	3,Oxidation[P]#0;15,Deamidated[N]#0;27,Oxidation[P]#0;	9.70E-005	2651.25	0.00000	2651.24	0.00086	0.32	S	1	True	sp|C0HLH4|CO1A2_ACRSX/sp|C0HLH2|CO1A2_ACRYE/sp|P02465|CO1A2_BOVIN/sp|C0HLH0|CO1A2_BRAVA/sp|C0HLG8|CO1A2_CHOHO/sp|C0HLI2|CO1A2_DOESX/sp|C0HLI4|CO1A2_GLORB/sp|C0HLI0|CO1A2_GLYSX/sp|C0HJN6|CO1A2_HIPAM/sp|P08123|CO1A2_HUMAN/sp|C0HJP6|CO1A2_MACSX/sp|C0HLJ6|CO1A2_MEGAE/sp|C0HLJ8|CO1A2_MEGJE/sp|Q01149|CO1A2_MOUSE/sp|C0HJP4|CO1A2_MYLDA/sp|C0HLJ0|CO1A2_NEOCO/sp|C0HLH6|CO1A2_NEODO/sp|C0HLJ4|CO1A2_NOTSH/sp|…
result09	580	210305_09_Orbi2_KN_SER_G90_T120_Oras_PSN223.22014.22014.3.1.dta	3	GEVGPAGPNGFAGPAGAAGQPGAKGER	21,Oxidation[P]#0;24,Oxidation[K]#0;	9.70E-003	2409.15	0.00000	2409.15	-0.00096	-0.40	S	1	True	sp|C0HLH4|CO1A2_ACRSX/sp|C0HLH2|CO1A2_ACRYE/sp|P02465|CO1A2_BOVIN/sp|C0HLH0|CO1A2_BRAVA/sp|O46392|CO1A2_CANLF/sp|C0HLG8|CO1A2_CHOHO/sp|C0HJP2|CO1A2_CYCDI/sp|C0HLI2|CO1A2_DOESX/sp|C0HJP0|CO1A2_EQUSP/sp|C0HLI4|CO1A2_GLORB/sp|C0HLI0|CO1A2_GLYSX/sp|C0HJN6|CO1A2_HIPAM/sp|P08123|CO1A2_HUMAN/sp|C0HJP6|CO1A2_MACSX/sp|C0HLJ6|CO1A2_MEGAE/sp|C0HLJ8|CO1A2_MEGJE/sp|C0HJP4|CO1A2_MYLDA/sp|C0HLJ0|CO1A2_NEOCO/sp|…
result09	1614	210305_09_Orbi2_KN_SER_G90_T120_Oras_PSN223.10155.10155.4.0.dta	4	GAAGIPGGKGEKGEPGLR	6,Oxidation[P]#0;15,Oxidation[P]#0;	9.69E-002	1682.88	0.00000	1682.88	0.00013	0.08	S	1	True	sp|P08123|CO1A2_HUMAN/
result09	579	210305_09_Orbi2_KN_SER_G90_T120_Oras_PSN223.19224.19224.5.0.dta	5	GLKGHRGFSGLQGPPGPPGSPGEQGPSGASGPAGPR	14,Oxidation[P]#0;18,Oxidation[P]#0;21,Oxidation[P]#0;	9.68E-003	3353.64	0.00000	3353.64	0.00044	0.13	S	1	True	sp|P02453|CO1A1_BOVIN/sp|Q9XSJ7|CO1A1_CANLF/sp|P02452|CO1A1_HUMAN/sp|P0C2W8|CO1A1_MAMAE/
result09	1613	210305_09_Orbi2_KN_SER_G90_T120_Oras_PSN223.18376.18376.2.1.dta	2	LGLGHNQIR	6,Deamidated[N]#0;	9.68E-002	1008.56	0.00000	1008.56	0.00006	0.06	S	1	True	sp|P21809|PGS1_BOVIN/sp|O02678|PGS1_CANLF/sp|O46403|PGS1_HORSE/sp|P21810|PGS1_HUMAN/sp|P28653|PGS1_MOUSE/sp|Q9GKQ6|PGS1_PIG/sp|O46377|PGS1_RABIT/sp|P47853|PGS1_RAT/sp|O46390|PGS1_SHEEP/
result09	171	210305_09_Orbi2_KN_SER_G90_T120_Oras_PSN223.46890.46890.4.0.dta	4	IITHPNFNGNTLDNDIMLIKLSSPATLNSR	20,methylol[K]#0;	9.67E-004	3339.74	0.00000	3339.74	-0.00021	-0.06	S	1	True	sp|P00761|TRYP_PIG/CON_Trypsin|SWISS-PROT:P00761|TRYP_PIG/
result09	578	210305_09_Orbi2_KN_SER_G90_T120_Oras_PSN223.27894.27894.3.0.dta	3	GFSGLQGPPGPPGSPGEQGPSGASGPAGPR	9,Oxidation[P]#0;15,Oxidation[P]#0;	9.67E-003	2689.26	0.00000	2689.26	-0.00117	-0.43	S	1	True	sp|P02453|CO1A1_BOVIN/sp|Q9XSJ7|CO1A1_CANLF/sp|C0HJN9|CO1A1_EQUSP/sp|C0HJN5|CO1A1_HIPAM/sp|P02452|CO1A1_HUMAN/sp|P0C2W8|CO1A1_MAMAE/sp|C0HJN3|CO1A1_ORYAF/sp|C0HJN7|CO1A1_TAPTE/
result09	1610	210305_09_Orbi2_KN_SER_G90_T120_Oras_PSN223.19406.19406.6.3.dta	6	GDKGETGEQGDRGIKGHRGFSGLQGPPGSPGSPGEQGPSGASGPAGPR	29,Ethanedithiol[S]#0;	9.67E-002	4601.11	0.00000	4601.14	-0.02568	-5.58	S	1	True	sp|P11087|CO1A1_MOUSE/sp|P02454|CO1A1_RAT/
result09	1611	210305_09_Orbi2_KN_SER_G90_T120_Oras_PSN223.49443.49443.4.0.dta	4	IITHPNFNGNTLDNDIMLIKL	20,Ethanolyl[K]#0;	9.67E-002	2440.29	0.00000	2440.29	-0.00346	-1.42	N	1	True	sp|P00761|TRYP_PIG/CON_Trypsin|SWISS-PROT:P00761|TRYP_PIG/
result09	1612	210305_09_Orbi2_KN_SER_G90_T120_Oras_PSN223.49400.49400.5.1.dta	5	LGEHNINVLEGNEQFVNSAKIIKHPNFNSR	7,Deamidated[N]#0;28,Hex(3)[N]#0;	9.67E-002	3905.91	0.00000	3905.90	0.01089	2.79	S	1	True	sp|Q9R0T7|TRY4_MOUSE/sp|Q9QUK9|TRY5_MOUSE/
result09	1609	210305_09_Orbi2_KN_SER_G90_T120_Oras_PSN223.15713.15713.4.0.dta	4	HGNRGETGPSGPVGPAGAVGPR	4,Arg->GluSA[R]#0;	9.66E-002	1983.97	0.00000	1983.96	0.00953	4.80	S	1	True	sp|P08123|CO1A2_HUMAN/
result09	170	210305_09_Orbi2_KN_SER_G90_T120_Oras_PSN223.37938.37938.3.0.dta	3	LGEHNIDVLEGNEQFINAAK	21,Methyl[AnyC-term]#0;	9.65E-004	2225.12	0.00000	2225.12	-0.00077	-0.34	S	1	True	sp|P00761|TRYP_PIG/CON_Trypsin|SWISS-PROT:P00761|TRYP_PIG/
result09	1608	210305_09_Orbi2_KN_SER_G90_T120_Oras_PSN223.12868.12868.5.0.dta	5	HGNRGETGPSGPVGPAGAVGPR	9.65E-002	2027.02	0.00000	2027.02	0.00012	0.06	S	1	True	sp|P08123|CO1A2_HUMAN/
result09	577	210305_09_Orbi2_KN_SER_G90_T120_Oras_PSN223.12066.12066.3.0.dta	3	EGLRGPRGDQGPVGR	9.64E-003	1550.81	0.00000	1550.81	-0.00086	-0.56	S	1	True	sp|C0HLH2|CO1A2_ACRYE/sp|P02465|CO1A2_BOVIN/sp|C0HLH0|CO1A2_BRAVA/sp|O46392|CO1A2_CANLF/sp|C0HLG8|CO1A2_CHOHO/sp|C0HLI2|CO1A2_DOESX/sp|C0HLI4|CO1A2_GLORB/sp|C0HLI0|CO1A2_GLYSX/sp|C0HJN6|CO1A2_HIPAM/sp|P08123|CO1A2_HUMAN/sp|P85154|CO1A2_MAMAE/sp|C0HLJ6|CO1A2_MEGAE/sp|Q01149|CO1A2_MOUSE/sp|C0HJP4|CO1A2_MYLDA/sp|C0HLJ0|CO1A2_NEOCO/sp|C0HLH6|CO1A2_NEODO/sp|C0HLJ4|CO1A2_NOTSH/sp|C0HJN4|CO1A2_ORYAF/sp|…
result09	575	210305_09_Orbi2_KN_SER_G90_T120_Oras_PSN223.27926.27926.4.0.dta	4	GPSGPPGPDGNKGEPGVVGAVGTAGPSGPSGLPGER	6,Oxidation[P]#0;8,Oxidation[P]#0;15,Oxidation[P]#0;	9.62E-003	3213.54	0.00000	3213.54	0.00191	0.60	S	1	True	sp|P08123|CO1A2_HUMAN/
result09	576	210305_09_Orbi2_KN_SER_G90_T120_Oras_PSN223.19360.19360.2.0.dta	2	GSPGSDGPAGAPGTPGPQGIAGQR	12,Oxidation[P]#0;	9.62E-003	2104.98	0.00000	2105.00	-0.01930	-9.17	S	1	True	sp|C0HJP7|CO1A1_TOXSP/
result09	1607	210305_09_Orbi2_KN_SER_G90_T120_Oras_PSN223.45102.45102.3.0.dta	3	LLNLQRNNFPVLAANSFR	8,Deamidated[N]#0;15,Deamidated[N]#0;	9.62E-002	2089.12	0.00000	2089.12	-0.00008	-0.04	S	1	True	sp|O15335|CHAD_HUMAN/sp|O55226|CHAD_MOUSE/sp|O70210|CHAD_RAT/
result09	574	210305_09_Orbi2_KN_SER_G90_T120_Oras_PSN223.12349.12349.2.0.dta	2	GPMGLMGPR	3,Oxidation[M]#0;6,Oxidation[M]#0;	9.61E-003	947.44	0.00000	947.44	0.00013	0.13	S	1	True	sp|C0HLH4|CO1A2_ACRSX/sp|C0HLH2|CO1A2_ACRYE/sp|P02465|CO1A2_BOVIN/sp|C0HLH0|CO1A2_BRAVA/sp|O46392|CO1A2_CANLF/sp|P02467|CO1A2_CHICK/sp|C0HLG8|CO1A2_CHOHO/sp|C0HJP2|CO1A2_CYCDI/sp|C0HLI2|CO1A2_DOESX/sp|C0HJP0|CO1A2_EQUSP/sp|C0HLI4|CO1A2_GLORB/sp|C0HLI0|CO1A2_GLYSX/sp|C0HJN6|CO1A2_HIPAM/sp|P08123|CO1A2_HUMAN/sp|C0HJP6|CO1A2_MACSX/sp|P85154|CO1A2_MAMAE/sp|C0HLJ6|CO1A2_MEGAE/sp|C0HLJ8|CO1A2_MEGJE/sp|…
result09	1606	210305_09_Orbi2_KN_SER_G90_T120_Oras_PSN223.29191.29191.4.1.dta	4	GLPGLKGHNGLQGLPGIAGHHGDQGAPGSVGPAGPR	17,Xle->Tyr[I]#0;27,Oxidation[P]#0;	9.60E-002	3399.68	0.00000	3399.71	-0.02577	-7.58	S	1	True	sp|P08123|CO1A2_HUMAN/
result09	1605	210305_09_Orbi2_KN_SER_G90_T120_Oras_PSN223.19523.19523.2.0.dta	2	GFSGLDGAK	9.56E-002	851.43	0.00000	851.43	0.00012	0.14	S	1	True	sp|C0HLH3|CO1A1_ACRSX/sp|C0HLH1|CO1A1_ACRYE/sp|P02453|CO1A1_BOVIN/sp|C0HLG9|CO1A1_BRAVA/sp|Q9XSJ7|CO1A1_CANLF/sp|P02457|CO1A1_CHICK/sp|C0HLG7|CO1A1_CHOHO/sp|C0HJP1|CO1A1_CYCDI/sp|C0HLI1|CO1A1_DOESX/sp|C0HJN9|CO1A1_EQUSP/sp|C0HLI3|CO1A1_GLORB/sp|C0HLH9|CO1A1_GLYSX/sp|C0HJN5|CO1A1_HIPAM/sp|P02452|CO1A1_HUMAN/sp|C0HJP5|CO1A1_MACSX/sp|P0C2W8|CO1A1_MAMAE/sp|C0HLJ5|CO1A1_MEGAE/sp|C0HLJ7|CO1A1_MEGJE/sp|…
result09	1603	210305_09_Orbi2_KN_SER_G90_T120_Oras_PSN223.15384.15384.3.0.dta	3	VGPPGSNGNPGPAGPPGPAGK	4,Oxidation[P]#0;16,Oxidation[P]#0;	9.55E-002	1813.87	0.00000	1813.88	-0.01105	-6.09	S	1	True	sp|P05539|CO2A1_RAT/
result09	1604	210305_09_Orbi2_KN_SER_G90_T120_Oras_PSN223.20353.20353.6.0.dta	6	GARGPAGPQGPRGDKGETGEQGDRGFSGLQGPAGPPGSPGEQGPSGASGPAGPR	27,Hex(1)NeuGc(1)[S]#0;	9.55E-002	5431.51	0.00000	5431.50	0.00907	1.67	C	1	True	sp|C0HLI3|CO1A1_GLORB/
result09	169	210305_09_Orbi2_KN_SER_G90_T120_Oras_PSN223.16484.16484.2.0.dta	2	GPPGESGAAGPTGPIGSR	3,Oxidation[P]#0;	9.54E-004	1580.77	0.00000	1580.77	-0.00100	-0.63	S	1	True	sp|P02465|CO1A2_BOVIN/sp|P08123|CO1A2_HUMAN/
result09	1601	210305_09_Orbi2_KN_SER_G90_T120_Oras_PSN223.16241.16241.2.0.dta	2	GVPGPPGAVGAPGK	6,Oxidation[P]#0;	9.54E-002	1176.64	0.00000	1176.64	-0.00179	-1.52	S	1	True	sp|C0HJN3|CO1A1_ORYAF/
result09	1602	210305_09_Orbi2_KN_SER_G90_T120_Oras_PSN223.20903.20903.4.2.dta	4	GVPGPPGAVGPAGKDGEAGAQGPPGPAGPAGER	11,Oxidation[P]#0;24,Oxidation[P]#0;	9.54E-002	2864.40	0.00000	2864.39	0.00462	1.61	S	1	True	sp|C0HLH3|CO1A1_ACRSX/sp|C0HLH1|CO1A1_ACRYE/sp|P02453|CO1A1_BOVIN/sp|C0HLG9|CO1A1_BRAVA/sp|Q9XSJ7|CO1A1_CANLF/sp|C0HLG7|CO1A1_CHOHO/sp|C0HLI1|CO1A1_DOESX/sp|C0HJN9|CO1A1_EQUSP/sp|C0HLI3|CO1A1_GLORB/sp|C0HLH9|CO1A1_GLYSX/sp|C0HJN5|CO1A1_HIPAM/sp|P02452|CO1A1_HUMAN/sp|C0HJP5|CO1A1_MACSX/sp|C0HLJ5|CO1A1_MEGAE/sp|C0HLJ7|CO1A1_MEGJE/sp|C0HJP3|CO1A1_MYLDA/sp|C0HLI9|CO1A1_NEOCO/sp|C0HLH5|CO1A1_NEODO/sp|…
result09	1600	210305_09_Orbi2_KN_SER_G90_T120_Oras_PSN223.20815.20815.6.10.dta	6	AGPQGPRGDKGETGEQGDRGIKGHRGFSGLQGPPGSPGEQGPSGASGPAGPR	28,Hex(1)NeuGc(1)[S]#0;	9.52E-002	5416.53	0.00000	5416.54	-0.00574	-1.06	C	1	True	sp|C0HLH5|CO1A1_NEODO/
result09	573	210305_09_Orbi2_KN_SER_G90_T120_Oras_PSN223.13997.13997.2.0.dta	2	GVPGPPGAVGPAGK	3,Oxidation[P]#0;6,Oxidation[P]#0;	9.51E-003	1192.63	0.00000	1192.63	-0.00066	-0.55	S	1	True	sp|C0HLH3|CO1A1_ACRSX/sp|C0HLH1|CO1A1_ACRYE/sp|P02453|CO1A1_BOVIN/sp|C0HLG9|CO1A1_BRAVA/sp|Q9XSJ7|CO1A1_CANLF/sp|C0HLG7|CO1A1_CHOHO/sp|C0HLI1|CO1A1_DOESX/sp|C0HJN9|CO1A1_EQUSP/sp|C0HLI3|CO1A1_GLORB/sp|C0HLH9|CO1A1_GLYSX/sp|C0HJN5|CO1A1_HIPAM/sp|P02452|CO1A1_HUMAN/sp|C0HJP5|CO1A1_MACSX/sp|C0HLJ5|CO1A1_MEGAE/sp|C0HLJ7|CO1A1_MEGJE/sp|C0HJP3|CO1A1_MYLDA/sp|C0HLI9|CO1A1_NEOCO/sp|C0HLH5|CO1A1_NEODO/sp|…
result09	1597	210305_09_Orbi2_KN_SER_G90_T120_Oras_PSN223.15927.15927.4.0.dta	4	GETGPSGPPGAPGAPGAPGPVGPAGK	3,Pent(1)HexNAc(1)[T]#0;15,Oxidation[P]#0;	9.51E-002	2488.19	0.00000	2488.18	0.00817	3.28	S	1	True	sp|C0HJP1|CO1A1_CYCDI/sp|P0C2W8|CO1A1_MAMAE/sp|C0HLI5|CO1A1_SCESX/
result09	1598	210305_09_Orbi2_KN_SER_G90_T120_Oras_PSN223.11687.11687.3.1.dta	3	GPPGAVGSPGVNGAPGEAGR	2,Oxidation[P]#0;9,Oxidation[P]#0;15,Oxidation[P]#0;	9.51E-002	1751.83	0.00000	1751.83	0.00032	0.18	S	1	True	sp|P08123|CO1A2_HUMAN/sp|C0HJP6|CO1A2_MACSX/sp|P85154|CO1A2_MAMAE/sp|Q01149|CO1A2_MOUSE/sp|Q28668|CO1A2_RABIT/sp|P02466|CO1A2_RAT/
result09	1599	210305_09_Orbi2_KN_SER_G90_T120_Oras_PSN223.16246.16246.4.2.dta	4	GLVGEPGPAGSKGESGNKGEPGSAGPQGPPGPSGEEGK	6,Oxidation[P]#0;21,Oxidation[P]#0;27,Deamidated[Q]#0;	9.51E-002	3446.59	0.00000	3446.59	-0.00823	-2.39	S	1	True	sp|C0HLI2|CO1A2_DOESX/sp|C0HLI0|CO1A2_GLYSX/sp|P08123|CO1A2_HUMAN/sp|C0HJN4|CO1A2_ORYAF/
result09	1596	210305_09_Orbi2_KN_SER_G90_T120_Oras_PSN223.20296.20296.6.5.dta	6	GPAGPAGARGPSGPQGPRGDKGETGEQGDRGFSGIQGPPGAPGSPGEQGPSGASGPAGPR	5,Oxidation[P]#0;	9.50E-002	5444.57	0.00000	5444.57	-0.00329	-0.60	C	1	True	sp|C0HJP1|CO1A1_CYCDI/
result09	1595	210305_09_Orbi2_KN_SER_G90_T120_Oras_PSN223.14258.14258.4.0.dta	4	RGARGEPGPTGLPGPPGER	7,Oxidation[P]#0;13,Oxidation[P]#0;16,Oxidation[P]#0;	9.48E-002	1905.95	0.00000	1905.95	0.00109	0.57	S	1	True	sp|C0HLH3|CO1A1_ACRSX/sp|C0HLG9|CO1A1_BRAVA/sp|Q9XSJ7|CO1A1_CANLF/sp|C0HLG7|CO1A1_CHOHO/sp|C0HLI1|CO1A1_DOESX/sp|C0HLI3|CO1A1_GLORB/sp|C0HLH9|CO1A1_GLYSX/sp|P02452|CO1A1_HUMAN/sp|P0C2W8|CO1A1_MAMAE/sp|C0HLJ5|CO1A1_MEGAE/sp|C0HLJ7|CO1A1_MEGJE/sp|C0HJP3|CO1A1_MYLDA/sp|C0HLI9|CO1A1_NEOCO/sp|C0HLH5|CO1A1_NEODO/sp|C0HLJ3|CO1A1_NOTSH/sp|C0HLJ9|CO1A1_PARHA/sp|C0HLJ1|CO1A1_PARSU/sp|C0HLI7|CO1A1_SCESW/sp|…
result09	572	210305_09_Orbi2_KN_SER_G90_T120_Oras_PSN223.19788.19788.2.0.dta	2	GIPGPVGAAGATGAR	3,Oxidation[P]#0;	9.45E-003	1267.67	0.00000	1267.68	-0.00055	-0.44	S	1	True	sp|P02465|CO1A2_BOVIN/sp|O46392|CO1A2_CANLF/sp|C0HJN6|CO1A2_HIPAM/sp|P08123|CO1A2_HUMAN/sp|C0HJP6|CO1A2_MACSX/sp|P85154|CO1A2_MAMAE/sp|C0HJN4|CO1A2_ORYAF/sp|C0HJP8|CO1A2_TOXSP/
result09	1594	210305_09_Orbi2_KN_SER_G90_T120_Oras_PSN223.7747.7747.5.0.dta	5	GPTGDPGKNGDKGHAGLAGAR	9,Deamidated[N]#0;	9.45E-002	1933.95	0.00000	1933.95	0.00188	0.97	S	1	True	sp|O46392|CO1A2_CANLF/sp|P08123|CO1A2_HUMAN/sp|C0HJP8|CO1A2_TOXSP/
result09	1593	210305_09_Orbi2_KN_SER_G90_T120_Oras_PSN223.20342.20342.4.3.dta	4	GPRGDKGETGEQGDRGFSGIQGPPGAPGSPGEQGPSGASGPAGPR	9,dHex[T]#0;	9.41E-002	4317.01	0.00000	4317.01	-0.00122	-0.28	C	1	True	sp|C0HJP1|CO1A1_CYCDI/
result09	571	210305_09_Orbi2_KN_SER_G90_T120_Oras_PSN223.19264.19264.3.0.dta	3	SGDRGETGPAGPAGPIGPVGAR	15,Oxidation[P]#0;	9.38E-003	1991.99	0.00000	1991.99	-0.00133	-0.67	S	1	True	sp|P02453|CO1A1_BOVIN/sp|C0HJN5|CO1A1_HIPAM/sp|C0HJP5|CO1A1_MACSX/sp|C0HJN3|CO1A1_ORYAF/sp|C0HJN7|CO1A1_TAPTE/
result09	1592	210305_09_Orbi2_KN_SER_G90_T120_Oras_PSN223.46941.46941.3.0.dta	3	LLNLQRNNFPVLAANSFR	3,Deamidated[N]#0;7,Deamidated[N]#0;15,Deamidated[N]#0;	9.38E-002	2090.10	0.00000	2090.10	-0.00180	-0.86	S	1	True	sp|O15335|CHAD_HUMAN/sp|O55226|CHAD_MOUSE/sp|O70210|CHAD_RAT/
result09	1591	210305_09_Orbi2_KN_SER_G90_T120_Oras_PSN223.14659.14659.3.0.dta	3	GVVGLPGQRGER	6,Oxidation[P]#0;	9.37E-002	1240.68	0.00000	1240.68	-0.00009	-0.07	S	1	True	sp|C0HLH3|CO1A1_ACRSX/sp|C0HLH1|CO1A1_ACRYE/sp|P02453|CO1A1_BOVIN/sp|C0HLG9|CO1A1_BRAVA/sp|Q9XSJ7|CO1A1_CANLF/sp|P02457|CO1A1_CHICK/sp|C0HLG7|CO1A1_CHOHO/sp|Q9YIB4|CO1A1_CYNPY/sp|C0HLI1|CO1A1_DOESX/sp|C0HLI3|CO1A1_GLORB/sp|C0HLH9|CO1A1_GLYSX/sp|C0HJN5|CO1A1_HIPAM/sp|P02452|CO1A1_HUMAN/sp|C0HJP5|CO1A1_MACSX/sp|P0C2W8|CO1A1_MAMAE/sp|C0HLJ5|CO1A1_MEGAE/sp|C0HLJ7|CO1A1_MEGJE/sp|P11087|CO1A1_MOUSE/sp|…
result09	570	210305_09_Orbi2_KN_SER_G90_T120_Oras_PSN223.37333.37333.4.0.dta	4	GPQGHQGPAGPPGPPGPPGPPGVSGGGYDFGYDGDFYRA	23,Val->Tyr[V]#0;	9.35E-003	3800.66	0.00000	3800.68	-0.01652	-4.35	N	1	True	sp|P08123|CO1A2_HUMAN/
result09	569	210305_09_Orbi2_KN_SER_G90_T120_Oras_PSN223.27548.27548.3.0.dta	3	GPPGSAGSPGKDGLNGLPGPIGPPGPR	15,Deamidated[N]#0;18,Oxidation[P]#0;24,Dioxidation[P](Pro->Glu[P])#0;	9.33E-003	2455.22	0.00000	2455.22	-0.00258	-1.05	S	1	True	sp|C0HLH3|CO1A1_ACRSX/sp|C0HLH1|CO1A1_ACRYE/sp|P02453|CO1A1_BOVIN/sp|C0HLG9|CO1A1_BRAVA/sp|Q9XSJ7|CO1A1_CANLF/sp|C0HLG7|CO1A1_CHOHO/sp|C0HLI3|CO1A1_GLORB/sp|C0HLJ5|CO1A1_MEGAE/sp|C0HLJ7|CO1A1_MEGJE/sp|P11087|CO1A1_MOUSE/sp|C0HJP3|CO1A1_MYLDA/sp|C0HLI9|CO1A1_NEOCO/sp|C0HLH5|CO1A1_NEODO/sp|C0HLJ3|CO1A1_NOTSH/sp|C0HLJ9|CO1A1_PARHA/sp|C0HLJ1|CO1A1_PARSU/sp|P02454|CO1A1_RAT/sp|C0HLI7|CO1A1_SCESW/sp|C0…
result09	4	210305_09_Orbi2_KN_SER_G90_T120_Oras_PSN223.20858.20858.3.0.dta	3	QGPSGASGERGPPGPMGPPGLAGPPGESGR	13,Oxidation[P]#0;16,Oxidation[M]#0;19,Oxidation[P]#0;	9.32E-006	2759.28	0.00000	2759.28	0.00070	0.25	S	1	True	sp|P02453|CO1A1_BOVIN/sp|P02452|CO1A1_HUMAN/sp|P02454|CO1A1_RAT/
result09	1590	210305_09_Orbi2_KN_SER_G90_T120_Oras_PSN223.49378.49378.4.2.dta	4	LGEHNIDVLEGNEQFINAAKIITHPNFNG	9.32E-002	3204.62	0.00000	3204.61	0.01651	5.15	N	1	True	sp|P00761|TRYP_PIG/CON_Trypsin|SWISS-PROT:P00761|TRYP_PIG/
result09	568	210305_09_Orbi2_KN_SER_G90_T120_Oras_PSN223.14400.14400.3.0.dta	3	GARGEPGPTGLPGPPGER	6,Oxidation[P]#0;12,Oxidation[P]#0;15,Oxidation[P]#0;	9.31E-003	1749.85	0.00000	1749.85	-0.00018	-0.11	S	1	True	sp|C0HLH3|CO1A1_ACRSX/sp|C0HLG9|CO1A1_BRAVA/sp|Q9XSJ7|CO1A1_CANLF/sp|C0HLG7|CO1A1_CHOHO/sp|C0HLI1|CO1A1_DOESX/sp|C0HLI3|CO1A1_GLORB/sp|C0HLH9|CO1A1_GLYSX/sp|P02452|CO1A1_HUMAN/sp|P0C2W8|CO1A1_MAMAE/sp|C0HLJ5|CO1A1_MEGAE/sp|C0HLJ7|CO1A1_MEGJE/sp|C0HJP3|CO1A1_MYLDA/sp|C0HLI9|CO1A1_NEOCO/sp|C0HLH5|CO1A1_NEODO/sp|C0HLJ3|CO1A1_NOTSH/sp|C0HLJ9|CO1A1_PARHA/sp|C0HLJ1|CO1A1_PARSU/sp|C0HLI7|CO1A1_SCESW/sp|…
result09	1587	210305_09_Orbi2_KN_SER_G90_T120_Oras_PSN223.36497.36497.3.0.dta	3	GSDGSVGPVGPAGPIGSAGPPGFPGAPGPK	21,Oxidation[P]#0;27,Oxidation[P]#0;	9.31E-002	2573.26	0.00000	2573.26	-0.00401	-1.56	S	1	True	sp|C0HLH4|CO1A2_ACRSX/sp|C0HLH2|CO1A2_ACRYE/sp|P02465|CO1A2_BOVIN/sp|C0HLH0|CO1A2_BRAVA/sp|O46392|CO1A2_CANLF/sp|C0HLG8|CO1A2_CHOHO/sp|C0HJP2|CO1A2_CYCDI/sp|C0HLI2|CO1A2_DOESX/sp|C0HJP0|CO1A2_EQUSP/sp|C0HLI4|CO1A2_GLORB/sp|C0HLI0|CO1A2_GLYSX/sp|C0HJN6|CO1A2_HIPAM/sp|P08123|CO1A2_HUMAN/sp|C0HJP6|CO1A2_MACSX/sp|P85154|CO1A2_MAMAE/sp|C0HLJ6|CO1A2_MEGAE/sp|C0HLJ8|CO1A2_MEGJE/sp|Q01149|CO1A2_MOUSE/sp|…
result09	1588	210305_09_Orbi2_KN_SER_G90_T120_Oras_PSN223.49682.49682.2.0.dta	2	ILDEEVFEGDIQQFLITGDPK	9.31E-002	2406.21	0.00000	2406.21	0.00336	1.39	S	1	True	sp|P12107|COBA1_HUMAN/
result09	1589	210305_09_Orbi2_KN_SER_G90_T120_Oras_PSN223.20455.20455.5.0.dta	5	GETGPAGRPGEVGPPGPPGPAGEKGSPGADGPAGSPGTPGPQGIAGQR	12,Val->Tyr[V]#0;39,Oxidation[P]#0;	9.31E-002	4318.03	0.00000	4318.05	-0.01619	-3.75	S	1	True	sp|P11087|CO1A1_MOUSE/sp|P02454|CO1A1_RAT/
result09	1584	210305_09_Orbi2_KN_SER_G90_T120_Oras_PSN223.14071.14071.4.1.dta	4	GDTGAKGEPGPTGIQGPPGPAGEEGKR	8,Cation_Fe[III][E]#0;18,Oxidation[P]#0;	9.30E-002	2586.14	0.00000	2586.14	0.00193	0.74	S	1	True	sp|P02453|CO1A1_BOVIN/sp|C0HLG9|CO1A1_BRAVA/sp|Q9XSJ7|CO1A1_CANLF/sp|C0HLG7|CO1A1_CHOHO/sp|C0HLI1|CO1A1_DOESX/sp|C0HJN9|CO1A1_EQUSP/sp|C0HLI3|CO1A1_GLORB/sp|C0HLH9|CO1A1_GLYSX/sp|C0HJN5|CO1A1_HIPAM/sp|C0HLJ5|CO1A1_MEGAE/sp|C0HLJ7|CO1A1_MEGJE/sp|C0HJP3|CO1A1_MYLDA/sp|C0HLI9|CO1A1_NEOCO/sp|C0HLJ3|CO1A1_NOTSH/sp|C0HLJ9|CO1A1_PARHA/sp|C0HLI7|CO1A1_SCESW/sp|C0HLI5|CO1A1_SCESX/sp|C0HJN7|CO1A1_TAPTE/
result09	1585	210305_09_Orbi2_KN_SER_G90_T120_Oras_PSN223.34951.34951.4.0.dta	4	KSLEDKTERELLESYIDGR	9.30E-002	2281.17	0.00000	2281.17	-0.00014	-0.06	S	1	True	sp|P00734|THRB_HUMAN/sp|Q5R537|THRB_PONAB/
result09	1586	210305_09_Orbi2_KN_SER_G90_T120_Oras_PSN223.13470.13470.4.0.dta	4	HGNRGETGPSGPVGPAGAVGPR	12,Oxidation[P]#0;	9.30E-002	2043.01	0.00000	2043.01	0.00019	0.09	S	1	True	sp|P08123|CO1A2_HUMAN/
result09	1583	210305_09_Orbi2_KN_SER_G90_T120_Oras_PSN223.20935.20935.5.0.dta	5	AGPQGPRGDKGETGEQGDRGIKGHRGFSGLQGPPGSPGEQGPSGASGPAGPR	28,Hex(1)NeuAc(1)[S]#0;	9.29E-002	5400.55	0.00000	5400.55	0.00783	1.45	C	1	True	sp|C0HLH5|CO1A1_NEODO/
result09	168	210305_09_Orbi2_KN_SER_G90_T120_Oras_PSN223.20493.20493.3.0.dta	3	GFSGLDGAKGDAGPAGPK	9.28E-004	1601.79	0.00000	1601.79	0.00012	0.07	S	1	True	sp|C0HLH3|CO1A1_ACRSX/sp|C0HLH1|CO1A1_ACRYE/sp|P02453|CO1A1_BOVIN/sp|C0HLG9|CO1A1_BRAVA/sp|Q9XSJ7|CO1A1_CANLF/sp|C0HLG7|CO1A1_CHOHO/sp|C0HJP1|CO1A1_CYCDI/sp|C0HLI1|CO1A1_DOESX/sp|C0HJN9|CO1A1_EQUSP/sp|C0HLI3|CO1A1_GLORB/sp|C0HLH9|CO1A1_GLYSX/sp|C0HJN5|CO1A1_HIPAM/sp|P02452|CO1A1_HUMAN/sp|C0HJP5|CO1A1_MACSX/sp|P0C2W8|CO1A1_MAMAE/sp|C0HLJ5|CO1A1_MEGAE/sp|C0HLJ7|CO1A1_MEGJE/sp|P11087|CO1A1_MOUSE/sp|…
result09	1581	210305_09_Orbi2_KN_SER_G90_T120_Oras_PSN223.8927.8927.3.0.dta	3	DIGAPGPSGARGER	5,Oxidation[P]#0;	9.28E-002	1355.67	0.00000	1355.67	0.00005	0.04	S	1	True	sp|C0HLH3|CO1A1_ACRSX/sp|C0HLH1|CO1A1_ACRYE/sp|P02453|CO1A1_BOVIN/sp|C0HLG9|CO1A1_BRAVA/sp|Q9XSJ7|CO1A1_CANLF/sp|C0HJP1|CO1A1_CYCDI/sp|C0HLI1|CO1A1_DOESX/sp|C0HLI3|CO1A1_GLORB/sp|C0HLH9|CO1A1_GLYSX/sp|C0HJN5|CO1A1_HIPAM/sp|P02452|CO1A1_HUMAN/sp|C0HJP5|CO1A1_MACSX/sp|P0C2W8|CO1A1_MAMAE/sp|C0HLJ5|CO1A1_MEGAE/sp|C0HLJ7|CO1A1_MEGJE/sp|P11087|CO1A1_MOUSE/sp|C0HJP3|CO1A1_MYLDA/sp|C0HLI9|CO1A1_NEOCO/sp|…
result09	1582	210305_09_Orbi2_KN_SER_G90_T120_Oras_PSN223.49814.49814.2.2.dta	2	GVSAGPGPMGLMGPR	0,Delta_H(2)C(2)[AnyN-term]#0;	9.28E-002	1409.69	0.00000	1409.70	-0.01019	-7.23	S	1	True	sp|P02466|CO1A2_RAT/
result09	1579	210305_09_Orbi2_KN_SER_G90_T120_Oras_PSN223.41204.41204.4.0.dta	4	TGEIGASGPPGFAGEKGPSGEPGTTGPPGTAGPQGLLGAPGILGLPGSR	27,Oxidation[P]#0;40,Oxidation[P]#0;46,Oxidation[P]#0;	9.27E-002	4427.21	0.00000	4427.21	-0.00133	-0.30	S	1	True	sp|P02466|CO1A2_RAT/
result09	1580	210305_09_Orbi2_KN_SER_G90_T120_Oras_PSN223.12246.12246.4.1.dta	4	GAAGLPGPKGDRGDAGPKGADGSPGKDGVR	6,Oxidation[P]#0;24,Oxidation[P]#0;	9.27E-002	2749.34	0.00000	2749.36	-0.01870	-6.80	S	1	True	sp|Q9XSJ7|CO1A1_CANLF/sp|C0HJN5|CO1A1_HIPAM/sp|P02452|CO1A1_HUMAN/sp|P02454|CO1A1_RAT/sp|C0HJN7|CO1A1_TAPTE/sp|C0HJP7|CO1A1_TOXSP/
result09	1578	210305_09_Orbi2_KN_SER_G90_T120_Oras_PSN223.33878.33878.4.0.dta	4	AHYDLRHTFMGVVSLGSPSGEVSHPR	10,Oxidation[M]#0;	9.25E-002	2852.39	0.00000	2852.39	-0.00332	-1.16	S	1	True	sp|P02765|FETUA_HUMAN/
result09	167	210305_09_Orbi2_KN_SER_G90_T120_Oras_PSN223.45527.45527.3.0.dta	3	IITHPNFNGNTLDNDIMLIK	8,Deamidated[N]#0;	9.23E-004	2284.16	0.00000	2284.16	-0.00079	-0.35	S	1	True	sp|P00761|TRYP_PIG/CON_Trypsin|SWISS-PROT:P00761|TRYP_PIG/
result09	566	210305_09_Orbi2_KN_SER_G90_T120_Oras_PSN223.25358.25358.2.0.dta	2	GFPGLPGPSGEPGK	3,Oxidation[P]#0;6,Oxidation[P]#0;12,Oxidation[P]#0;	9.22E-003	1344.64	0.00000	1344.64	-0.00045	-0.34	S	1	True	sp|C0HLH3|CO1A1_ACRSX/sp|C0HLH1|CO1A1_ACRYE/sp|P02453|CO1A1_BOVIN/sp|C0HLG9|CO1A1_BRAVA/sp|Q9XSJ7|CO1A1_CANLF/sp|P02457|CO1A1_CHICK/sp|C0HLG7|CO1A1_CHOHO/sp|C0HJP1|CO1A1_CYCDI/sp|C0HLI1|CO1A1_DOESX/sp|C0HJN9|CO1A1_EQUSP/sp|C0HLI3|CO1A1_GLORB/sp|C0HLH9|CO1A1_GLYSX/sp|C0HJN5|CO1A1_HIPAM/sp|P02452|CO1A1_HUMAN/sp|C0HJP5|CO1A1_MACSX/sp|P0C2W8|CO1A1_MAMAE/sp|C0HLJ5|CO1A1_MEGAE/sp|C0HLJ7|CO1A1_MEGJE/sp|…
result09	567	210305_09_Orbi2_KN_SER_G90_T120_Oras_PSN223.8924.8924.4.0.dta	4	GPTGDPGKNGDKGHAGLAGAR	6,Oxidation[P]#0;9,Deamidated[N]#0;	9.22E-003	1949.94	0.00000	1949.94	0.00038	0.19	S	1	True	sp|O46392|CO1A2_CANLF/sp|P08123|CO1A2_HUMAN/sp|C0HJP8|CO1A2_TOXSP/
result09	1576	210305_09_Orbi2_KN_SER_G90_T120_Oras_PSN223.33593.33593.2.0.dta	2	EGPVGLPGIDGRPGPIGPAGAR	7,Oxidation[P]#0;	9.21E-002	2056.09	0.00000	2056.09	-0.00054	-0.26	S	1	True	sp|C0HLH2|CO1A2_ACRYE/sp|P02465|CO1A2_BOVIN/sp|C0HLH0|CO1A2_BRAVA/sp|C0HJP0|CO1A2_EQUSP/sp|P08123|CO1A2_HUMAN/sp|C0HLJ0|CO1A2_NEOCO/
result09	1577	210305_09_Orbi2_KN_SER_G90_T120_Oras_PSN223.14507.14507.4.0.dta	4	EGLRGPRGDQGPVGR	0,Glu->pyro-Glu[AnyN-termE]#0;6,Oxidation[P]#0;	9.21E-002	1548.80	0.00000	1548.80	-0.00044	-0.28	S	1	True	sp|C0HLH2|CO1A2_ACRYE/sp|P02465|CO1A2_BOVIN/sp|C0HLH0|CO1A2_BRAVA/sp|O46392|CO1A2_CANLF/sp|C0HLG8|CO1A2_CHOHO/sp|C0HLI2|CO1A2_DOESX/sp|C0HLI4|CO1A2_GLORB/sp|C0HLI0|CO1A2_GLYSX/sp|C0HJN6|CO1A2_HIPAM/sp|P08123|CO1A2_HUMAN/sp|P85154|CO1A2_MAMAE/sp|C0HLJ6|CO1A2_MEGAE/sp|Q01149|CO1A2_MOUSE/sp|C0HJP4|CO1A2_MYLDA/sp|C0HLJ0|CO1A2_NEOCO/sp|C0HLH6|CO1A2_NEODO/sp|C0HLJ4|CO1A2_NOTSH/sp|C0HJN4|CO1A2_ORYAF/sp|…
result09	565	210305_09_Orbi2_KN_SER_G90_T120_Oras_PSN223.25942.25942.4.0.dta	4	SGPPGPDGNKGEPGVVGAVGTAGPSGPSGLPGER	1,HexNAc[S]#0;31,Oxidation[P]#0;	9.20E-003	3230.56	0.00000	3230.56	-0.00007	-0.02	C	1	True	sp|P08123|CO1A2_HUMAN/
result09	1574	210305_09_Orbi2_KN_SER_G90_T120_Oras_PSN223.24043.24043.6.4.dta	6	GYPGNIGPVGAAGAPGPHGPVGPAGKHGNRGETGPSGPVGPAGAVGPR	15,Oxidation[P]#0;29,Deamidated[N]#0;38,Oxidation[P]#0;	9.20E-002	4293.13	0.00000	4293.13	0.00394	0.92	S	1	True	sp|P08123|CO1A2_HUMAN/
result09	1575	210305_09_Orbi2_KN_SER_G90_T120_Oras_PSN223.18205.18205.4.0.dta	4	GEPGNIGFPGPKGPTGDPGKNGDKGHAGLAGAR	3,Oxidation[P]#0;11,Oxidation[P]#0;	9.20E-002	3115.53	0.00000	3115.53	-0.00416	-1.33	S	1	True	sp|O46392|CO1A2_CANLF/sp|P08123|CO1A2_HUMAN/sp|C0HJP8|CO1A2_TOXSP/
result09	564	210305_09_Orbi2_KN_SER_G90_T120_Oras_PSN223.8847.8847.3.0.dta	3	GAAGLPGPKGDRGDAGPK	6,Oxidation[P]#0;	9.19E-003	1636.84	0.00000	1636.84	0.00269	1.64	S	1	True	sp|C0HLH3|CO1A1_ACRSX/sp|C0HLH1|CO1A1_ACRYE/sp|P02453|CO1A1_BOVIN/sp|C0HLG9|CO1A1_BRAVA/sp|Q9XSJ7|CO1A1_CANLF/sp|C0HLG7|CO1A1_CHOHO/sp|C0HLI1|CO1A1_DOESX/sp|C0HJN9|CO1A1_EQUSP/sp|C0HLI3|CO1A1_GLORB/sp|C0HLH9|CO1A1_GLYSX/sp|C0HJN5|CO1A1_HIPAM/sp|P02452|CO1A1_HUMAN/sp|C0HJP5|CO1A1_MACSX/sp|P0C2W8|CO1A1_MAMAE/sp|C0HLJ5|CO1A1_MEGAE/sp|C0HLJ7|CO1A1_MEGJE/sp|P11087|CO1A1_MOUSE/sp|C0HJP3|CO1A1_MYLDA/sp|…
result09	1572	210305_09_Orbi2_KN_SER_G90_T120_Oras_PSN223.21897.21897.6.7.dta	6	GPQGPRGDKGETGEQGDRGLKGHRGFSGLQGPPGPPGSPGEQGPSGASGPAGPR	27,CresylSaligeninPhosphate[S]#0;	9.19E-002	5403.54	0.00000	5403.54	0.00146	0.27	C	1	True	sp|P0C2W8|CO1A1_MAMAE/
result09	1573	210305_09_Orbi2_KN_SER_G90_T120_Oras_PSN223.28456.28456.3.0.dta	3	GAAGLPGVAGAPGLPGPR	6,Oxidation[P]#0;12,Oxidation[P]#0;17,Oxidation[P]#0;	9.19E-002	1562.83	0.00000	1562.83	0.00013	0.08	S	1	True	sp|C0HLH4|CO1A2_ACRSX/sp|C0HLH2|CO1A2_ACRYE/sp|P02465|CO1A2_BOVIN/sp|C0HLH0|CO1A2_BRAVA/sp|O46392|CO1A2_CANLF/sp|P02467|CO1A2_CHICK/sp|C0HLG8|CO1A2_CHOHO/sp|C0HLI2|CO1A2_DOESX/sp|C0HJP0|CO1A2_EQUSP/sp|C0HLI4|CO1A2_GLORB/sp|C0HLI0|CO1A2_GLYSX/sp|C0HJN6|CO1A2_HIPAM/sp|P08123|CO1A2_HUMAN/sp|C0HJP6|CO1A2_MACSX/sp|P85154|CO1A2_MAMAE/sp|C0HLJ6|CO1A2_MEGAE/sp|C0HLJ8|CO1A2_MEGJE/sp|C0HJP4|CO1A2_MYLDA/sp|…
result09	563	210305_09_Orbi2_KN_SER_G90_T120_Oras_PSN223.23189.23189.5.0.dta	5	GHNGLQGLPGIAGHHGDQGAPGSVGPAGPR	3,Deamidated[N]#0;9,Oxidation[P]#0;21,Oxidation[P]#0;	9.18E-003	2801.35	0.00000	2801.35	-0.00098	-0.35	S	1	True	sp|P08123|CO1A2_HUMAN/
result09	562	210305_09_Orbi2_KN_SER_G90_T120_Oras_PSN223.13700.13700.3.0.dta	3	QGDRGEAGAQGPMGPSGPAGAR	9.15E-003	2023.94	0.00000	2023.94	0.00500	2.47	S	1	True	sp|P02458|CO2A1_HUMAN/sp|P28481|CO2A1_MOUSE/sp|P05539|CO2A1_RAT/
result09	561	210305_09_Orbi2_KN_SER_G90_T120_Oras_PSN223.24529.24529.2.0.dta	2	GYPGNIGPVGAAGAPGPHGPVGPAGK	3,Oxidation[P]#0;15,Oxidation[P]#0;	9.14E-003	2284.15	0.00000	2284.15	0.00250	1.10	S	1	True	sp|P08123|CO1A2_HUMAN/
result09	1571	210305_09_Orbi2_KN_SER_G90_T120_Oras_PSN223.12739.12739.3.0.dta	3	DGRTGHPGTVGPAGIR	7,Oxidation[P]#0;	9.14E-002	1563.80	0.00000	1563.80	-0.00042	-0.27	S	1	True	sp|C0HJP2|CO1A2_CYCDI/sp|P08123|CO1A2_HUMAN/
result09	559	210305_09_Orbi2_KN_SER_G90_T120_Oras_PSN223.16536.16536.2.0.dta	2	GVPGPPGAVGPAGK	6,Oxidation[P]#0;	9.12E-003	1176.64	0.00000	1176.64	-0.00025	-0.21	S	1	True	sp|C0HLH3|CO1A1_ACRSX/sp|C0HLH1|CO1A1_ACRYE/sp|P02453|CO1A1_BOVIN/sp|C0HLG9|CO1A1_BRAVA/sp|Q9XSJ7|CO1A1_CANLF/sp|C0HLG7|CO1A1_CHOHO/sp|C0HLI1|CO1A1_DOESX/sp|C0HJN9|CO1A1_EQUSP/sp|C0HLI3|CO1A1_GLORB/sp|C0HLH9|CO1A1_GLYSX/sp|C0HJN5|CO1A1_HIPAM/sp|P02452|CO1A1_HUMAN/sp|C0HJP5|CO1A1_MACSX/sp|C0HLJ5|CO1A1_MEGAE/sp|C0HLJ7|CO1A1_MEGJE/sp|C0HJP3|CO1A1_MYLDA/sp|C0HLI9|CO1A1_NEOCO/sp|C0HLH5|CO1A1_NEODO/sp|…
result09	560	210305_09_Orbi2_KN_SER_G90_T120_Oras_PSN223.49528.49528.2.0.dta	2	YIPPCLDSELTEFPLR	5,Carbamidomethyl[C]#0;	9.12E-003	1949.97	0.00000	1949.97	0.00329	1.69	S	1	True	sp|P13213|SPRC_BOVIN/sp|P09486|SPRC_HUMAN/sp|P20112|SPRC_PIG/sp|Q5R767|SPRC_PONAB/
result09	1568	210305_09_Orbi2_KN_SER_G90_T120_Oras_PSN223.33653.33653.3.0.dta	3	IITHPNFNGNTLDNDIMLIK	17,Oxidation[M]#0;	9.12E-002	2299.17	0.00000	2299.17	-0.00120	-0.52	S	1	True	sp|P00761|TRYP_PIG/CON_Trypsin|SWISS-PROT:P00761|TRYP_PIG/
result09	1569	210305_09_Orbi2_KN_SER_G90_T120_Oras_PSN223.21913.21913.3.0.dta	3	GQAGVMGFPGPKGAAGEPGK	6,Oxidation[M]#0;11,Oxidation[P]#0;18,Oxidation[P]#0;	9.12E-002	1860.89	0.00000	1860.89	-0.00102	-0.55	S	1	True	sp|C0HLH3|CO1A1_ACRSX/sp|C0HLH1|CO1A1_ACRYE/sp|P02453|CO1A1_BOVIN/sp|C0HLG9|CO1A1_BRAVA/sp|Q9XSJ7|CO1A1_CANLF/sp|P02457|CO1A1_CHICK/sp|C0HJP1|CO1A1_CYCDI/sp|C0HLI1|CO1A1_DOESX/sp|C0HJN9|CO1A1_EQUSP/sp|C0HLI3|CO1A1_GLORB/sp|C0HLH9|CO1A1_GLYSX/sp|C0HJN5|CO1A1_HIPAM/sp|P02452|CO1A1_HUMAN/sp|C0HJP5|CO1A1_MACSX/sp|P0C2W8|CO1A1_MAMAE/sp|C0HLJ5|CO1A1_MEGAE/sp|C0HLJ7|CO1A1_MEGJE/sp|C0HJP3|CO1A1_MYLDA/sp|…
result09	1570	210305_09_Orbi2_KN_SER_G90_T120_Oras_PSN223.12337.12337.3.0.dta	3	VGPSGAPGEDGRPGPPGPQGAR	13,Oxidation[P]#0;15,Oxidation[P]#0;	9.12E-002	2044.98	0.00000	2044.98	0.00261	1.28	S	1	True	sp|P02459|CO2A1_BOVIN/sp|P02458|CO2A1_HUMAN/sp|P28481|CO2A1_MOUSE/sp|P05539|CO2A1_RAT/
result09	558	210305_09_Orbi2_KN_SER_G90_T120_Oras_PSN223.16123.16123.3.0.dta	3	HGNRGETGPSGPVGPAGAVGPR	4,Thiazolidine[R]#0;	9.11E-003	2039.02	0.00000	2039.02	-0.00062	-0.30	S	1	True	sp|P08123|CO1A2_HUMAN/
result09	1567	210305_09_Orbi2_KN_SER_G90_T120_Oras_PSN223.40612.40612.3.0.dta	3	GLPGVAGSVGEPGPLGIAGPPGAR	3,Oxidation[P]#0;21,Oxidation[P]#0;	9.11E-002	2115.12	0.00000	2115.12	-0.00175	-0.83	S	1	True	sp|P02465|CO1A2_BOVIN/sp|O46392|CO1A2_CANLF/
result09	1565	210305_09_Orbi2_KN_SER_G90_T120_Oras_PSN223.19311.19311.5.2.dta	5	TGPAGPPGAPGAPGAPGPVGPAGKSGDRGETGPAGPAGPVGPVGAR	0,Methylthio[AnyN-term]#0;	9.10E-002	3923.94	0.00000	3923.96	-0.01189	-3.03	C	1	True	sp|P02452|CO1A1_HUMAN/
result09	1566	210305_09_Orbi2_KN_SER_G90_T120_Oras_PSN223.6406.6406.3.0.dta	3	GPAGPQGPRGDKGETGEQGDR	18,Deamidated[Q]#0;	9.10E-002	2066.95	0.00000	2066.95	-0.00203	-0.98	S	1	True	sp|C0HLH3|CO1A1_ACRSX/sp|C0HLH1|CO1A1_ACRYE/sp|P02453|CO1A1_BOVIN/sp|C0HLG9|CO1A1_BRAVA/sp|Q9XSJ7|CO1A1_CANLF/sp|P02457|CO1A1_CHICK/sp|C0HLG7|CO1A1_CHOHO/sp|C0HLI1|CO1A1_DOESX/sp|C0HLI3|CO1A1_GLORB/sp|C0HLH9|CO1A1_GLYSX/sp|P02452|CO1A1_HUMAN/sp|P0C2W8|CO1A1_MAMAE/sp|C0HLJ5|CO1A1_MEGAE/sp|P11087|CO1A1_MOUSE/sp|C0HJP3|CO1A1_MYLDA/sp|C0HLI9|CO1A1_NEOCO/sp|C0HLH5|CO1A1_NEODO/sp|C0HLJ3|CO1A1_NOTSH/sp|…
result09	557	210305_09_Orbi2_KN_SER_G90_T120_Oras_PSN223.14688.14688.4.1.dta	4	GHRGFSGLDGAKGDAGPAGPK	9.09E-003	1951.97	0.00000	1951.97	-0.00016	-0.08	S	1	True	sp|C0HLH3|CO1A1_ACRSX/sp|C0HLH1|CO1A1_ACRYE/sp|P02453|CO1A1_BOVIN/sp|C0HLG9|CO1A1_BRAVA/sp|Q9XSJ7|CO1A1_CANLF/sp|C0HLG7|CO1A1_CHOHO/sp|C0HLI1|CO1A1_DOESX/sp|C0HLI3|CO1A1_GLORB/sp|C0HLH9|CO1A1_GLYSX/sp|P02452|CO1A1_HUMAN/sp|P0C2W8|CO1A1_MAMAE/sp|C0HLJ5|CO1A1_MEGAE/sp|C0HLJ7|CO1A1_MEGJE/sp|P11087|CO1A1_MOUSE/sp|C0HJP3|CO1A1_MYLDA/sp|C0HLI9|CO1A1_NEOCO/sp|C0HLJ3|CO1A1_NOTSH/sp|C0HLJ9|CO1A1_PARHA/sp|…
result09	166	210305_09_Orbi2_KN_SER_G90_T120_Oras_PSN223.19423.19423.3.0.dta	3	GDRGETGPAGPAGPVGPVGAR	9.08E-004	1874.95	0.00000	1874.95	-0.00151	-0.81	C	1	True	sp|P02452|CO1A1_HUMAN/
result09	165	210305_09_Orbi2_KN_SER_G90_T120_Oras_PSN223.25811.25811.4.2.dta	4	GLTGPIGPPGPAGAPGDKGESGPSGPAGPTGAR	8,Oxidation[P]#0;15,Oxidation[P]#0;	9.06E-004	2869.41	0.00000	2869.41	-0.00049	-0.17	S	1	True	sp|C0HLH3|CO1A1_ACRSX/sp|C0HLH1|CO1A1_ACRYE/sp|C0HLG9|CO1A1_BRAVA/sp|C0HLG7|CO1A1_CHOHO/sp|C0HLI3|CO1A1_GLORB/sp|P02452|CO1A1_HUMAN/sp|C0HJP5|CO1A1_MACSX/sp|C0HLJ5|CO1A1_MEGAE/sp|C0HLJ7|CO1A1_MEGJE/sp|C0HJP3|CO1A1_MYLDA/sp|C0HLI9|CO1A1_NEOCO/sp|C0HLH5|CO1A1_NEODO/sp|C0HLJ3|CO1A1_NOTSH/sp|C0HLJ9|CO1A1_PARHA/sp|C0HLJ1|CO1A1_PARSU/sp|C0HLI7|CO1A1_SCESW/sp|C0HLI5|CO1A1_SCESX/sp|C0HJN7|CO1A1_TAPTE/sp|…
result09	556	210305_09_Orbi2_KN_SER_G90_T120_Oras_PSN223.35867.35867.4.0.dta	4	GSDGSVGPVGPAGPIGSAGPPGFPGAPGPKGEIGAVGNAGPAGPAGPR	36,Val->Tyr[V]#0;	9.06E-003	4134.03	0.00000	4134.04	-0.01495	-3.62	S	1	True	sp|P08123|CO1A2_HUMAN/
result09	555	210305_09_Orbi2_KN_SER_G90_T120_Oras_PSN223.24991.24991.5.0.dta	5	GLHGEFGLPGPAGPRGERGPPGESGAAGPTGPIGSR	9,Oxidation[P]#0;11,Oxidation[P]#0;21,Oxidation[P]#0;	9.05E-003	3397.66	0.00000	3397.66	0.00027	0.08	S	1	True	sp|P08123|CO1A2_HUMAN/
result09	1564	210305_09_Orbi2_KN_SER_G90_T120_Oras_PSN223.21475.21475.5.0.dta	5	DKGETGEQGDRGLKGHRGFSGLQGPPGPPGSPGEQGPSGASGPAGPR	20,O-Dimethylphosphate[S](Ethylphosphate[S])#0;	9.05E-002	4586.14	0.00000	4586.16	-0.01681	-3.67	C	1	True	sp|P0C2W8|CO1A1_MAMAE/
result09	554	210305_09_Orbi2_KN_SER_G90_T120_Oras_PSN223.15548.15548.4.0.dta	4	DGSPGAKGDRGETGPAGPPGAPGAPGAPGPVGPAGK	7,Dioxidation[K]#0;25,Oxidation[P]#0;28,Oxidation[P]#0;	9.04E-003	3125.49	0.00000	3125.49	0.00053	0.17	S	1	True	sp|P02453|CO1A1_BOVIN/sp|C0HJN5|CO1A1_HIPAM/sp|P02452|CO1A1_HUMAN/
result09	1563	210305_09_Orbi2_KN_SER_G90_T120_Oras_PSN223.14238.14238.4.1.dta	4	PAGPRGERGPPGESGAAGPTGPIGSR	4,Oxidation[P]#0;	9.04E-002	2401.20	0.00000	2401.20	-0.00077	-0.32	C	1	True	sp|P08123|CO1A2_HUMAN/
result09	1562	210305_09_Orbi2_KN_SER_G90_T120_Oras_PSN223.18539.18539.3.0.dta	3	GSPGSDGPAGAPGTPGPQGIAGQR	12,Oxidation[P]#0;15,Oxidation[P]#0;18,Deamidated[Q]#0;	9.01E-002	2121.98	0.00000	2121.98	-0.00085	-0.40	S	1	True	sp|C0HJP7|CO1A1_TOXSP/
result09	1561	210305_09_Orbi2_KN_SER_G90_T120_Oras_PSN223.15827.15827.5.0.dta	5	EGSPGAEGSPGRDGSPGPKGDRGETGPSGPPGAPGAPGAPGPVGPAGK	13,Cation_Mg[II][D]#0;	9.00E-002	4206.97	0.00000	4206.97	0.00195	0.46	S	1	True	sp|C0HJP1|CO1A1_CYCDI/sp|C0HLI5|CO1A1_SCESX/
result09	1560	210305_09_Orbi2_KN_SER_G90_T120_Oras_PSN223.40592.40592.4.0.dta	4	QISNLQQSISDAEQRGENALKDAK	8.99E-002	2643.33	0.00000	2643.33	-0.00097	-0.37	S	1	True	sp|P04264|K2C1_HUMAN/sp|A5A6M6|K2C1_PANTR/CON_IPI00220327.3/
result09	164	210305_09_Orbi2_KN_SER_G90_T120_Oras_PSN223.23716.23716.3.0.dta	3	GHNGLQGLPGIAGHHGDQGAPGSVGPAGPR	3,Deamidated[N]#0;9,Oxidation[P]#0;21,Oxidation[P]#0;	8.98E-004	2801.35	0.00000	2801.35	0.00010	0.04	S	1	True	sp|P08123|CO1A2_HUMAN/
result09	553	210305_09_Orbi2_KN_SER_G90_T120_Oras_PSN223.42351.42351.3.0.dta	3	AALAAFNAQNNGSNFQLEEISR	10,Deamidated[N]#0;11,Deamidated[N]#0;	8.97E-003	2367.12	0.00000	2367.12	-0.00191	-0.81	S	1	True	sp|P02765|FETUA_HUMAN/sp|Q9N2D0|FETUA_PANTR/
result09	1557	210305_09_Orbi2_KN_SER_G90_T120_Oras_PSN223.29613.29613.3.0.dta	3	QLKEHAVEGDCDFQLLK	11,Carbamidomethyl[C]#0;	8.97E-002	2030.00	0.00000	2030.00	-0.00035	-0.17	S	1	True	sp|P02765|FETUA_HUMAN/sp|Q9N2D0|FETUA_PANTR/
result09	1558	210305_09_Orbi2_KN_SER_G90_T120_Oras_PSN223.10442.10442.4.0.dta	4	KGPRGETGPAGRPGEVGPPGPPGPAGEK	9,Oxidation[P]#0;19,Oxidation[P]#0;22,Oxidation[P]#0;	8.97E-002	2654.33	0.00000	2654.33	0.00209	0.79	S	1	True	sp|P02453|CO1A1_BOVIN/sp|P02452|CO1A1_HUMAN/sp|C0HJP5|CO1A1_MACSX/sp|P0C2W8|CO1A1_MAMAE/sp|P11087|CO1A1_MOUSE/sp|P02454|CO1A1_RAT/sp|C0HJP7|CO1A1_TOXSP/
result09	1559	210305_09_Orbi2_KN_SER_G90_T120_Oras_PSN223.19365.19365.3.0.dta	3	SGDRGETGPAGPAGPVGPVGAR	6,Cation_Fe[III][E]#0;	8.97E-002	2014.89	0.00000	2014.89	-0.00228	-1.13	S	1	True	sp|P02452|CO1A1_HUMAN/
result09	1556	210305_09_Orbi2_KN_SER_G90_T120_Oras_PSN223.23685.23685.5.0.dta	5	DGAPGAKGDRGENGSPGAPGAPGHPGPPGPVGPAGKSGDRGETGPAGPSGAPGPAGSR	7,Glucosylgalactosyl[K]#0;	8.95E-002	5399.51	0.00000	5399.51	-0.00084	-0.16	S	1	True	sp|P04258|CO3A1_BOVIN/CON_IPI00731432.2/
result09	1555	210305_09_Orbi2_KN_SER_G90_T120_Oras_PSN223.21637.21637.3.0.dta	3	QGPSGASGERGPPGPMGPPGLAGPPGESGR	16,Oxidation[M]#0;24,Oxidation[P]#0;	8.94E-002	2743.28	0.00000	2743.29	-0.00166	-0.61	S	1	True	sp|P02453|CO1A1_BOVIN/sp|P02452|CO1A1_HUMAN/sp|P02454|CO1A1_RAT/
result09	163	210305_09_Orbi2_KN_SER_G90_T120_Oras_PSN223.23265.23265.2.0.dta	2	GDGGPPGATGFPGAAGR	6,Oxidation[P]#0;12,Oxidation[P]#0;	8.93E-004	1473.67	0.00000	1473.67	-0.00167	-1.13	S	1	True	sp|P02465|CO1A2_BOVIN/sp|C0HLH0|CO1A2_BRAVA/sp|O46392|CO1A2_CANLF/sp|C0HJN6|CO1A2_HIPAM/sp|C0HJP6|CO1A2_MACSX/sp|P85154|CO1A2_MAMAE/sp|C0HLJ4|CO1A2_NOTSH/sp|C0HJP8|CO1A2_TOXSP/
result09	551	210305_09_Orbi2_KN_SER_G90_T120_Oras_PSN223.22256.22256.3.0.dta	3	GPPGASGAPGPQGFQGPAGEPGEPGQTGPAGAR	3,Oxidation[P]#0;21,Oxidation[P]#0;24,Oxidation[P]#0;	8.93E-003	2959.36	0.00000	2959.36	-0.00009	-0.03	S	1	True	sp|C0HLH4|CO1A2_ACRSX/sp|C0HLH2|CO1A2_ACRYE/sp|C0HLH0|CO1A2_BRAVA/sp|O46392|CO1A2_CANLF/sp|C0HLG8|CO1A2_CHOHO/sp|C0HJP0|CO1A2_EQUSP/sp|C0HLI4|CO1A2_GLORB/sp|C0HLI0|CO1A2_GLYSX/sp|C0HLJ8|CO1A2_MEGJE/sp|C0HJP4|CO1A2_MYLDA/sp|C0HLJ0|CO1A2_NEOCO/sp|C0HLJ2|CO1A2_PARSU/sp|C0HLI8|CO1A2_SCESW/sp|C0HLI6|CO1A2_SCESX/
result09	552	210305_09_Orbi2_KN_SER_G90_T120_Oras_PSN223.14415.14415.3.0.dta	3	VGPPGPSGNAGPPGPPGPAGK	4,Oxidation[P]#0;13,Oxidation[P]#0;16,Oxidation[P]#0;	8.93E-003	1812.89	0.00000	1812.89	-0.00083	-0.46	S	1	True	sp|P02453|CO1A1_BOVIN/sp|Q9XSJ7|CO1A1_CANLF/sp|P02452|CO1A1_HUMAN/sp|P0C2W8|CO1A1_MAMAE/sp|C0HJN3|CO1A1_ORYAF/
result09	1554	210305_09_Orbi2_KN_SER_G90_T120_Oras_PSN223.13668.13668.4.0.dta	4	GHNGLDGLKGQPGAPGVKGEPGAPGENGTPGQTGAR	9,Phospho[K]#0;30,Oxidation[P]#0;	8.93E-002	3431.61	0.00000	3431.61	0.00538	1.57	S	1	True	sp|P02465|CO1A2_BOVIN/sp|C0HLH0|CO1A2_BRAVA/sp|O46392|CO1A2_CANLF/sp|C0HLI4|CO1A2_GLORB/sp|P08123|CO1A2_HUMAN/sp|C0HJP4|CO1A2_MYLDA/sp|C0HLJ0|CO1A2_NEOCO/sp|C0HLJ4|CO1A2_NOTSH/sp|C0HLK0|CO1A2_PARHA/
result09	1553	210305_09_Orbi2_KN_SER_G90_T120_Oras_PSN223.22930.22930.3.0.dta	3	GHNGLQGLPGIAGHHGDQGAPGSVGPAGPR	3,Deamidated[N]#0;9,Oxidation[P]#0;21,Oxidation[P]#0;	8.90E-002	2801.35	0.00000	2801.35	0.00313	1.12	S	1	True	sp|P08123|CO1A2_HUMAN/
result09	1551	210305_09_Orbi2_KN_SER_G90_T120_Oras_PSN223.32807.32807.5.1.dta	5	GLPGLKGHNGLQGLPGIAGHHGDQGAPGSVGPAGPR	6,Lys->CamCys[K]#0;27,Oxidation[P]#0;	8.87E-002	3381.67	0.00000	3381.66	0.00603	1.78	S	1	True	sp|P08123|CO1A2_HUMAN/
result09	1552	210305_09_Orbi2_KN_SER_G90_T120_Oras_PSN223.31198.31198.3.0.dta	3	EGPVGLPGIDGRPGPIGPAGAR	7,Oxidation[P]#0;18,Oxidation[P]#0;	8.87E-002	2072.09	0.00000	2072.09	0.00165	0.79	S	1	True	sp|C0HLH2|CO1A2_ACRYE/sp|P02465|CO1A2_BOVIN/sp|C0HLH0|CO1A2_BRAVA/sp|C0HJP0|CO1A2_EQUSP/sp|P08123|CO1A2_HUMAN/sp|C0HLJ0|CO1A2_NEOCO/
result09	1550	210305_09_Orbi2_KN_SER_G90_T120_Oras_PSN223.39026.39026.2.0.dta	2	GLPGVAGAVGEPGPLGISGPPGAR	3,Oxidation[P]#0;20,Oxidation[P]#0;	8.84E-002	2115.12	0.00000	2115.12	0.00075	0.35	S	1	True	sp|C0HLH2|CO1A2_ACRYE/sp|C0HLI2|CO1A2_DOESX/sp|C0HLI0|CO1A2_GLYSX/
result09	1549	210305_09_Orbi2_KN_SER_G90_T120_Oras_PSN223.10362.10362.3.0.dta	3	GRTGHPGTVGPAGIR	6,Oxidation[P]#0;	8.83E-002	1448.77	0.00000	1448.77	0.00015	0.11	C	1	True	sp|C0HJP2|CO1A2_CYCDI/sp|P08123|CO1A2_HUMAN/
result09	1548	210305_09_Orbi2_KN_SER_G90_T120_Oras_PSN223.37632.37632.6.0.dta	6	GSDGSVGPVGPAGPIGSAGPPGFPGAPGPKGEIGAVGNAGPAGPAGPR	8,Oxidation[P]#0;27,Oxidation[P]#0;	8.82E-002	4102.05	0.00000	4102.04	0.01155	2.82	S	1	True	sp|P08123|CO1A2_HUMAN/
result09	162	210305_09_Orbi2_KN_SER_G90_T120_Oras_PSN223.36627.36627.3.0.dta	3	GEVGLPGLSGPVGPPGNPGANGLTGAK	6,Oxidation[P]#0;15,Oxidation[P]#0;18,Oxidation[P]#0;	8.81E-004	2418.23	0.00000	2418.23	-0.00044	-0.18	S	1	True	sp|P08123|CO1A2_HUMAN/
result09	1547	210305_09_Orbi2_KN_SER_G90_T120_Oras_PSN223.13426.13426.3.0.dta	3	GPTGDPGKNGDKGHAGLAGAR	8,Lys->Gln[K]#0;	8.80E-002	1932.91	0.00000	1932.93	-0.01274	-6.59	S	1	True	sp|O46392|CO1A2_CANLF/sp|P08123|CO1A2_HUMAN/sp|C0HJP8|CO1A2_TOXSP/
result09	550	210305_09_Orbi2_KN_SER_G90_T120_Oras_PSN223.14378.14378.4.5.dta	4	GIVGEPGPAGTKGESGNKGEPGSAGPQGPPGPSGEEGK	12,Lys->Tyr[K]#0;30,Oxidation[P]#0;	8.77E-003	3478.60	0.00000	3478.60	-0.00173	-0.50	S	1	True	sp|C0HJP6|CO1A2_MACSX/
result09	1545	210305_09_Orbi2_KN_SER_G90_T120_Oras_PSN223.14302.14302.2.0.dta	2	GLPGQRGER	3,Oxidation[P]#0;	8.77E-002	985.52	0.00000	985.52	0.00040	0.41	S	1	True	sp|C0HLH3|CO1A1_ACRSX/sp|C0HLH1|CO1A1_ACRYE/sp|P02453|CO1A1_BOVIN/sp|C0HLG9|CO1A1_BRAVA/sp|Q9XSJ7|CO1A1_CANLF/sp|P02457|CO1A1_CHICK/sp|C0HLG7|CO1A1_CHOHO/sp|Q9YIB4|CO1A1_CYNPY/sp|C0HLI1|CO1A1_DOESX/sp|C0HLI3|CO1A1_GLORB/sp|C0HLH9|CO1A1_GLYSX/sp|C0HJN5|CO1A1_HIPAM/sp|P02452|CO1A1_HUMAN/sp|C0HJP5|CO1A1_MACSX/sp|P0C2W8|CO1A1_MAMAE/sp|C0HLJ5|CO1A1_MEGAE/sp|C0HLJ7|CO1A1_MEGJE/sp|P11087|CO1A1_MOUSE/sp|…
result09	1546	210305_09_Orbi2_KN_SER_G90_T120_Oras_PSN223.14683.14683.3.0.dta	3	GLRGDVGPVGR	8.77E-002	1082.61	0.00000	1082.61	-0.00017	-0.15	S	1	True	sp|P02467|CO1A2_CHICK/
result09	549	210305_09_Orbi2_KN_SER_G90_T120_Oras_PSN223.16199.16199.2.0.dta	2	HGNRGETGPSGPVGPAGAVGPR	3,Deamidated[N]#0;	8.76E-003	2028.00	0.00000	2028.00	-0.00175	-0.86	S	1	True	sp|P08123|CO1A2_HUMAN/
result09	161	210305_09_Orbi2_KN_SER_G90_T120_Oras_PSN223.25221.25221.3.0.dta	3	GLTGPIGPPGPAGAPGDKGESGPSGPAGPTGAR	9,Oxidation[P]#0;15,Oxidation[P]#0;	8.74E-004	2869.41	0.00000	2869.41	0.00026	0.09	S	1	True	sp|C0HLH3|CO1A1_ACRSX/sp|C0HLH1|CO1A1_ACRYE/sp|C0HLG9|CO1A1_BRAVA/sp|C0HLG7|CO1A1_CHOHO/sp|C0HLI3|CO1A1_GLORB/sp|P02452|CO1A1_HUMAN/sp|C0HJP5|CO1A1_MACSX/sp|C0HLJ5|CO1A1_MEGAE/sp|C0HLJ7|CO1A1_MEGJE/sp|C0HJP3|CO1A1_MYLDA/sp|C0HLI9|CO1A1_NEOCO/sp|C0HLH5|CO1A1_NEODO/sp|C0HLJ3|CO1A1_NOTSH/sp|C0HLJ9|CO1A1_PARHA/sp|C0HLJ1|CO1A1_PARSU/sp|C0HLI7|CO1A1_SCESW/sp|C0HLI5|CO1A1_SCESX/sp|C0HJN7|CO1A1_TAPTE/sp|…
result09	548	210305_09_Orbi2_KN_SER_G90_T120_Oras_PSN223.41742.41742.2.0.dta	2	HGVQELEIELQSQLSK	8.74E-003	1837.97	0.00000	1837.97	0.00068	0.37	S	1	True	sp|P35527|K1C9_HUMAN/CON_IPI00019359.3/
result09	1544	210305_09_Orbi2_KN_SER_G90_T120_Oras_PSN223.14984.14984.4.0.dta	4	GPSGPQGPSGPPGPKGNSGEPGAPGSKGDTGAKGEPGPTGIQGPPGPAGEEGKR	15,Lys->MetOx[K]#0;45,Oxidation[P]#0;	8.74E-002	4888.30	0.00000	4888.28	0.01649	3.37	S	1	True	sp|P02453|CO1A1_BOVIN/sp|C0HLG7|CO1A1_CHOHO/sp|C0HLJ5|CO1A1_MEGAE/sp|C0HLI9|CO1A1_NEOCO/sp|C0HLJ3|CO1A1_NOTSH/sp|C0HLI7|CO1A1_SCESW/sp|C0HJN7|CO1A1_TAPTE/
result09	546	210305_09_Orbi2_KN_SER_G90_T120_Oras_PSN223.22922.22922.3.1.dta	3	QGPSGASGERGPPGPMGPPGLAGPPGESGR	16,Oxidation[M]#0;19,Oxidation[P]#0;25,Oxidation[P]#0;	8.73E-003	2759.25	0.00000	2759.28	-0.03109	-11.27	S	1	True	sp|P02453|CO1A1_BOVIN/sp|P02452|CO1A1_HUMAN/sp|P02454|CO1A1_RAT/
result09	547	210305_09_Orbi2_KN_SER_G90_T120_Oras_PSN223.8679.8679.4.0.dta	4	GPSGPQGPGGPPGPKGNSGEPGAPGSKGDTGAK	17,Asn->Met[N]#0;21,Oxidation[P]#0;24,Oxidation[P]#0;	8.73E-003	2903.34	0.00000	2903.36	-0.02063	-7.10	S	1	True	sp|P02452|CO1A1_HUMAN/
result09	1542	210305_09_Orbi2_KN_SER_G90_T120_Oras_PSN223.20784.20784.5.1.dta	5	PQGPRGDKGETGEQGDRGFSGIQGPPGPPGSPGEQGPSGASGPAGPR	11,Hex[T]#0;35,Deamidated[Q]#0;	8.73E-002	4585.12	0.00000	4585.12	-0.00321	-0.70	C	1	True	sp|C0HJN3|CO1A1_ORYAF/
result09	1543	210305_09_Orbi2_KN_SER_G90_T120_Oras_PSN223.13169.13169.6.2.dta	6	EGSPGAEGSPGRDGAPGAKGDRGETGPAGPPGAPGAPGAPGPVGPAGK	3,Phospho[S]#0;37,Oxidation[P]#0;40,Oxidation[P]#0;	8.73E-002	4238.96	0.00000	4238.95	0.00711	1.68	S	1	True	sp|P11087|CO1A1_MOUSE/sp|P02454|CO1A1_RAT/
result09	545	210305_09_Orbi2_KN_SER_G90_T120_Oras_PSN223.49238.49238.4.0.dta	4	IITHPNFNGNTLDNDIMLIKLSSPATLNSR	20,Ethanolyl[K]#0;	8.72E-003	3353.75	0.00000	3353.75	-0.00001	0.00	S	1	True	sp|P00761|TRYP_PIG/CON_Trypsin|SWISS-PROT:P00761|TRYP_PIG/
result09	1541	210305_09_Orbi2_KN_SER_G90_T120_Oras_PSN223.11551.11551.2.0.dta	2	GVQGPPGPAGPR	6,Oxidation[P]#0;	8.72E-002	1105.57	0.00000	1105.57	-0.00015	-0.14	S	1	True	sp|C0HLH3|CO1A1_ACRSX/sp|C0HLH1|CO1A1_ACRYE/sp|P02453|CO1A1_BOVIN/sp|C0HLG9|CO1A1_BRAVA/sp|Q9XSJ7|CO1A1_CANLF/sp|C0HLG7|CO1A1_CHOHO/sp|C0HJP1|CO1A1_CYCDI/sp|C0HLI1|CO1A1_DOESX/sp|C0HJN9|CO1A1_EQUSP/sp|C0HLI3|CO1A1_GLORB/sp|C0HLH9|CO1A1_GLYSX/sp|C0HJN5|CO1A1_HIPAM/sp|P02452|CO1A1_HUMAN/sp|C0HJP5|CO1A1_MACSX/sp|P0C2W8|CO1A1_MAMAE/sp|C0HLJ5|CO1A1_MEGAE/sp|C0HLJ7|CO1A1_MEGJE/sp|P11087|CO1A1_MOUSE/sp|…
result09	1540	210305_09_Orbi2_KN_SER_G90_T120_Oras_PSN223.6904.6904.4.0.dta	4	GPTGDPGKNGDKGHAGLAGAR	8.71E-002	1932.96	0.00000	1932.96	0.00133	0.69	S	1	True	sp|O46392|CO1A2_CANLF/sp|P08123|CO1A2_HUMAN/sp|C0HJP8|CO1A2_TOXSP/
result09	1539	210305_09_Orbi2_KN_SER_G90_T120_Oras_PSN223.7994.7994.4.0.dta	4	GPTGDPGKNGDKGHAGLAGAR	9,Deamidated[N]#0;	8.70E-002	1933.95	0.00000	1933.95	0.00088	0.46	S	1	True	sp|O46392|CO1A2_CANLF/sp|P08123|CO1A2_HUMAN/sp|C0HJP8|CO1A2_TOXSP/
result09	1535	210305_09_Orbi2_KN_SER_G90_T120_Oras_PSN223.19646.19646.4.0.dta	4	GIKGHRGFSGIQGPTGPPGAPGEQGPSGASGPAGPR	15,Ethanedithiol[T]#0;24,Deamidated[Q]#0;	8.69E-002	3370.63	0.00000	3370.62	0.01317	3.91	S	1	True	sp|C0HJP5|CO1A1_MACSX/
result09	1536	210305_09_Orbi2_KN_SER_G90_T120_Oras_PSN223.7263.7263.4.0.dta	4	GPTGDPGKNGDKGHAGLAGAR	6,Oxidation[P]#0;9,Deamidated[N]#0;	8.69E-002	1949.94	0.00000	1949.94	0.00120	0.61	S	1	True	sp|O46392|CO1A2_CANLF/sp|P08123|CO1A2_HUMAN/sp|C0HJP8|CO1A2_TOXSP/
result09	1537	210305_09_Orbi2_KN_SER_G90_T120_Oras_PSN223.19249.19249.6.2.dta	6	GEPGNIGFPGPKGPTGDPGKNGDKGHAGLAGAR	3,Oxidation[P]#0;11,Oxidation[P]#0;21,Deamidated[N]#0;	8.69E-002	3116.52	0.00000	3116.51	0.00190	0.61	S	1	True	sp|O46392|CO1A2_CANLF/sp|P08123|CO1A2_HUMAN/sp|C0HJP8|CO1A2_TOXSP/
result09	1538	210305_09_Orbi2_KN_SER_G90_T120_Oras_PSN223.18886.18886.3.0.dta	3	ELHLDNNKLAR	6,Deamidated[N]#0;	8.69E-002	1323.70	0.00000	1323.70	0.00019	0.14	S	1	True	sp|P21810|PGS1_HUMAN/
result09	1534	210305_09_Orbi2_KN_SER_G90_T120_Oras_PSN223.22993.22993.4.0.dta	4	HGNRGETGPSGPVGPAGAVGPR	8.64E-002	2027.02	0.00000	2027.02	-0.00022	-0.11	S	1	True	sp|P08123|CO1A2_HUMAN/
result09	544	210305_09_Orbi2_KN_SER_G90_T120_Oras_PSN223.36354.36354.4.0.dta	4	GSDGSVGPVGPAGPIGSAGPPGFPGAPGPKGEIGAVGNAGPAGPAGPR	21,Oxidation[P]#0;24,Oxidation[P]#0;29,Oxidation[P]#0;	8.63E-003	4118.04	0.00000	4118.03	0.00310	0.75	S	1	True	sp|P08123|CO1A2_HUMAN/
result09	160	210305_09_Orbi2_KN_SER_G90_T120_Oras_PSN223.46801.46801.4.0.dta	4	IITHPNFNGNTLDNDIMLIKLSSPATLNSR	20,Ethanolyl[K]#0;	8.62E-004	3353.75	0.00000	3353.75	-0.00114	-0.34	S	1	True	sp|P00761|TRYP_PIG/CON_Trypsin|SWISS-PROT:P00761|TRYP_PIG/
result09	543	210305_09_Orbi2_KN_SER_G90_T120_Oras_PSN223.27214.27214.3.1.dta	3	GNDGATGAAGPPGPTGPAGPPGFPGAVGAK	12,Oxidation[P]#0;21,Oxidation[P]#0;24,Oxidation[P]#0;	8.62E-003	2548.20	0.00000	2548.21	-0.00422	-1.66	S	1	True	sp|C0HLH3|CO1A1_ACRSX/sp|C0HLH1|CO1A1_ACRYE/sp|P02453|CO1A1_BOVIN/sp|C0HLG9|CO1A1_BRAVA/sp|Q9XSJ7|CO1A1_CANLF/sp|C0HLG7|CO1A1_CHOHO/sp|C0HJP1|CO1A1_CYCDI/sp|C0HLI1|CO1A1_DOESX/sp|C0HJN9|CO1A1_EQUSP/sp|C0HLH9|CO1A1_GLYSX/sp|C0HJN5|CO1A1_HIPAM/sp|P02452|CO1A1_HUMAN/sp|C0HJP5|CO1A1_MACSX/sp|P0C2W8|CO1A1_MAMAE/sp|C0HLJ5|CO1A1_MEGAE/sp|C0HLJ7|CO1A1_MEGJE/sp|C0HLI9|CO1A1_NEOCO/sp|C0HLJ3|CO1A1_NOTSH/sp|…
result09	1533	210305_09_Orbi2_KN_SER_G90_T120_Oras_PSN223.11268.11268.2.0.dta	2	QGPPGPAGPR	4,Oxidation[P]#0;	8.61E-002	949.49	0.00000	949.48	0.00058	0.61	C	1	True	sp|C0HLH3|CO1A1_ACRSX/sp|C0HLH1|CO1A1_ACRYE/sp|P02453|CO1A1_BOVIN/sp|C0HLG9|CO1A1_BRAVA/sp|Q9XSJ7|CO1A1_CANLF/sp|C0HLG7|CO1A1_CHOHO/sp|C0HJP1|CO1A1_CYCDI/sp|C0HLI1|CO1A1_DOESX/sp|C0HJN9|CO1A1_EQUSP/sp|C0HLI3|CO1A1_GLORB/sp|C0HLH9|CO1A1_GLYSX/sp|C0HJN5|CO1A1_HIPAM/sp|P02452|CO1A1_HUMAN/sp|C0HJP5|CO1A1_MACSX/sp|P0C2W8|CO1A1_MAMAE/sp|C0HLJ5|CO1A1_MEGAE/sp|C0HLJ7|CO1A1_MEGJE/sp|P11087|CO1A1_MOUSE/sp|…
result09	1531	210305_09_Orbi2_KN_SER_G90_T120_Oras_PSN223.20597.20597.6.2.dta	6	GETGPAGRPGEVGPPGPPGPAGEKGSPGADGPAGAPGTPGPQGIAGQR	38,Phospho[T]#0;	8.60E-002	4302.05	0.00000	4302.03	0.02009	4.67	S	1	True	sp|Q9XSJ7|CO1A1_CANLF/sp|P02452|CO1A1_HUMAN/sp|C0HJP5|CO1A1_MACSX/
result09	1532	210305_09_Orbi2_KN_SER_G90_T120_Oras_PSN223.32909.32909.3.0.dta	3	EGPVGLPGIDGRPGPIGPAGAR	7,Oxidation[P]#0;18,Oxidation[P]#0;	8.60E-002	2072.09	0.00000	2072.09	-0.00216	-1.04	S	1	True	sp|C0HLH2|CO1A2_ACRYE/sp|P02465|CO1A2_BOVIN/sp|C0HLH0|CO1A2_BRAVA/sp|C0HJP0|CO1A2_EQUSP/sp|P08123|CO1A2_HUMAN/sp|C0HLJ0|CO1A2_NEOCO/
result09	542	210305_09_Orbi2_KN_SER_G90_T120_Oras_PSN223.12153.12153.4.0.dta	4	GPRGETGPAGRPGEVGPPGPPGPAGEK	12,Oxidation[P]#0;18,Oxidation[P]#0;21,Oxidation[P]#0;	8.59E-003	2526.23	0.00000	2526.23	-0.00100	-0.40	S	1	True	sp|P02453|CO1A1_BOVIN/sp|P02452|CO1A1_HUMAN/sp|C0HJP5|CO1A1_MACSX/sp|P0C2W8|CO1A1_MAMAE/sp|P11087|CO1A1_MOUSE/sp|P02454|CO1A1_RAT/sp|C0HJP7|CO1A1_TOXSP/
result09	541	210305_09_Orbi2_KN_SER_G90_T120_Oras_PSN223.16046.16046.2.0.dta	2	GLPGSPGNIGPAGK	3,Oxidation[P]#0;6,Oxidation[P]#0;	8.58E-003	1253.65	0.00000	1253.65	-0.00107	-0.85	S	1	True	sp|P08123|CO1A2_HUMAN/
result09	1530	210305_09_Orbi2_KN_SER_G90_T120_Oras_PSN223.15469.15469.5.0.dta	5	GPSGPQGPSGPPGPKGNSGEPGAPGNKGDTGAKGEPGATGVQGPPGPAGEEGKR	30,Oxidation[T]#0;45,Oxidation[P]#0;	8.58E-002	4872.31	0.00000	4872.32	-0.00587	-1.21	S	1	True	sp|P11087|CO1A1_MOUSE/
result09	159	210305_09_Orbi2_KN_SER_G90_T120_Oras_PSN223.13384.13384.3.0.dta	3	PVGVQGPPGPAGEEGKR	8,Oxidation[P]#0;	8.56E-004	1647.84	0.00000	1647.84	0.00009	0.05	C	1	True	sp|P02452|CO1A1_HUMAN/
result09	538	210305_09_Orbi2_KN_SER_G90_T120_Oras_PSN223.24227.24227.5.0.dta	5	GYPGNIGPVGAAGAPGPHGPVGPAGKHGNRGETGPSGPVGPAGAVGPR	3,Oxidation[P]#0;15,Oxidation[P]#0;29,Deamidated[N]#0;	8.55E-003	4293.14	0.00000	4293.13	0.00598	1.39	S	1	True	sp|P08123|CO1A2_HUMAN/
result09	539	210305_09_Orbi2_KN_SER_G90_T120_Oras_PSN223.49476.49476.2.0.dta	2	AAPLQGMLPGLLAPLR	7,Oxidation[M]#0;	8.55E-003	1633.95	0.00000	1633.95	-0.00054	-0.33	S	1	True	sp|P12111|CO6A3_HUMAN/
result09	540	210305_09_Orbi2_KN_SER_G90_T120_Oras_PSN223.7668.7668.3.0.dta	3	PGKNGDKGHAGLAGAR	4,Deamidated[N]#0;	8.55E-003	1506.78	0.00000	1506.78	0.00127	0.84	C	1	True	sp|O46392|CO1A2_CANLF/sp|P08123|CO1A2_HUMAN/sp|C0HJP8|CO1A2_TOXSP/
result09	1529	210305_09_Orbi2_KN_SER_G90_T120_Oras_PSN223.19203.19203.4.0.dta	4	RGETGPSGPVGPAGAVGPR	4,Pent(1)HexNAc(1)[T]#0;	8.55E-002	2054.02	0.00000	2054.01	0.00309	1.50	C	1	True	sp|P08123|CO1A2_HUMAN/
result09	537	210305_09_Orbi2_KN_SER_G90_T120_Oras_PSN223.16917.16917.3.0.dta	3	HGNRGETGPSGPVGPAGAVGPR	7,Thr->Asn[T]#0;	8.53E-003	2040.00	0.00000	2040.01	-0.01115	-5.47	S	1	True	sp|P08123|CO1A2_HUMAN/
result09	536	210305_09_Orbi2_KN_SER_G90_T120_Oras_PSN223.22310.22310.3.0.dta	3	GPPGPMGPPGLAGPPGESGR	3,Oxidation[P]#0;6,Oxidation[M]#0;9,Oxidation[P]#0;	8.52E-003	1832.86	0.00000	1832.86	-0.00055	-0.30	S	1	True	sp|C0HLH3|CO1A1_ACRSX/sp|C0HLH1|CO1A1_ACRYE/sp|P02453|CO1A1_BOVIN/sp|Q9XSJ7|CO1A1_CANLF/sp|C0HLI3|CO1A1_GLORB/sp|P02452|CO1A1_HUMAN/sp|C0HLJ7|CO1A1_MEGJE/sp|P11087|CO1A1_MOUSE/sp|C0HLI9|CO1A1_NEOCO/sp|C0HLH5|CO1A1_NEODO/sp|C0HLJ3|CO1A1_NOTSH/sp|C0HLJ1|CO1A1_PARSU/sp|P02454|CO1A1_RAT/
result09	1527	210305_09_Orbi2_KN_SER_G90_T120_Oras_PSN223.34416.34416.5.1.dta	5	GLPGLKGHNGLQGLPGIAGHHGDQGAPGSVGPAGPR	8,Cation_Cu[I][H]#0;27,Oxidation[P]#0;	8.52E-002	3411.65	0.00000	3411.65	-0.00190	-0.56	S	1	True	sp|P08123|CO1A2_HUMAN/
result09	1528	210305_09_Orbi2_KN_SER_G90_T120_Oras_PSN223.20001.20001.2.0.dta	2	GVPGPPGAVGAPGK	8.52E-002	1160.64	0.00000	1160.64	-0.00017	-0.15	S	1	True	sp|C0HJN3|CO1A1_ORYAF/
result09	535	210305_09_Orbi2_KN_SER_G90_T120_Oras_PSN223.17073.17073.5.0.dta	5	GAPGAVGAPGPAGATGDRGEAGAAGPAGPAGPR	3,Oxidation[P]#0;11,Oxidation[P]#0;	8.51E-003	2727.32	0.00000	2727.32	0.00045	0.16	S	1	True	sp|C0HLH4|CO1A2_ACRSX/sp|C0HLH2|CO1A2_ACRYE/sp|C0HLH0|CO1A2_BRAVA/sp|C0HLG8|CO1A2_CHOHO/sp|C0HJP2|CO1A2_CYCDI/sp|C0HLI2|CO1A2_DOESX/sp|C0HLI4|CO1A2_GLORB/sp|C0HLI0|CO1A2_GLYSX/sp|P08123|CO1A2_HUMAN/sp|C0HLJ6|CO1A2_MEGAE/sp|C0HLJ8|CO1A2_MEGJE/sp|C0HJP4|CO1A2_MYLDA/sp|C0HLJ0|CO1A2_NEOCO/sp|C0HLJ4|CO1A2_NOTSH/sp|C0HLK0|CO1A2_PARHA/sp|C0HLJ2|CO1A2_PARSU/sp|C0HLI8|CO1A2_SCESW/
result09	1525	210305_09_Orbi2_KN_SER_G90_T120_Oras_PSN223.7977.7977.3.0.dta	3	GPAGPQGPRGDKGETGEQGDRGLK	8.51E-002	2364.16	0.00000	2364.16	-0.00158	-0.67	S	1	True	sp|C0HLH3|CO1A1_ACRSX/sp|C0HLH1|CO1A1_ACRYE/sp|P02453|CO1A1_BOVIN/sp|C0HLG9|CO1A1_BRAVA/sp|Q9XSJ7|CO1A1_CANLF/sp|C0HLG7|CO1A1_CHOHO/sp|C0HLI1|CO1A1_DOESX/sp|C0HLH9|CO1A1_GLYSX/sp|P02452|CO1A1_HUMAN/sp|P0C2W8|CO1A1_MAMAE/sp|C0HLJ5|CO1A1_MEGAE/sp|P11087|CO1A1_MOUSE/sp|C0HJP3|CO1A1_MYLDA/sp|C0HLI9|CO1A1_NEOCO/sp|C0HLH5|CO1A1_NEODO/sp|C0HLJ3|CO1A1_NOTSH/sp|C0HLJ9|CO1A1_PARHA/sp|C0HLJ1|CO1A1_PARSU/sp|…
result09	1526	210305_09_Orbi2_KN_SER_G90_T120_Oras_PSN223.15098.15098.3.2.dta	3	GERGPPGESGAAGPTGPIGSR	5,Oxidation[P]#0;	8.51E-002	1922.93	0.00000	1922.93	-0.00106	-0.55	S	1	True	sp|P02465|CO1A2_BOVIN/sp|P08123|CO1A2_HUMAN/
result09	534	210305_09_Orbi2_KN_SER_G90_T120_Oras_PSN223.17801.17801.4.0.dta	4	HGNRGETGPSGPVGPAGAVGPR	0,Carboxymethyl[AnyN-term]#0;	8.50E-003	2085.02	0.00000	2085.02	-0.00023	-0.11	S	1	True	sp|P08123|CO1A2_HUMAN/
result09	1524	210305_09_Orbi2_KN_SER_G90_T120_Oras_PSN223.13881.13881.5.0.dta	5	GNSGEPGAPGSKGDTGAKGEPGPTGIQGPPGPAGEEGKR	2,Deamidated[N]#0;6,Oxidation[P]#0;30,Oxidation[P]#0;	8.49E-002	3588.68	0.00000	3588.68	-0.00376	-1.05	S	1	True	sp|P02453|CO1A1_BOVIN/sp|C0HLG7|CO1A1_CHOHO/sp|C0HJN5|CO1A1_HIPAM/sp|C0HLJ5|CO1A1_MEGAE/sp|C0HJP3|CO1A1_MYLDA/sp|C0HLI9|CO1A1_NEOCO/sp|C0HLJ3|CO1A1_NOTSH/sp|C0HLJ9|CO1A1_PARHA/sp|C0HLI7|CO1A1_SCESW/sp|C0HJN7|CO1A1_TAPTE/
result09	158	210305_09_Orbi2_KN_SER_G90_T120_Oras_PSN223.18189.18189.3.0.dta	3	GNRGETGPSGPVGPAGAVGPR	8.48E-004	1889.96	0.00000	1889.96	-0.00060	-0.32	C	1	True	sp|P08123|CO1A2_HUMAN/
result09	1521	210305_09_Orbi2_KN_SER_G90_T120_Oras_PSN223.36312.36312.3.0.dta	3	NLQPASEYTVSLVAIKGNQESPK	8.48E-002	2473.29	0.00000	2473.29	0.00115	0.47	S	1	True	sp|P02751|FINC_HUMAN/
result09	1522	210305_09_Orbi2_KN_SER_G90_T120_Oras_PSN223.36977.36977.4.1.dta	4	GSQGSQGPSGPPGPPGPPGPPGPSGGGYDFGYDGDFYR	0,ICPL_13C(6)[AnyN-term]#0;	8.48E-002	3730.61	0.00000	3730.62	-0.00857	-2.30	S	1	True	sp|P85154|CO1A2_MAMAE/
result09	1523	210305_09_Orbi2_KN_SER_G90_T120_Oras_PSN223.17306.17306.3.0.dta	3	SPGSDGPAGAPGTPGPQGIAGQR	13,Oxidation[T]#0;14,Oxidation[P]#0;	8.48E-002	2063.97	0.00000	2063.97	-0.00041	-0.20	C	1	True	sp|C0HJP7|CO1A1_TOXSP/
result09	29	210305_09_Orbi2_KN_SER_G90_T120_Oras_PSN223.26923.26923.3.0.dta	3	GNDGATGAAGPPGPTGPAGPPGFPGAVGAK	12,Oxidation[P]#0;21,Oxidation[P]#0;24,Oxidation[P]#0;	8.44E-005	2548.21	0.00000	2548.21	-0.00086	-0.34	S	1	True	sp|C0HLH3|CO1A1_ACRSX/sp|C0HLH1|CO1A1_ACRYE/sp|P02453|CO1A1_BOVIN/sp|C0HLG9|CO1A1_BRAVA/sp|Q9XSJ7|CO1A1_CANLF/sp|C0HLG7|CO1A1_CHOHO/sp|C0HJP1|CO1A1_CYCDI/sp|C0HLI1|CO1A1_DOESX/sp|C0HJN9|CO1A1_EQUSP/sp|C0HLH9|CO1A1_GLYSX/sp|C0HJN5|CO1A1_HIPAM/sp|P02452|CO1A1_HUMAN/sp|C0HJP5|CO1A1_MACSX/sp|P0C2W8|CO1A1_MAMAE/sp|C0HLJ5|CO1A1_MEGAE/sp|C0HLJ7|CO1A1_MEGJE/sp|C0HLI9|CO1A1_NEOCO/sp|C0HLJ3|CO1A1_NOTSH/sp|…
result09	157	210305_09_Orbi2_KN_SER_G90_T120_Oras_PSN223.19342.19342.3.0.dta	3	GFPGADGVAGPKGPAGER	3,Oxidation[P]#0;	8.44E-004	1655.81	0.00000	1655.81	0.00018	0.11	S	1	True	sp|C0HLH1|CO1A1_ACRYE/sp|P02453|CO1A1_BOVIN/sp|C0HLG9|CO1A1_BRAVA/sp|Q9XSJ7|CO1A1_CANLF/sp|C0HLG7|CO1A1_CHOHO/sp|C0HJN9|CO1A1_EQUSP/sp|C0HLI3|CO1A1_GLORB/sp|C0HJN5|CO1A1_HIPAM/sp|P02452|CO1A1_HUMAN/sp|P0C2W8|CO1A1_MAMAE/sp|C0HLJ5|CO1A1_MEGAE/sp|C0HJP3|CO1A1_MYLDA/sp|C0HLI9|CO1A1_NEOCO/sp|C0HLH5|CO1A1_NEODO/sp|C0HLJ3|CO1A1_NOTSH/sp|C0HLJ9|CO1A1_PARHA/sp|C0HLJ1|CO1A1_PARSU/sp|P02454|CO1A1_RAT/sp|C0…
result09	533	210305_09_Orbi2_KN_SER_G90_T120_Oras_PSN223.17068.17068.4.0.dta	4	HGNRGETGPSGPVGPAGAVGPR	3,Deamidated[N]#0;	8.42E-003	2028.00	0.00000	2028.00	0.00173	0.85	S	1	True	sp|P08123|CO1A2_HUMAN/
result09	155	210305_09_Orbi2_KN_SER_G90_T120_Oras_PSN223.16254.16254.3.0.dta	3	GGPGSRGFPGADGVAGPK	3,Oxidation[P]#0;9,Oxidation[P]#0;	8.41E-004	1615.78	0.00000	1615.78	0.00035	0.22	S	1	True	sp|C0HLH3|CO1A1_ACRSX/sp|C0HLH1|CO1A1_ACRYE/sp|P02453|CO1A1_BOVIN/sp|C0HLG9|CO1A1_BRAVA/sp|Q9XSJ7|CO1A1_CANLF/sp|C0HLG7|CO1A1_CHOHO/sp|C0HLI3|CO1A1_GLORB/sp|C0HJN5|CO1A1_HIPAM/sp|P02452|CO1A1_HUMAN/sp|P0C2W8|CO1A1_MAMAE/sp|C0HLJ5|CO1A1_MEGAE/sp|C0HLJ7|CO1A1_MEGJE/sp|P11087|CO1A1_MOUSE/sp|C0HJP3|CO1A1_MYLDA/sp|C0HLI9|CO1A1_NEOCO/sp|C0HLH5|CO1A1_NEODO/sp|C0HLJ3|CO1A1_NOTSH/sp|C0HLJ9|CO1A1_PARHA/sp|…
result09	156	210305_09_Orbi2_KN_SER_G90_T120_Oras_PSN223.14672.14672.3.0.dta	3	ERGPPGESGAAGPTGPIGSR	5,Oxidation[P]#0;	8.41E-004	1865.91	0.00000	1865.91	-0.00102	-0.54	C	1	True	sp|P02465|CO1A2_BOVIN/sp|P08123|CO1A2_HUMAN/
result09	1519	210305_09_Orbi2_KN_SER_G90_T120_Oras_PSN223.17633.17633.2.0.dta	2	GAQGPPGATGFPGAAGR	6,Oxidation[P]#0;12,Oxidation[P]#0;	8.41E-002	1500.72	0.00000	1500.72	-0.00100	-0.66	S	1	True	sp|P02459|CO2A1_BOVIN/sp|P02460|CO2A1_CHICK/sp|P02458|CO2A1_HUMAN/sp|P28481|CO2A1_MOUSE/sp|P05539|CO2A1_RAT/sp|Q6P4Z2|CO2A1_XENTR/
result09	1520	210305_09_Orbi2_KN_SER_G90_T120_Oras_PSN223.20011.20011.4.0.dta	4	QGPSGSSGERGPPGPMGPPGLAGPPGESGREGSPGAEGSPGR	19,Oxidation[P]#0;25,Oxidation[P]#0;40,Oxidation[P]#0;	8.41E-002	3856.76	0.00000	3856.75	0.00305	0.79	S	1	True	sp|C0HLI3|CO1A1_GLORB/sp|P11087|CO1A1_MOUSE/sp|C0HLH5|CO1A1_NEODO/
result09	1518	210305_09_Orbi2_KN_SER_G90_T120_Oras_PSN223.49456.49456.3.1.dta	3	AQLVPLPPSTYVEFTVSGTDCVAK	7,Oxidation[P]#0;21,Carbamidomethyl[C]#0;	8.40E-002	2595.30	0.00000	2595.30	-0.00451	-1.74	S	1	True	sp|P02765|FETUA_HUMAN/sp|Q9N2D0|FETUA_PANTR/
result09	532	210305_09_Orbi2_KN_SER_G90_T120_Oras_PSN223.40882.40882.3.0.dta	3	LGEHNINVLEGDEQFINAAK	7,Deamidated[N]#0;14,Deamidated[Q]#0;	8.39E-003	2213.07	0.00000	2213.07	0.00088	0.40	S	1	True	sp|P00762|TRY1_RAT/
result09	1517	210305_09_Orbi2_KN_SER_G90_T120_Oras_PSN223.49386.49386.3.0.dta	3	LGEHNIDVLEGNEQFINAAKIITHPNFNG	20,Lys->Arg[K]#0;	8.38E-002	3232.62	0.00000	3232.61	0.00260	0.80	N	1	True	sp|P00761|TRYP_PIG/CON_Trypsin|SWISS-PROT:P00761|TRYP_PIG/
result09	28	210305_09_Orbi2_KN_SER_G90_T120_Oras_PSN223.20730.20730.3.0.dta	3	GAKGPKGENGVVGPTGPVGAAGPAGPNGPPGPAGSR	30,Oxidation[P]#0;	8.37E-005	3105.58	0.00000	3105.58	0.00153	0.49	S	1	True	sp|P08123|CO1A2_HUMAN/
result09	531	210305_09_Orbi2_KN_SER_G90_T120_Oras_PSN223.24097.24097.5.0.dta	5	GLHGEFGLPGPAGPRGERGPPGESGAAGPTGPIGSR	14,Oxidation[P]#0;21,Oxidation[P]#0;	8.35E-003	3381.67	0.00000	3381.67	-0.00142	-0.42	S	1	True	sp|P08123|CO1A2_HUMAN/
result09	1514	210305_09_Orbi2_KN_SER_G90_T120_Oras_PSN223.21823.21823.2.0.dta	2	STGGISVPGPMGPSGPR	8,Oxidation[P]#0;11,Oxidation[M]#0;	8.34E-002	1585.76	0.00000	1585.76	-0.00051	-0.32	S	1	True	sp|Q9XSJ7|CO1A1_CANLF/sp|P02452|CO1A1_HUMAN/
result09	1515	210305_09_Orbi2_KN_SER_G90_T120_Oras_PSN223.23077.23077.5.0.dta	5	NMQDMVEDYRNKYEDEINKR	2,Oxidation[M]#0;5,Oxidation[M]#0;	8.34E-002	2622.15	0.00000	2622.16	-0.00101	-0.39	S	1	True	sp|P04264|K2C1_HUMAN/sp|A5A6M6|K2C1_PANTR/CON_IPI00220327.3/
result09	1516	210305_09_Orbi2_KN_SER_G90_T120_Oras_PSN223.21261.21261.6.8.dta	6	GPAGPQGPRGDKGETGEQGDRGMKGHRGFSGLQGPPGPPGAPGEQGPSGASGPAGPR	15,Thr->Tyr[T]#0;	8.34E-002	5416.55	0.00000	5416.58	-0.02407	-4.44	S	1	True	sp|P02457|CO1A1_CHICK/
result09	1513	210305_09_Orbi2_KN_SER_G90_T120_Oras_PSN223.15418.15418.5.0.dta	5	GAPGPHGPVGPAGKHGNRGETGPSGPVGPAGAVGPR	8,Oxidation[P]#0;	8.33E-002	3222.63	0.00000	3222.63	0.00808	2.51	C	1	True	sp|P08123|CO1A2_HUMAN/
result09	27	210305_09_Orbi2_KN_SER_G90_T120_Oras_PSN223.41999.41999.3.0.dta	3	IITHPNFNGNTLDNDIMLIK	17,Oxidation[M]#0;	8.31E-005	2299.17	0.00000	2299.17	-0.00052	-0.23	S	1	True	sp|P00761|TRYP_PIG/CON_Trypsin|SWISS-PROT:P00761|TRYP_PIG/
result09	1511	210305_09_Orbi2_KN_SER_G90_T120_Oras_PSN223.13770.13770.4.0.dta	4	EGGKGPRGETGPAGRPGEAGPPGPPGPAGEK	4,Trimethyl[K](Propyl[K])#0;22,Oxidation[P]#0;25,Oxidation[P]#0;	8.31E-002	2895.43	0.00000	2895.43	-0.00379	-1.31	S	1	True	sp|C0HJN7|CO1A1_TAPTE/
result09	1512	210305_09_Orbi2_KN_SER_G90_T120_Oras_PSN223.18237.18237.3.0.dta	3	APLIPMEHCTTR	6,Oxidation[M]#0;9,Carbamidomethyl[C]#0;	8.31E-002	1441.69	0.00000	1441.69	-0.00040	-0.28	S	1	True	sp|P13213|SPRC_BOVIN/sp|P36377|SPRC_CHICK/sp|O93390|SPRC_COTJA/sp|P09486|SPRC_HUMAN/sp|P07214|SPRC_MOUSE/sp|P20112|SPRC_PIG/sp|Q5R767|SPRC_PONAB/sp|P36233|SPRC_RABIT/sp|P16975|SPRC_RAT/sp|P36378|SPRC_XENLA/
result09	1509	210305_09_Orbi2_KN_SER_G90_T120_Oras_PSN223.15295.15295.4.2.dta	4	GAPGAVGAPGPAGATGDRGEAGAAGPAGPAGPR	3,Oxidation[P]#0;11,Oxidation[P]#0;26,Oxidation[P]#0;	8.27E-002	2743.31	0.00000	2743.31	-0.00403	-1.47	S	1	True	sp|C0HLH4|CO1A2_ACRSX/sp|C0HLH2|CO1A2_ACRYE/sp|C0HLH0|CO1A2_BRAVA/sp|C0HLG8|CO1A2_CHOHO/sp|C0HJP2|CO1A2_CYCDI/sp|C0HLI2|CO1A2_DOESX/sp|C0HLI4|CO1A2_GLORB/sp|C0HLI0|CO1A2_GLYSX/sp|P08123|CO1A2_HUMAN/sp|C0HLJ6|CO1A2_MEGAE/sp|C0HLJ8|CO1A2_MEGJE/sp|C0HJP4|CO1A2_MYLDA/sp|C0HLJ0|CO1A2_NEOCO/sp|C0HLJ4|CO1A2_NOTSH/sp|C0HLK0|CO1A2_PARHA/sp|C0HLJ2|CO1A2_PARSU/sp|C0HLI8|CO1A2_SCESW/
result09	1510	210305_09_Orbi2_KN_SER_G90_T120_Oras_PSN223.8683.8683.3.0.dta	3	IAGHHGDQGAPGSVGPAGPR	11,Oxidation[P]#0;	8.27E-002	1853.90	0.00000	1853.90	-0.00010	-0.05	C	1	True	sp|C0HJN6|CO1A2_HIPAM/sp|P08123|CO1A2_HUMAN/
result09	530	210305_09_Orbi2_KN_SER_G90_T120_Oras_PSN223.19674.19674.3.0.dta	3	GIPGPVGAAGATGAR	3,Oxidation[P]#0;	8.26E-003	1267.68	0.00000	1267.68	0.00041	0.33	S	1	True	sp|P02465|CO1A2_BOVIN/sp|O46392|CO1A2_CANLF/sp|C0HJN6|CO1A2_HIPAM/sp|P08123|CO1A2_HUMAN/sp|C0HJP6|CO1A2_MACSX/sp|P85154|CO1A2_MAMAE/sp|C0HJN4|CO1A2_ORYAF/sp|C0HJP8|CO1A2_TOXSP/
result09	1506	210305_09_Orbi2_KN_SER_G90_T120_Oras_PSN223.14550.14550.4.4.dta	4	GHNGLDGLKGQPGAPGVKGEPGAPGENGTPGQTGAR	9,Phospho[K]#0;30,Oxidation[P]#0;	8.26E-002	3431.60	0.00000	3431.61	-0.00976	-2.85	S	1	True	sp|P02465|CO1A2_BOVIN/sp|C0HLH0|CO1A2_BRAVA/sp|O46392|CO1A2_CANLF/sp|C0HLI4|CO1A2_GLORB/sp|P08123|CO1A2_HUMAN/sp|C0HJP4|CO1A2_MYLDA/sp|C0HLJ0|CO1A2_NEOCO/sp|C0HLJ4|CO1A2_NOTSH/sp|C0HLK0|CO1A2_PARHA/
result09	1507	210305_09_Orbi2_KN_SER_G90_T120_Oras_PSN223.13785.13785.4.0.dta	4	PAGARGERGPPGESGAAGPTGPIGSR	0,Carboxymethyl[AnyN-term]#0;	8.26E-002	2417.19	0.00000	2417.19	-0.00108	-0.45	C	1	True	sp|P02465|CO1A2_BOVIN/
result09	1508	210305_09_Orbi2_KN_SER_G90_T120_Oras_PSN223.47450.47450.4.4.dta	4	IITHPNFNGNTLDNDIMLIKLSSPATLNSR	20,Dimethyl[K](Ethyl[K]/Delta_H(4)C(2)[K])#0;	8.26E-002	3337.73	0.00000	3337.76	-0.02860	-8.57	S	1	True	sp|P00761|TRYP_PIG/CON_Trypsin|SWISS-PROT:P00761|TRYP_PIG/
result09	153	210305_09_Orbi2_KN_SER_G90_T120_Oras_PSN223.22157.22157.2.0.dta	2	PAGPAGPPGPIGNVGAPGAK	8,Oxidation[P]#0;17,Oxidation[P]#0;	8.24E-004	1713.89	0.00000	1713.89	-0.00042	-0.24	C	1	True	sp|P02452|CO1A1_HUMAN/
result09	154	210305_09_Orbi2_KN_SER_G90_T120_Oras_PSN223.6519.6519.3.0.dta	3	GPTGDPGKNGDKGHAGLAGAR	6,Oxidation[P]#0;9,Deamidated[N]#0;	8.24E-004	1949.94	0.00000	1949.94	-0.00106	-0.54	S	1	True	sp|O46392|CO1A2_CANLF/sp|P08123|CO1A2_HUMAN/sp|C0HJP8|CO1A2_TOXSP/
result09	1505	210305_09_Orbi2_KN_SER_G90_T120_Oras_PSN223.25676.25676.5.1.dta	5	GLHGEFGLPGPAGPRGERGPPGESGAAGPTGPIGSR	9,Oxidation[P]#0;14,Oxidation[P]#0;20,Oxidation[P]#0;	8.24E-002	3397.67	0.00000	3397.66	0.00597	1.76	S	1	True	sp|P08123|CO1A2_HUMAN/
result09	1504	210305_09_Orbi2_KN_SER_G90_T120_Oras_PSN223.19535.19535.4.0.dta	4	GPAGPSGPAGKDGRTGHPGTVGPAGIR	11,Lys->Allysine[K]#0;18,Oxidation[P]#0;	8.23E-002	2439.21	0.00000	2439.21	0.00004	0.02	S	1	True	sp|P08123|CO1A2_HUMAN/
result09	1503	210305_09_Orbi2_KN_SER_G90_T120_Oras_PSN223.40896.40896.3.0.dta	3	GLPGVAGAVGEPGPLGIAGPPGAR	3,Oxidation[P]#0;14,Oxidation[P]#0;21,Oxidation[P]#0;	8.20E-002	2115.12	0.00000	2115.12	0.00033	0.16	S	1	True	sp|P08123|CO1A2_HUMAN/sp|P85154|CO1A2_MAMAE/sp|C0HLJ6|CO1A2_MEGAE/sp|C0HLJ8|CO1A2_MEGJE/
result09	1501	210305_09_Orbi2_KN_SER_G90_T120_Oras_PSN223.5865.5865.3.1.dta	3	GPTGDPGKNGDKGHAGLAGAR	6,Oxidation[P]#0;	8.18E-002	1948.96	0.00000	1948.96	-0.00328	-1.68	S	1	True	sp|O46392|CO1A2_CANLF/sp|P08123|CO1A2_HUMAN/sp|C0HJP8|CO1A2_TOXSP/
result09	1502	210305_09_Orbi2_KN_SER_G90_T120_Oras_PSN223.16742.16742.6.4.dta	6	GPSGPQGPSGPPGPKGNSGEPGAPGNKGDTGAKGEPGATGVQGPPGPAGEEGK	11,Oxidation[P]#0;21,Oxidation[P]#0;45,Oxidation[P]#0;	8.18E-002	4732.21	0.00000	4732.21	0.00174	0.37	S	1	True	sp|P11087|CO1A1_MOUSE/
result09	26	210305_09_Orbi2_KN_SER_G90_T120_Oras_PSN223.41449.41449.3.0.dta	3	IITHPNFNGNTLDNDIMLIK	17,Oxidation[M]#0;	8.17E-005	2299.17	0.00000	2299.17	-0.00184	-0.80	S	1	True	sp|P00761|TRYP_PIG/CON_Trypsin|SWISS-PROT:P00761|TRYP_PIG/
result09	1500	210305_09_Orbi2_KN_SER_G90_T120_Oras_PSN223.12599.12599.3.0.dta	3	GEPGLRGEIGNPGRDGAR	3,Oxidation[P]#0;12,Oxidation[P]#0;	8.16E-002	1839.90	0.00000	1839.91	-0.00101	-0.55	S	1	True	sp|P08123|CO1A2_HUMAN/
result09	529	210305_09_Orbi2_KN_SER_G90_T120_Oras_PSN223.16855.16855.2.0.dta	2	GEPGPTGLPGPPGER	3,Oxidation[P]#0;9,Oxidation[P]#0;12,Oxidation[P]#0;	8.15E-003	1465.69	0.00000	1465.69	-0.00098	-0.67	S	1	True	sp|C0HLH3|CO1A1_ACRSX/sp|C0HLG9|CO1A1_BRAVA/sp|Q9XSJ7|CO1A1_CANLF/sp|C0HLG7|CO1A1_CHOHO/sp|C0HLI1|CO1A1_DOESX/sp|C0HLI3|CO1A1_GLORB/sp|C0HLH9|CO1A1_GLYSX/sp|P02452|CO1A1_HUMAN/sp|P0C2W8|CO1A1_MAMAE/sp|C0HLJ5|CO1A1_MEGAE/sp|C0HLJ7|CO1A1_MEGJE/sp|C0HJP3|CO1A1_MYLDA/sp|C0HLI9|CO1A1_NEOCO/sp|C0HLH5|CO1A1_NEODO/sp|C0HLJ3|CO1A1_NOTSH/sp|C0HLJ9|CO1A1_PARHA/sp|C0HLJ1|CO1A1_PARSU/sp|C0HLI7|CO1A1_SCESW/sp|…
result09	1498	210305_09_Orbi2_KN_SER_G90_T120_Oras_PSN223.18156.18156.5.0.dta	5	GDKGETGEQGDRGIKGHRGFSGIQGPTGPPGAPGEQGPSGASGPAGPR	6,Methylphosphonate[T]#0;	8.14E-002	4601.15	0.00000	4601.17	-0.01759	-3.82	S	1	True	sp|C0HJP5|CO1A1_MACSX/
result09	1499	210305_09_Orbi2_KN_SER_G90_T120_Oras_PSN223.22164.22164.3.0.dta	3	GSPGERGEVGPAGPNGFAGPAGAAGQPGAK	3,Oxidation[P]#0;15,Deamidated[N]#0;27,Oxidation[P]#0;	8.14E-002	2651.25	0.00000	2651.24	0.00695	2.62	S	1	True	sp|C0HLH4|CO1A2_ACRSX/sp|C0HLH2|CO1A2_ACRYE/sp|P02465|CO1A2_BOVIN/sp|C0HLH0|CO1A2_BRAVA/sp|C0HLG8|CO1A2_CHOHO/sp|C0HLI2|CO1A2_DOESX/sp|C0HLI4|CO1A2_GLORB/sp|C0HLI0|CO1A2_GLYSX/sp|C0HJN6|CO1A2_HIPAM/sp|P08123|CO1A2_HUMAN/sp|C0HJP6|CO1A2_MACSX/sp|C0HLJ6|CO1A2_MEGAE/sp|C0HLJ8|CO1A2_MEGJE/sp|Q01149|CO1A2_MOUSE/sp|C0HJP4|CO1A2_MYLDA/sp|C0HLJ0|CO1A2_NEOCO/sp|C0HLH6|CO1A2_NEODO/sp|C0HLJ4|CO1A2_NOTSH/sp|…
result09	1496	210305_09_Orbi2_KN_SER_G90_T120_Oras_PSN223.22661.22661.6.3.dta	6	PAGPAGARGPSGPQGPRGDKGETGEQGDRGFSGIQGPPGAPGSPGEQGPSGASGPAGPR	22,Carboxy[E]#0;	8.13E-002	5415.53	0.00000	5415.55	-0.01707	-3.15	C	1	True	sp|C0HJP1|CO1A1_CYCDI/
result09	1497	210305_09_Orbi2_KN_SER_G90_T120_Oras_PSN223.44560.44560.4.0.dta	4	IITHPNFNGNTLDNDIMLIKLSSPATLNSR	11,Thr->Pro[T]#0;	8.13E-002	3305.75	0.00000	3305.73	0.01632	4.94	S	1	True	sp|P00761|TRYP_PIG/CON_Trypsin|SWISS-PROT:P00761|TRYP_PIG/
result09	152	210305_09_Orbi2_KN_SER_G90_T120_Oras_PSN223.17513.17513.2.0.dta	2	GPNGEAGSAGPPGPPGLR	12,Oxidation[P]#0;15,Oxidation[P]#0;	8.12E-004	1619.78	0.00000	1619.78	0.00037	0.23	S	1	True	sp|P08123|CO1A2_HUMAN/
result09	1495	210305_09_Orbi2_KN_SER_G90_T120_Oras_PSN223.8625.8625.3.0.dta	3	LRGPRGDQGPVGR	8.12E-002	1364.75	0.00000	1364.75	0.00003	0.02	C	1	True	sp|C0HLH2|CO1A2_ACRYE/sp|P02465|CO1A2_BOVIN/sp|C0HLH0|CO1A2_BRAVA/sp|O46392|CO1A2_CANLF/sp|C0HLG8|CO1A2_CHOHO/sp|C0HLI2|CO1A2_DOESX/sp|C0HLI4|CO1A2_GLORB/sp|C0HLI0|CO1A2_GLYSX/sp|C0HJN6|CO1A2_HIPAM/sp|P08123|CO1A2_HUMAN/sp|P85154|CO1A2_MAMAE/sp|C0HLJ6|CO1A2_MEGAE/sp|Q01149|CO1A2_MOUSE/sp|C0HJP4|CO1A2_MYLDA/sp|C0HLJ0|CO1A2_NEOCO/sp|C0HLH6|CO1A2_NEODO/sp|C0HLJ4|CO1A2_NOTSH/sp|C0HJN4|CO1A2_ORYAF/sp|…
result09	1493	210305_09_Orbi2_KN_SER_G90_T120_Oras_PSN223.23264.23264.3.0.dta	3	GERGFPGLPGPSGEPGK	6,Oxidation[P]#0;9,Oxidation[P]#0;	8.11E-002	1670.81	0.00000	1670.81	-0.00011	-0.06	S	1	True	sp|C0HLH3|CO1A1_ACRSX/sp|C0HLH1|CO1A1_ACRYE/sp|P02453|CO1A1_BOVIN/sp|C0HLG9|CO1A1_BRAVA/sp|Q9XSJ7|CO1A1_CANLF/sp|P02457|CO1A1_CHICK/sp|C0HLG7|CO1A1_CHOHO/sp|C0HLI1|CO1A1_DOESX/sp|C0HLI3|CO1A1_GLORB/sp|C0HLH9|CO1A1_GLYSX/sp|P02452|CO1A1_HUMAN/sp|P0C2W8|CO1A1_MAMAE/sp|C0HLJ5|CO1A1_MEGAE/sp|C0HLJ7|CO1A1_MEGJE/sp|P11087|CO1A1_MOUSE/sp|C0HJP3|CO1A1_MYLDA/sp|C0HLI9|CO1A1_NEOCO/sp|C0HLH5|CO1A1_NEODO/sp|…
result09	1494	210305_09_Orbi2_KN_SER_G90_T120_Oras_PSN223.8645.8645.4.0.dta	4	GAAGLPGPKGDRGDAGPK	6,Oxidation[P]#0;	8.11E-002	1636.84	0.00000	1636.84	0.00107	0.65	S	1	True	sp|C0HLH3|CO1A1_ACRSX/sp|C0HLH1|CO1A1_ACRYE/sp|P02453|CO1A1_BOVIN/sp|C0HLG9|CO1A1_BRAVA/sp|Q9XSJ7|CO1A1_CANLF/sp|C0HLG7|CO1A1_CHOHO/sp|C0HLI1|CO1A1_DOESX/sp|C0HJN9|CO1A1_EQUSP/sp|C0HLI3|CO1A1_GLORB/sp|C0HLH9|CO1A1_GLYSX/sp|C0HJN5|CO1A1_HIPAM/sp|P02452|CO1A1_HUMAN/sp|C0HJP5|CO1A1_MACSX/sp|P0C2W8|CO1A1_MAMAE/sp|C0HLJ5|CO1A1_MEGAE/sp|C0HLJ7|CO1A1_MEGJE/sp|P11087|CO1A1_MOUSE/sp|C0HJP3|CO1A1_MYLDA/sp|…
result09	151	210305_09_Orbi2_KN_SER_G90_T120_Oras_PSN223.43400.43400.3.0.dta	3	IITHPNFNGNTLDNDIMLIK	17,Oxidation[M]#0;	8.10E-004	2299.17	0.00000	2299.17	-0.00040	-0.17	S	1	True	sp|P00761|TRYP_PIG/CON_Trypsin|SWISS-PROT:P00761|TRYP_PIG/
result09	1491	210305_09_Orbi2_KN_SER_G90_T120_Oras_PSN223.9351.9351.2.0.dta	2	GPAGPSGPIGKDGR	11,Lys->Ser[K]#0;	8.10E-002	1224.60	0.00000	1224.60	-0.00117	-0.96	S	1	True	sp|P02466|CO1A2_RAT/
result09	1492	210305_09_Orbi2_KN_SER_G90_T120_Oras_PSN223.12950.12950.2.0.dta	2	TGHPGTVGPAGIR	4,Oxidation[P]#0;	8.10E-002	1235.65	0.00000	1235.65	-0.00038	-0.31	S	1	True	sp|C0HJP2|CO1A2_CYCDI/sp|P08123|CO1A2_HUMAN/
result09	1490	210305_09_Orbi2_KN_SER_G90_T120_Oras_PSN223.8344.8344.2.0.dta	2	SGPSGPAGPTGAR	8.09E-002	1111.55	0.00000	1111.55	-0.00067	-0.61	C	1	True	sp|C0HLH3|CO1A1_ACRSX/sp|C0HLH1|CO1A1_ACRYE/sp|C0HLG9|CO1A1_BRAVA/sp|C0HLG7|CO1A1_CHOHO/sp|C0HLI3|CO1A1_GLORB/sp|P02452|CO1A1_HUMAN/sp|C0HJP5|CO1A1_MACSX/sp|C0HLJ5|CO1A1_MEGAE/sp|C0HLJ7|CO1A1_MEGJE/sp|C0HJP3|CO1A1_MYLDA/sp|C0HLI9|CO1A1_NEOCO/sp|C0HLH5|CO1A1_NEODO/sp|C0HLJ3|CO1A1_NOTSH/sp|C0HLJ9|CO1A1_PARHA/sp|C0HLJ1|CO1A1_PARSU/sp|C0HLI7|CO1A1_SCESW/sp|C0HLI5|CO1A1_SCESX/sp|C0HJN7|CO1A1_TAPTE/sp|…
result09	1489	210305_09_Orbi2_KN_SER_G90_T120_Oras_PSN223.14113.14113.6.1.dta	6	GPSGPQGPGGPPGPKGNSGEPGAPGSKGDTGAKGEPGPVGVQGPPGPAGEEGKR	30,Phospho[T]#0;45,Oxidation[P]#0;	8.08E-002	4903.31	0.00000	4903.30	0.00440	0.90	S	1	True	sp|P02452|CO1A1_HUMAN/
result09	1488	210305_09_Orbi2_KN_SER_G90_T120_Oras_PSN223.6682.6682.3.4.dta	3	PGKNGDKGHAGLAGAR	4,Deamidated[N]#0;	8.06E-002	1506.78	0.00000	1506.78	0.00347	2.30	C	1	True	sp|O46392|CO1A2_CANLF/sp|P08123|CO1A2_HUMAN/sp|C0HJP8|CO1A2_TOXSP/
result09	1485	210305_09_Orbi2_KN_SER_G90_T120_Oras_PSN223.23296.23296.6.4.dta	6	ARGPTGPQGPRGDKGETGEQGDRGFSGIQGPPGPPGSPGEQGPSGASGPAGPR	17,Hex(1)Pent(2)Me(1)[T]#0;	8.05E-002	5401.51	0.00000	5401.52	-0.00926	-1.71	C	1	True	sp|C0HJN3|CO1A1_ORYAF/
result09	1486	210305_09_Orbi2_KN_SER_G90_T120_Oras_PSN223.47141.47141.3.0.dta	3	LNDLEDALQQAKEDLAR	8.05E-002	1941.99	0.00000	1941.99	-0.00097	-0.50	S	1	True	sp|P04264|K2C1_HUMAN/sp|A5A6M6|K2C1_PANTR/CON_IPI00220327.3/
result09	1487	210305_09_Orbi2_KN_SER_G90_T120_Oras_PSN223.45487.45487.4.2.dta	4	TGEIGASGPPGFAGEKGPSGEPGTTGPPGTAGPQGLLGAPGILGLPGSR	27,Oxidation[P]#0;40,Oxidation[P]#0;46,Oxidation[P]#0;	8.05E-002	4427.22	0.00000	4427.21	0.00388	0.88	S	1	True	sp|P02466|CO1A2_RAT/
result09	528	210305_09_Orbi2_KN_SER_G90_T120_Oras_PSN223.44973.44973.3.1.dta	3	TRPGLQAPLLTLYSAQGVR	16,Deamidated[Q]#0;	8.04E-003	2042.14	0.00000	2042.14	-0.00024	-0.12	S	1	True	sp|P13942|COBA2_HUMAN/
result09	1484	210305_09_Orbi2_KN_SER_G90_T120_Oras_PSN223.27593.27593.3.0.dta	3	LIKLSSPATLNSR	3,Dimethyl[K](Ethyl[K]/Delta_H(4)C(2)[K])#0;	8.03E-002	1427.86	0.00000	1427.86	0.00021	0.15	C	1	True	sp|P06871|TRY1_CANLF/sp|P00761|TRYP_PIG/CON_Trypsin|SWISS-PROT:P00761|TRYP_PIG/
result09	150	210305_09_Orbi2_KN_SER_G90_T120_Oras_PSN223.12831.12831.5.0.dta	5	GLVGEPGPAGSKGESGNKGEPGSAGPQGPPGPSGEEGKR	6,Oxidation[P]#0;21,Oxidation[P]#0;30,Oxidation[P]#0;	8.02E-004	3617.70	0.00000	3617.71	-0.00338	-0.93	S	1	True	sp|C0HLI2|CO1A2_DOESX/sp|C0HLI0|CO1A2_GLYSX/sp|P08123|CO1A2_HUMAN/sp|C0HJN4|CO1A2_ORYAF/
result09	149	210305_09_Orbi2_KN_SER_G90_T120_Oras_PSN223.37647.37647.3.0.dta	3	LGEHNIDVLEGNEQFINAAK	8.01E-004	2211.11	0.00000	2211.10	0.00154	0.70	S	1	True	sp|P00761|TRYP_PIG/CON_Trypsin|SWISS-PROT:P00761|TRYP_PIG/
result09	1481	210305_09_Orbi2_KN_SER_G90_T120_Oras_PSN223.11184.11184.3.0.dta	3	GVQGPPGPAGPR	6,Oxidation[P]#0;	8.01E-002	1105.57	0.00000	1105.57	0.00000	0.00	S	1	True	sp|C0HLH3|CO1A1_ACRSX/sp|C0HLH1|CO1A1_ACRYE/sp|P02453|CO1A1_BOVIN/sp|C0HLG9|CO1A1_BRAVA/sp|Q9XSJ7|CO1A1_CANLF/sp|C0HLG7|CO1A1_CHOHO/sp|C0HJP1|CO1A1_CYCDI/sp|C0HLI1|CO1A1_DOESX/sp|C0HJN9|CO1A1_EQUSP/sp|C0HLI3|CO1A1_GLORB/sp|C0HLH9|CO1A1_GLYSX/sp|C0HJN5|CO1A1_HIPAM/sp|P02452|CO1A1_HUMAN/sp|C0HJP5|CO1A1_MACSX/sp|P0C2W8|CO1A1_MAMAE/sp|C0HLJ5|CO1A1_MEGAE/sp|C0HLJ7|CO1A1_MEGJE/sp|P11087|CO1A1_MOUSE/sp|…
result09	1482	210305_09_Orbi2_KN_SER_G90_T120_Oras_PSN223.14069.14069.2.0.dta	2	GLVGEPGPAGSKGESG	6,Oxidation[P]#0;	8.01E-002	1414.68	0.00000	1414.68	-0.00097	-0.68	N	1	True	sp|C0HLH4|CO1A2_ACRSX/sp|C0HLH2|CO1A2_ACRYE/sp|P02465|CO1A2_BOVIN/sp|C0HLH0|CO1A2_BRAVA/sp|O46392|CO1A2_CANLF/sp|C0HLG8|CO1A2_CHOHO/sp|C0HLI2|CO1A2_DOESX/sp|C0HJP0|CO1A2_EQUSP/sp|C0HLI4|CO1A2_GLORB/sp|C0HLI0|CO1A2_GLYSX/sp|P08123|CO1A2_HUMAN/sp|P85154|CO1A2_MAMAE/sp|C0HLJ6|CO1A2_MEGAE/sp|C0HLJ8|CO1A2_MEGJE/sp|Q01149|CO1A2_MOUSE/sp|C0HJP4|CO1A2_MYLDA/sp|C0HLJ0|CO1A2_NEOCO/sp|C0HLH6|CO1A2_NEODO/sp|…
result09	1483	210305_09_Orbi2_KN_SER_G90_T120_Oras_PSN223.17643.17643.3.0.dta	3	TGPVGPQGPAGKPGPEGLR	13,Oxidation[P]#0;	8.01E-002	1787.94	0.00000	1787.94	0.00033	0.18	S	1	True	sp|P12107|COBA1_HUMAN/
result09	148	210305_09_Orbi2_KN_SER_G90_T120_Oras_PSN223.20195.20195.4.0.dta	4	GHRGFSGLQGPPGPPGSPGEQGPSGASGPAGPR	12,Oxidation[P]#0;15,Oxidation[P]#0;18,Oxidation[P]#0;	8.00E-004	3055.43	0.00000	3055.44	-0.00272	-0.89	S	1	True	sp|P02453|CO1A1_BOVIN/sp|Q9XSJ7|CO1A1_CANLF/sp|P02452|CO1A1_HUMAN/sp|P0C2W8|CO1A1_MAMAE/
result09	1479	210305_09_Orbi2_KN_SER_G90_T120_Oras_PSN223.22290.22290.3.0.dta	3	TGPPGPPGVVGPQGPTGETGPMGER	3,Oxidation[P]#0;6,Oxidation[P]#0;22,Oxidation[M]#0;	8.00E-002	2377.11	0.00000	2377.11	-0.00109	-0.46	S	1	True	sp|Q60467|CO5A1_CRILO/sp|P20908|CO5A1_HUMAN/sp|O88207|CO5A1_MOUSE/sp|Q9JI03|CO5A1_RAT/
result09	1480	210305_09_Orbi2_KN_SER_G90_T120_Oras_PSN223.21621.21621.5.0.dta	5	GDKGETGEQGDRGIKGHRGFSGLQGPPGSPGSPGEQGPSGASGPAGPR	21,Ethanedithiol[S]#0;36,Deamidated[Q]#0;	8.00E-002	4602.14	0.00000	4602.12	0.01204	2.62	S	1	True	sp|P11087|CO1A1_MOUSE/sp|P02454|CO1A1_RAT/
result09	1477	210305_09_Orbi2_KN_SER_G90_T120_Oras_PSN223.15755.15755.3.2.dta	3	GSEGPQGVRGEPGPPGPAGAAGPAGNPGADGQPGAK	12,Oxidation[P]#0;15,Oxidation[P]#0;27,Oxidation[P]#0;	7.99E-002	3167.47	0.00000	3167.47	-0.00370	-1.17	S	1	True	sp|C0HLH3|CO1A1_ACRSX/sp|C0HLH1|CO1A1_ACRYE/sp|P02453|CO1A1_BOVIN/sp|C0HLG9|CO1A1_BRAVA/sp|Q9XSJ7|CO1A1_CANLF/sp|C0HLG7|CO1A1_CHOHO/sp|C0HJP1|CO1A1_CYCDI/sp|C0HLI1|CO1A1_DOESX/sp|C0HJN9|CO1A1_EQUSP/sp|C0HLI3|CO1A1_GLORB/sp|C0HLH9|CO1A1_GLYSX/sp|P02452|CO1A1_HUMAN/sp|P0C2W8|CO1A1_MAMAE/sp|C0HLJ5|CO1A1_MEGAE/sp|C0HLJ7|CO1A1_MEGJE/sp|P11087|CO1A1_MOUSE/sp|C0HJP3|CO1A1_MYLDA/sp|C0HLI9|CO1A1_NEOCO/sp|…
result09	1478	210305_09_Orbi2_KN_SER_G90_T120_Oras_PSN223.31272.31272.5.1.dta	5	GLPGLKGHNGLQGLPGIAGHHGDQGAPGSVGPAGPR	15,Oxidation[P]#0;27,Oxidation[P]#0;	7.99E-002	3365.68	0.00000	3365.72	-0.03868	-11.49	S	1	True	sp|P08123|CO1A2_HUMAN/
result09	1476	210305_09_Orbi2_KN_SER_G90_T120_Oras_PSN223.9198.9198.4.0.dta	4	GAAGLPGPKGDRGDAGPK	6,Oxidation[P]#0;	7.98E-002	1636.84	0.00000	1636.84	-0.00045	-0.27	S	1	True	sp|C0HLH3|CO1A1_ACRSX/sp|C0HLH1|CO1A1_ACRYE/sp|P02453|CO1A1_BOVIN/sp|C0HLG9|CO1A1_BRAVA/sp|Q9XSJ7|CO1A1_CANLF/sp|C0HLG7|CO1A1_CHOHO/sp|C0HLI1|CO1A1_DOESX/sp|C0HJN9|CO1A1_EQUSP/sp|C0HLI3|CO1A1_GLORB/sp|C0HLH9|CO1A1_GLYSX/sp|C0HJN5|CO1A1_HIPAM/sp|P02452|CO1A1_HUMAN/sp|C0HJP5|CO1A1_MACSX/sp|P0C2W8|CO1A1_MAMAE/sp|C0HLJ5|CO1A1_MEGAE/sp|C0HLJ7|CO1A1_MEGJE/sp|P11087|CO1A1_MOUSE/sp|C0HJP3|CO1A1_MYLDA/sp|…
result09	1475	210305_09_Orbi2_KN_SER_G90_T120_Oras_PSN223.30617.30617.4.0.dta	4	SKAEAESLYQSKYEELQITAGR	7.97E-002	2501.25	0.00000	2501.25	-0.00115	-0.46	S	1	True	sp|P04264|K2C1_HUMAN/sp|A5A6M6|K2C1_PANTR/CON_IPI00220327.3/
result09	527	210305_09_Orbi2_KN_SER_G90_T120_Oras_PSN223.23533.23533.3.0.dta	3	SGDRGETGPAGPAGPVGPVGAR	7.96E-003	1961.98	0.00000	1961.98	-0.00147	-0.75	S	1	True	sp|P02452|CO1A1_HUMAN/
result09	1474	210305_09_Orbi2_KN_SER_G90_T120_Oras_PSN223.49433.49433.3.3.dta	3	IITHPNFNGNTLDNDIMLIK	20,iTRAQ4plex115[K]#0;	7.96E-002	2427.27	0.00000	2427.28	-0.00567	-2.33	S	1	True	sp|P00761|TRYP_PIG/CON_Trypsin|SWISS-PROT:P00761|TRYP_PIG/
result09	1473	210305_09_Orbi2_KN_SER_G90_T120_Oras_PSN223.15165.15165.6.0.dta	6	GPSGPQGPSGPPGPKGNSGEPGAPGSKGDTGAKGEPGPTGIQGPPGPAGEEGKR	15,Lys->MetOx[K]#0;45,Oxidation[P]#0;	7.95E-002	4888.30	0.00000	4888.28	0.01725	3.53	S	1	True	sp|P02453|CO1A1_BOVIN/sp|C0HLG7|CO1A1_CHOHO/sp|C0HLJ5|CO1A1_MEGAE/sp|C0HLI9|CO1A1_NEOCO/sp|C0HLJ3|CO1A1_NOTSH/sp|C0HLI7|CO1A1_SCESW/sp|C0HJN7|CO1A1_TAPTE/
result09	526	210305_09_Orbi2_KN_SER_G90_T120_Oras_PSN223.37483.37483.4.0.dta	4	GSDGSVGPVGPAGPIGSAGPPGFPGAPGPKGEIGAVGNAGPAGPAGPR	20,Oxidation[P]#0;27,Oxidation[P]#0;29,Oxidation[P]#0;	7.94E-003	4118.03	0.00000	4118.03	-0.00153	-0.37	S	1	True	sp|P08123|CO1A2_HUMAN/
result09	1472	210305_09_Orbi2_KN_SER_G90_T120_Oras_PSN223.17778.17778.6.4.dta	6	GETGEQGDRGLKGHRGFSGLQGPPGPPGSPGEQGPSGASGPAGPR	3,Hex(1)HexNAc(1)[T]#0;	7.94E-002	4600.16	0.00000	4600.17	-0.00920	-2.00	S	1	True	sp|P0C2W8|CO1A1_MAMAE/
result09	1470	210305_09_Orbi2_KN_SER_G90_T120_Oras_PSN223.25728.25728.4.0.dta	4	GLTGPIGPPGPAGAPGDKGESGPSGPAGPTGAR	5,Oxidation[P]#0;	7.93E-002	2853.41	0.00000	2853.41	0.00071	0.25	S	1	True	sp|C0HLH3|CO1A1_ACRSX/sp|C0HLH1|CO1A1_ACRYE/sp|C0HLG9|CO1A1_BRAVA/sp|C0HLG7|CO1A1_CHOHO/sp|C0HLI3|CO1A1_GLORB/sp|P02452|CO1A1_HUMAN/sp|C0HJP5|CO1A1_MACSX/sp|C0HLJ5|CO1A1_MEGAE/sp|C0HLJ7|CO1A1_MEGJE/sp|C0HJP3|CO1A1_MYLDA/sp|C0HLI9|CO1A1_NEOCO/sp|C0HLH5|CO1A1_NEODO/sp|C0HLJ3|CO1A1_NOTSH/sp|C0HLJ9|CO1A1_PARHA/sp|C0HLJ1|CO1A1_PARSU/sp|C0HLI7|CO1A1_SCESW/sp|C0HLI5|CO1A1_SCESX/sp|C0HJN7|CO1A1_TAPTE/sp|…
result09	1471	210305_09_Orbi2_KN_SER_G90_T120_Oras_PSN223.23680.23680.5.1.dta	5	GAPGERGETGPPGPAGFAGPPGADGQPGAKGETGDSGPKGDAGAPGPGGPVGASGPQGPAGPTGPKGARG	6,Arg->Trp[R]#0;21,Oxidation[P]#0;	7.93E-002	6064.84	0.00000	6064.85	-0.00300	-0.49	N	1	True	sp|C0HM92|CO1AB_EPIAE/
result09	525	210305_09_Orbi2_KN_SER_G90_T120_Oras_PSN223.17788.17788.3.0.dta	3	GSAGPPGATGFPGAAGR	6,Oxidation[P]#0;12,Oxidation[P]#0;	7.92E-003	1459.69	0.00000	1459.69	-0.00008	-0.05	S	1	True	sp|C0HLH3|CO1A1_ACRSX/sp|C0HLH1|CO1A1_ACRYE/sp|P02453|CO1A1_BOVIN/sp|P86289|CO1A1_BRACN/sp|C0HLG9|CO1A1_BRAVA/sp|Q9XSJ7|CO1A1_CANLF/sp|P02457|CO1A1_CHICK/sp|C0HLG7|CO1A1_CHOHO/sp|C0HJP1|CO1A1_CYCDI/sp|C0HLI1|CO1A1_DOESX/sp|C0HJN9|CO1A1_EQUSP/sp|C0HLI3|CO1A1_GLORB/sp|C0HLH9|CO1A1_GLYSX/sp|C0HJN5|CO1A1_HIPAM/sp|P02452|CO1A1_HUMAN/sp|C0HJP5|CO1A1_MACSX/sp|P0C2W8|CO1A1_MAMAE/sp|C0HLJ5|CO1A1_MEGAE/sp|…
result09	1468	210305_09_Orbi2_KN_SER_G90_T120_Oras_PSN223.10166.10166.3.0.dta	3	GAAGIPGGKGEKGEPGLR	6,Oxidation[P]#0;15,Oxidation[P]#0;	7.92E-002	1682.88	0.00000	1682.88	-0.00065	-0.39	S	1	True	sp|P08123|CO1A2_HUMAN/
result09	1469	210305_09_Orbi2_KN_SER_G90_T120_Oras_PSN223.23042.23042.4.0.dta	4	GLKGHRGFSGLQGPPGPPGSPGEQGPSGASGPAGPR	9,Ethanedithiol[S]#0;	7.92E-002	3381.63	0.00000	3381.63	-0.00610	-1.80	S	1	True	sp|P02453|CO1A1_BOVIN/sp|Q9XSJ7|CO1A1_CANLF/sp|P02452|CO1A1_HUMAN/sp|P0C2W8|CO1A1_MAMAE/
result09	1467	210305_09_Orbi2_KN_SER_G90_T120_Oras_PSN223.7153.7153.4.0.dta	4	GPSGPQGIRGDKGEPGEK	15,Oxidation[P]#0;	7.91E-002	1781.88	0.00000	1781.88	0.00037	0.20	S	1	True	sp|C0HLH4|CO1A2_ACRSX/sp|C0HLH2|CO1A2_ACRYE/sp|O46392|CO1A2_CANLF/sp|P08123|CO1A2_HUMAN/sp|C0HLJ0|CO1A2_NEOCO/sp|C0HLJ2|CO1A2_PARSU/
result09	1465	210305_09_Orbi2_KN_SER_G90_T120_Oras_PSN223.13176.13176.3.0.dta	3	TGHPGTVGPAGIR	4,Oxidation[P]#0;	7.90E-002	1235.65	0.00000	1235.65	-0.00012	-0.10	S	1	True	sp|C0HJP2|CO1A2_CYCDI/sp|P08123|CO1A2_HUMAN/
result09	1466	210305_09_Orbi2_KN_SER_G90_T120_Oras_PSN223.24941.24941.6.4.dta	6	GLHGEFGLPGPAGPRGERGPPGESGAAGPTGPIGSR	9,Oxidation[P]#0;11,Oxidation[P]#0;14,Oxidation[P]#0;	7.90E-002	3397.66	0.00000	3397.66	-0.00225	-0.66	S	1	True	sp|P08123|CO1A2_HUMAN/
result09	524	210305_09_Orbi2_KN_SER_G90_T120_Oras_PSN223.23683.23683.4.0.dta	4	GPSGPPGPDGNKGEPGVVGAVGTAGPSGPSGLPGER	8,Oxidation[P]#0;15,Oxidation[P]#0;33,Oxidation[P]#0;	7.89E-003	3213.54	0.00000	3213.54	0.00289	0.90	S	1	True	sp|P08123|CO1A2_HUMAN/
result09	1464	210305_09_Orbi2_KN_SER_G90_T120_Oras_PSN223.35628.35628.2.0.dta	2	QGFSYQCPQGQVIVAVR	7,Carbamidomethyl[C]#0;	7.88E-002	1936.97	0.00000	1936.97	0.00291	1.50	S	1	True	sp|Q07507|DERM_HUMAN/
result09	1463	210305_09_Orbi2_KN_SER_G90_T120_Oras_PSN223.22016.22016.4.0.dta	4	GPPGASGAPGPQGFQGPAGEPGEPGQTGPAGAR	3,Oxidation[P]#0;21,Oxidation[P]#0;24,Oxidation[P]#0;	7.87E-002	2959.36	0.00000	2959.36	0.00010	0.03	S	1	True	sp|C0HLH4|CO1A2_ACRSX/sp|C0HLH2|CO1A2_ACRYE/sp|C0HLH0|CO1A2_BRAVA/sp|O46392|CO1A2_CANLF/sp|C0HLG8|CO1A2_CHOHO/sp|C0HJP0|CO1A2_EQUSP/sp|C0HLI4|CO1A2_GLORB/sp|C0HLI0|CO1A2_GLYSX/sp|C0HLJ8|CO1A2_MEGJE/sp|C0HJP4|CO1A2_MYLDA/sp|C0HLJ0|CO1A2_NEOCO/sp|C0HLJ2|CO1A2_PARSU/sp|C0HLI8|CO1A2_SCESW/sp|C0HLI6|CO1A2_SCESX/
result09	1462	210305_09_Orbi2_KN_SER_G90_T120_Oras_PSN223.14127.14127.3.0.dta	3	GEPGLRGEIGNPGR	3,Oxidation[P]#0;12,Oxidation[P]#0;	7.85E-002	1440.72	0.00000	1440.72	0.00253	1.76	S	1	True	sp|P08123|CO1A2_HUMAN/
result09	25	210305_09_Orbi2_KN_SER_G90_T120_Oras_PSN223.15740.15740.3.0.dta	3	HGNRGETGPSGPVGPAGAVGPR	7.84E-005	2027.02	0.00000	2027.02	-0.00051	-0.25	S	1	True	sp|P08123|CO1A2_HUMAN/
result09	1461	210305_09_Orbi2_KN_SER_G90_T120_Oras_PSN223.43966.43966.3.0.dta	3	HQDFNSAVQLVENFCR	5,Deamidated[N]#0;15,Carbamidomethyl[C]#0;	7.84E-002	1964.89	0.00000	1964.89	-0.00023	-0.12	S	1	True	sp|P00734|THRB_HUMAN/sp|Q5R537|THRB_PONAB/
result09	1460	210305_09_Orbi2_KN_SER_G90_T120_Oras_PSN223.14705.14705.3.0.dta	3	PAGSPGTPGPQGIAGQR	8,Oxidation[P]#0;	7.83E-002	1563.79	0.00000	1563.79	0.00032	0.20	C	1	True	sp|P11087|CO1A1_MOUSE/sp|P02454|CO1A1_RAT/
result09	523	210305_09_Orbi2_KN_SER_G90_T120_Oras_PSN223.49468.49468.4.3.dta	4	LGEHNIDVLEGNEQFINAAKIITHPNFNGNTLDNDIMLIK	37,Oxidation[M]#0;	7.81E-003	4491.26	0.00000	4491.26	0.00192	0.43	S	1	True	sp|P00761|TRYP_PIG/CON_Trypsin|SWISS-PROT:P00761|TRYP_PIG/
result09	1459	210305_09_Orbi2_KN_SER_G90_T120_Oras_PSN223.19477.19477.2.0.dta	2	GQAGVMGFPGPK	6,Oxidation[M]#0;9,Oxidation[P]#0;	7.80E-002	1177.57	0.00000	1177.57	-0.00132	-1.12	S	1	True	sp|C0HLH3|CO1A1_ACRSX/sp|C0HLH1|CO1A1_ACRYE/sp|P02453|CO1A1_BOVIN/sp|C0HLG9|CO1A1_BRAVA/sp|Q9XSJ7|CO1A1_CANLF/sp|P02457|CO1A1_CHICK/sp|C0HLG7|CO1A1_CHOHO/sp|C0HJP1|CO1A1_CYCDI/sp|C0HLI1|CO1A1_DOESX/sp|C0HJN9|CO1A1_EQUSP/sp|C0HLI3|CO1A1_GLORB/sp|C0HLH9|CO1A1_GLYSX/sp|C0HJN5|CO1A1_HIPAM/sp|P02452|CO1A1_HUMAN/sp|C0HJP5|CO1A1_MACSX/sp|P0C2W8|CO1A1_MAMAE/sp|C0HLJ5|CO1A1_MEGAE/sp|C0HLJ7|CO1A1_MEGJE/sp|…
result09	1458	210305_09_Orbi2_KN_SER_G90_T120_Oras_PSN223.49878.49878.4.0.dta	4	AGAFDDLTELTYLYLDHNKVTELPR	18,Deamidated[N]#0;	7.78E-002	2895.45	0.00000	2895.44	0.00419	1.45	S	1	True	sp|Q27972|CHAD_BOVIN/sp|O15335|CHAD_HUMAN/
result09	1456	210305_09_Orbi2_KN_SER_G90_T120_Oras_PSN223.10716.10716.2.0.dta	2	GAAGLPGPK	6,Oxidation[P]#0;	7.75E-002	783.44	0.00000	783.44	-0.00001	-0.01	S	1	True	sp|C0HLH3|CO1A1_ACRSX/sp|C0HLH1|CO1A1_ACRYE/sp|P02453|CO1A1_BOVIN/sp|C0HLG9|CO1A1_BRAVA/sp|Q9XSJ7|CO1A1_CANLF/sp|C0HLG7|CO1A1_CHOHO/sp|C0HJP1|CO1A1_CYCDI/sp|C0HLI1|CO1A1_DOESX/sp|C0HJN9|CO1A1_EQUSP/sp|C0HLI3|CO1A1_GLORB/sp|C0HLH9|CO1A1_GLYSX/sp|C0HJN5|CO1A1_HIPAM/sp|P02452|CO1A1_HUMAN/sp|C0HJP5|CO1A1_MACSX/sp|P0C2W8|CO1A1_MAMAE/sp|C0HLJ5|CO1A1_MEGAE/sp|C0HLJ7|CO1A1_MEGJE/sp|P11087|CO1A1_MOUSE/sp|…
result09	1457	210305_09_Orbi2_KN_SER_G90_T120_Oras_PSN223.15992.15992.2.0.dta	2	GQSGVMGFPGPKGAAGEPGK	9,Oxidation[P]#0;11,Oxidation[P]#0;18,Oxidation[P]#0;	7.75E-002	1876.89	0.00000	1876.89	0.00028	0.15	S	1	True	sp|Q9YIB4|CO1A1_CYNPY/
result09	1	210305_09_Orbi2_KN_SER_G90_T120_Oras_PSN223.20565.20565.3.0.dta	3	QGPSGASGERGPPGPMGPPGLAGPPGESGR	13,Oxidation[P]#0;16,Oxidation[M]#0;25,Oxidation[P]#0;	7.73E-008	2759.28	0.00000	2759.28	-0.00148	-0.53	S	1	True	sp|P02453|CO1A1_BOVIN/sp|P02452|CO1A1_HUMAN/sp|P02454|CO1A1_RAT/
result09	1455	210305_09_Orbi2_KN_SER_G90_T120_Oras_PSN223.25974.25974.5.0.dta	5	GLHGEFGLPGPAGPRGERGPPGESGAAGPTGPIGSR	14,Oxidation[P]#0;20,Oxidation[P]#0;29,Oxidation[P]#0;	7.71E-002	3397.66	0.00000	3397.66	-0.00530	-1.56	S	1	True	sp|P08123|CO1A2_HUMAN/
result09	522	210305_09_Orbi2_KN_SER_G90_T120_Oras_PSN223.22706.22706.2.0.dta	2	GEIGAVGNAGPAGPAGPR	8,Deamidated[N]#0;	7.69E-003	1548.78	0.00000	1548.78	0.00031	0.20	S	1	True	sp|P08123|CO1A2_HUMAN/
result09	1453	210305_09_Orbi2_KN_SER_G90_T120_Oras_PSN223.19057.19057.3.0.dta	3	SGDRGETGPAGPAGPIGPTGAR	15,Oxidation[P]#0;	7.69E-002	1993.97	0.00000	1993.97	0.00134	0.67	S	1	True	sp|C0HJP7|CO1A1_TOXSP/
result09	1454	210305_09_Orbi2_KN_SER_G90_T120_Oras_PSN223.17706.17706.3.0.dta	3	LQGPPGSPGSPGEQGPSGASGPAGPR	12,Gly->Asp[G]#0;	7.69E-002	2357.11	0.00000	2357.11	-0.00263	-1.12	C	1	True	sp|P11087|CO1A1_MOUSE/sp|P02454|CO1A1_RAT/
result09	521	210305_09_Orbi2_KN_SER_G90_T120_Oras_PSN223.8197.8197.4.0.dta	4	GAAGLPGPKGDRGDAGPKGADGSPGK	6,Oxidation[P]#0;24,Oxidation[P]#0;	7.68E-003	2322.14	0.00000	2322.14	0.00172	0.74	S	1	True	sp|Q9XSJ7|CO1A1_CANLF/sp|C0HJN5|CO1A1_HIPAM/sp|P02452|CO1A1_HUMAN/sp|P0C2W8|CO1A1_MAMAE/sp|P11087|CO1A1_MOUSE/sp|C0HJN3|CO1A1_ORYAF/sp|P02454|CO1A1_RAT/sp|C0HJN7|CO1A1_TAPTE/sp|C0HJP7|CO1A1_TOXSP/
result09	1452	210305_09_Orbi2_KN_SER_G90_T120_Oras_PSN223.49521.49521.5.0.dta	5	LGEHNIDVLEGNEQFINAAKIITHPNFNGNTLDNDIMLIKLSSPATLNSR	40,Diethyl[K]#0;	7.68E-002	5557.87	0.00000	5557.87	-0.00494	-0.89	S	1	True	sp|P00761|TRYP_PIG/CON_Trypsin|SWISS-PROT:P00761|TRYP_PIG/
result09	520	210305_09_Orbi2_KN_SER_G90_T120_Oras_PSN223.16121.16121.2.1.dta	2	GDGGPPGMTGFPGAAGR	6,Oxidation[P]#0;8,Oxidation[M]#0;12,Oxidation[P]#0;	7.66E-003	1549.67	0.00000	1549.67	-0.00131	-0.85	S	1	True	sp|P08123|CO1A2_HUMAN/sp|C0HLJ6|CO1A2_MEGAE/sp|Q01149|CO1A2_MOUSE/sp|P02466|CO1A2_RAT/
result09	1451	210305_09_Orbi2_KN_SER_G90_T120_Oras_PSN223.14950.14950.3.0.dta	3	PSGPPGAPGAPGAPGPVGPAGK	1,Oxidation[P]#0;11,Oxidation[P]#0;14,Oxidation[P]#0;	7.65E-002	1840.92	0.00000	1840.92	0.00207	1.12	C	1	True	sp|C0HJP1|CO1A1_CYCDI/sp|Q9YIB4|CO1A1_CYNPY/sp|P0C2W8|CO1A1_MAMAE/sp|C0HLI5|CO1A1_SCESX/
result09	147	210305_09_Orbi2_KN_SER_G90_T120_Oras_PSN223.26504.26504.3.0.dta	3	HTFMGVVSLGSPSGEVSHPR	4,Oxidation[M]#0;	7.64E-004	2097.02	0.00000	2097.02	-0.00221	-1.05	S	1	True	sp|P02765|FETUA_HUMAN/
result09	1449	210305_09_Orbi2_KN_SER_G90_T120_Oras_PSN223.26260.26260.3.0.dta	3	GENGVVGPTGPVGAAGPAGPNGPPGPAGSR	24,Oxidation[P]#0;	7.64E-002	2567.27	0.00000	2567.26	0.00679	2.65	S	1	True	sp|P08123|CO1A2_HUMAN/
result09	1450	210305_09_Orbi2_KN_SER_G90_T120_Oras_PSN223.18417.18417.3.0.dta	3	GFPGERGVQGPPGPAGPR	3,Oxidation[P]#0;12,Oxidation[P]#0;	7.64E-002	1764.88	0.00000	1764.88	0.00001	0.01	S	1	True	sp|C0HLH3|CO1A1_ACRSX/sp|C0HLH1|CO1A1_ACRYE/sp|P02453|CO1A1_BOVIN/sp|C0HLG9|CO1A1_BRAVA/sp|Q9XSJ7|CO1A1_CANLF/sp|C0HJP1|CO1A1_CYCDI/sp|C0HLI1|CO1A1_DOESX/sp|C0HJN9|CO1A1_EQUSP/sp|C0HLI3|CO1A1_GLORB/sp|C0HLH9|CO1A1_GLYSX/sp|C0HJN5|CO1A1_HIPAM/sp|P02452|CO1A1_HUMAN/sp|C0HJP5|CO1A1_MACSX/sp|P0C2W8|CO1A1_MAMAE/sp|C0HLJ5|CO1A1_MEGAE/sp|C0HLJ7|CO1A1_MEGJE/sp|P11087|CO1A1_MOUSE/sp|C0HJP3|CO1A1_MYLDA/sp|…
result09	519	210305_09_Orbi2_KN_SER_G90_T120_Oras_PSN223.46434.46434.3.0.dta	3	GQPSVLQVVNLPIVERPVCK	19,Carbamidomethyl[C]#0;	7.62E-003	2232.25	0.00000	2232.25	0.00045	0.20	S	1	True	sp|P00734|THRB_HUMAN/
result09	1448	210305_09_Orbi2_KN_SER_G90_T120_Oras_PSN223.14089.14089.3.0.dta	3	HGNRGETGPSGPVGPAGAVGPR	15,Oxidation[P]#0;	7.62E-002	2043.01	0.00000	2043.01	-0.00334	-1.64	S	1	True	sp|P08123|CO1A2_HUMAN/
result09	518	210305_09_Orbi2_KN_SER_G90_T120_Oras_PSN223.49458.49458.3.0.dta	3	TGDAGPVGPPGPPGPPGPPGPPSAGFDFSFLPQPPQEK	10,Oxidation[P]#0;13,Oxidation[P]#0;16,Oxidation[P]#0;	7.60E-003	3695.77	0.00000	3695.77	0.00264	0.72	S	1	True	sp|P02452|CO1A1_HUMAN/
result09	1446	210305_09_Orbi2_KN_SER_G90_T120_Oras_PSN223.16417.16417.3.0.dta	3	EGLRGPRGDQGPVGR	0,Glu->pyro-Glu[AnyN-termE]#0;10,Deamidated[Q]#0;	7.60E-002	1533.79	0.00000	1533.79	-0.00083	-0.54	S	1	True	sp|C0HLH2|CO1A2_ACRYE/sp|P02465|CO1A2_BOVIN/sp|C0HLH0|CO1A2_BRAVA/sp|O46392|CO1A2_CANLF/sp|C0HLG8|CO1A2_CHOHO/sp|C0HLI2|CO1A2_DOESX/sp|C0HLI4|CO1A2_GLORB/sp|C0HLI0|CO1A2_GLYSX/sp|C0HJN6|CO1A2_HIPAM/sp|P08123|CO1A2_HUMAN/sp|P85154|CO1A2_MAMAE/sp|C0HLJ6|CO1A2_MEGAE/sp|Q01149|CO1A2_MOUSE/sp|C0HJP4|CO1A2_MYLDA/sp|C0HLJ0|CO1A2_NEOCO/sp|C0HLH6|CO1A2_NEODO/sp|C0HLJ4|CO1A2_NOTSH/sp|C0HJN4|CO1A2_ORYAF/sp|…
result09	1447	210305_09_Orbi2_KN_SER_G90_T120_Oras_PSN223.22347.22347.5.0.dta	5	GETGPAGRPGEVGPPGPPGPAGEKGSPGSDGPAGAPGTPGPQGIAGQR	9,Oxidation[P]#0;15,Oxidation[P]#0;36,Oxidation[P]#0;	7.60E-002	4286.04	0.00000	4286.05	-0.00853	-1.99	S	1	True	sp|C0HJP7|CO1A1_TOXSP/
result09	517	210305_09_Orbi2_KN_SER_G90_T120_Oras_PSN223.18694.18694.6.0.dta	6	EGGKGPRGETGPAGRPGEVGPPGPPGPAGEKGSPGADGPAGAPGTPGPQGIAGQR	19,Val->Phe[V]#0;43,Oxidation[P]#0;	7.59E-003	4967.42	0.00000	4967.42	0.00375	0.75	S	1	True	sp|P02452|CO1A1_HUMAN/sp|C0HJP5|CO1A1_MACSX/
result09	516	210305_09_Orbi2_KN_SER_G90_T120_Oras_PSN223.20893.20893.2.0.dta	2	TGPSGPVGPAGAVGPR	7.58E-003	1376.73	0.00000	1376.73	-0.00036	-0.26	C	1	True	sp|P08123|CO1A2_HUMAN/
result09	1445	210305_09_Orbi2_KN_SER_G90_T120_Oras_PSN223.17748.17748.5.1.dta	5	AGPQGPRGDKGETGEQGDRGIKGHRGFSGLQGPAGPPGSPGEQGPSGASGPAGPR	22,Xlink_EGS[244][K]#0;	7.58E-002	5416.56	0.00000	5416.57	-0.00354	-0.65	C	1	True	sp|C0HLH3|CO1A1_ACRSX/sp|C0HLG9|CO1A1_BRAVA/sp|C0HLG7|CO1A1_CHOHO/sp|C0HLI1|CO1A1_DOESX/sp|C0HLH9|CO1A1_GLYSX/sp|C0HLJ5|CO1A1_MEGAE/sp|C0HJP3|CO1A1_MYLDA/sp|C0HLI9|CO1A1_NEOCO/sp|C0HLJ3|CO1A1_NOTSH/sp|C0HLJ9|CO1A1_PARHA/sp|C0HLJ1|CO1A1_PARSU/sp|C0HLI5|CO1A1_SCESX/
result09	514	210305_09_Orbi2_KN_SER_G90_T120_Oras_PSN223.34680.34680.3.0.dta	3	GERGLPGVAGAVGEPGPLGISGPPGAR	6,Oxidation[P]#0;15,Oxidation[P]#0;	7.57E-003	2457.28	0.00000	2457.28	0.00015	0.06	S	1	True	sp|C0HLH2|CO1A2_ACRYE/sp|C0HLI2|CO1A2_DOESX/sp|C0HLI0|CO1A2_GLYSX/
result09	515	210305_09_Orbi2_KN_SER_G90_T120_Oras_PSN223.15185.15185.5.0.dta	5	GPSGPQGPSGAPGPKGNSGEPGAPGNKGDTGAKGEPGPTGIQGPPGPAGEEGKR	17,Deamidated[N]#0;45,Oxidation[P]#0;	7.57E-003	4871.32	0.00000	4871.32	-0.00428	-0.88	S	1	True	sp|C0HLI1|CO1A1_DOESX/sp|C0HLI3|CO1A1_GLORB/sp|C0HLH9|CO1A1_GLYSX/
result09	1444	210305_09_Orbi2_KN_SER_G90_T120_Oras_PSN223.6354.6354.2.2.dta	2	GDKGHAGLAGAR	2,Cation_Mg[II][D]#0;	7.57E-002	1131.55	0.00000	1131.55	0.00180	1.59	S	1	True	sp|O46392|CO1A2_CANLF/sp|C0HJN6|CO1A2_HIPAM/sp|P08123|CO1A2_HUMAN/sp|C0HJN8|CO1A2_TAPTE/sp|C0HJP8|CO1A2_TOXSP/
result09	1443	210305_09_Orbi2_KN_SER_G90_T120_Oras_PSN223.38593.38593.4.0.dta	4	SLEDKTERELLESYIDGR	7.55E-002	2153.07	0.00000	2153.07	-0.00196	-0.91	S	1	True	sp|P00734|THRB_HUMAN/sp|Q5R537|THRB_PONAB/
result09	1441	210305_09_Orbi2_KN_SER_G90_T120_Oras_PSN223.18172.18172.4.1.dta	4	LPGPAGPRGERGPPGESGAAGPTGPIGSR	4,Dioxidation[P](Pro->Glu[P])#0;	7.54E-002	2684.35	0.00000	2684.35	-0.00156	-0.58	C	1	True	sp|P08123|CO1A2_HUMAN/
result09	1442	210305_09_Orbi2_KN_SER_G90_T120_Oras_PSN223.35455.35455.5.0.dta	5	GSDGSVGPVGPAGPIGSAGPPGFPGAPGPKGEIGAVGNAGPAGPAGPR	30,pupylation[K]#0;	7.54E-002	4313.09	0.00000	4313.13	-0.04122	-9.56	S	1	True	sp|P08123|CO1A2_HUMAN/
result09	146	210305_09_Orbi2_KN_SER_G90_T120_Oras_PSN223.37939.37939.3.0.dta	3	LGEHNIDVLEGNEQFINAAK	7.53E-004	2211.10	0.00000	2211.10	-0.00009	-0.04	S	1	True	sp|P00761|TRYP_PIG/CON_Trypsin|SWISS-PROT:P00761|TRYP_PIG/
result09	1440	210305_09_Orbi2_KN_SER_G90_T120_Oras_PSN223.12705.12705.4.0.dta	4	GIVGEPGPAGTKGESGNKGEPGSAGPQGPPGPSGEEGKR	6,Pro->Met[P]#0;30,Oxidation[P]#0;	7.53E-002	3633.70	0.00000	3633.72	-0.02083	-5.73	S	1	True	sp|C0HJP6|CO1A2_MACSX/
result09	513	210305_09_Orbi2_KN_SER_G90_T120_Oras_PSN223.24078.24078.3.0.dta	3	GFPGLPGPSGEPGKQGPSGASGER	3,Oxidation[P]#0;6,Oxidation[P]#0;	7.52E-003	2255.07	0.00000	2255.07	-0.00225	-1.00	S	1	True	sp|P02453|CO1A1_BOVIN/sp|P02457|CO1A1_CHICK/sp|C0HJN9|CO1A1_EQUSP/sp|P02452|CO1A1_HUMAN/sp|C0HJP5|CO1A1_MACSX/sp|P02454|CO1A1_RAT/sp|C0HJN7|CO1A1_TAPTE/sp|C0HJP7|CO1A1_TOXSP/
result09	1439	210305_09_Orbi2_KN_SER_G90_T120_Oras_PSN223.49890.49890.3.0.dta	3	TTNVLLSPLSVATALSALSLGAEQR	3,Deamidated[N]#0;	7.50E-002	2513.40	0.00000	2513.38	0.02289	9.11	C	1	True	sp|P36955|PEDF_HUMAN/
result09	1437	210305_09_Orbi2_KN_SER_G90_T120_Oras_PSN223.24370.24370.3.0.dta	3	SGDRGETGPAGPAGPVGPVGAR	7.49E-002	1961.98	0.00000	1961.98	-0.00151	-0.77	S	1	True	sp|P02452|CO1A1_HUMAN/
result09	1438	210305_09_Orbi2_KN_SER_G90_T120_Oras_PSN223.12434.12434.3.0.dta	3	GHRGFSGLDGAK	7.49E-002	1201.61	0.00000	1201.61	-0.00031	-0.26	S	1	True	sp|C0HLH3|CO1A1_ACRSX/sp|C0HLH1|CO1A1_ACRYE/sp|P02453|CO1A1_BOVIN/sp|C0HLG9|CO1A1_BRAVA/sp|Q9XSJ7|CO1A1_CANLF/sp|P02457|CO1A1_CHICK/sp|C0HLG7|CO1A1_CHOHO/sp|C0HJP1|CO1A1_CYCDI/sp|C0HLI1|CO1A1_DOESX/sp|C0HLI3|CO1A1_GLORB/sp|C0HLH9|CO1A1_GLYSX/sp|C0HJN5|CO1A1_HIPAM/sp|P02452|CO1A1_HUMAN/sp|C0HJP5|CO1A1_MACSX/sp|P0C2W8|CO1A1_MAMAE/sp|C0HLJ5|CO1A1_MEGAE/sp|C0HLJ7|CO1A1_MEGJE/sp|P11087|CO1A1_MOUSE/sp|…
result09	512	210305_09_Orbi2_KN_SER_G90_T120_Oras_PSN223.8682.8682.3.0.dta	3	RGEAGAAGPAGPAGPR	7.47E-003	1391.71	0.00000	1391.71	0.00028	0.20	C	1	True	sp|C0HLH4|CO1A2_ACRSX/sp|C0HLH2|CO1A2_ACRYE/sp|C0HLH0|CO1A2_BRAVA/sp|C0HLG8|CO1A2_CHOHO/sp|C0HJP2|CO1A2_CYCDI/sp|C0HLI2|CO1A2_DOESX/sp|C0HJP0|CO1A2_EQUSP/sp|C0HLI4|CO1A2_GLORB/sp|C0HLI0|CO1A2_GLYSX/sp|P08123|CO1A2_HUMAN/sp|C0HLJ6|CO1A2_MEGAE/sp|C0HLJ8|CO1A2_MEGJE/sp|C0HJP4|CO1A2_MYLDA/sp|C0HLJ0|CO1A2_NEOCO/sp|C0HLJ4|CO1A2_NOTSH/sp|C0HLK0|CO1A2_PARHA/sp|C0HLJ2|CO1A2_PARSU/sp|C0HLI8|CO1A2_SCESW/
result09	1436	210305_09_Orbi2_KN_SER_G90_T120_Oras_PSN223.11846.11846.4.0.dta	4	RGPNGEAGSAGPPGPPGLRGSPGSR	13,Oxidation[P]#0;16,Oxidation[P]#0;22,Oxidation[P]#0;	7.47E-002	2333.13	0.00000	2333.13	-0.00262	-1.12	S	1	True	sp|P08123|CO1A2_HUMAN/
result09	511	210305_09_Orbi2_KN_SER_G90_T120_Oras_PSN223.11734.11734.3.0.dta	3	VGPPGPSGNAGPPGPPGPAGKEGGKGPR	4,Oxidation[P]#0;13,Oxidation[P]#0;16,Oxidation[P]#0;	7.46E-003	2494.24	0.00000	2494.24	-0.00372	-1.49	S	1	True	sp|P02452|CO1A1_HUMAN/sp|P0C2W8|CO1A1_MAMAE/
result09	1435	210305_09_Orbi2_KN_SER_G90_T120_Oras_PSN223.19836.19836.5.1.dta	5	KGPRGETGPAGRPGEVGPPGPPGPAGEKGAPGADGPAGAPGTPGPQGIAGQR	0,RNPXL[AnyN-termK]#0;40,Oxidation[P]#0;	7.45E-002	4984.37	0.00000	4984.37	0.00205	0.41	C	1	True	sp|P02453|CO1A1_BOVIN/
result09	1434	210305_09_Orbi2_KN_SER_G90_T120_Oras_PSN223.13353.13353.3.0.dta	3	DGRTGHPGTVGPAGIR	0,Delta_H(2)C(2)[AnyN-term]#0;7,Oxidation[P]#0;	7.44E-002	1589.81	0.00000	1589.81	0.00068	0.43	S	1	True	sp|C0HJP2|CO1A2_CYCDI/sp|P08123|CO1A2_HUMAN/
result09	1433	210305_09_Orbi2_KN_SER_G90_T120_Oras_PSN223.19883.19883.2.0.dta	2	PGADGVAGPK	1,Oxidation[P]#0;	7.43E-002	884.45	0.00000	884.45	0.00015	0.17	C	1	True	sp|C0HLH3|CO1A1_ACRSX/sp|C0HLH1|CO1A1_ACRYE/sp|P02453|CO1A1_BOVIN/sp|C0HLG9|CO1A1_BRAVA/sp|Q9XSJ7|CO1A1_CANLF/sp|C0HLG7|CO1A1_CHOHO/sp|C0HJP1|CO1A1_CYCDI/sp|C0HJN9|CO1A1_EQUSP/sp|C0HLI3|CO1A1_GLORB/sp|C0HJN5|CO1A1_HIPAM/sp|P02452|CO1A1_HUMAN/sp|P0C2W8|CO1A1_MAMAE/sp|C0HLJ5|CO1A1_MEGAE/sp|C0HLJ7|CO1A1_MEGJE/sp|P11087|CO1A1_MOUSE/sp|C0HJP3|CO1A1_MYLDA/sp|C0HLI9|CO1A1_NEOCO/sp|C0HLH5|CO1A1_NEODO/sp|…
result09	510	210305_09_Orbi2_KN_SER_G90_T120_Oras_PSN223.12621.12621.3.0.dta	3	RGARGEPGPTGLPGPPGER	7,Oxidation[P]#0;13,Oxidation[P]#0;16,Oxidation[P]#0;	7.42E-003	1905.95	0.00000	1905.95	-0.00181	-0.95	S	1	True	sp|C0HLH3|CO1A1_ACRSX/sp|C0HLG9|CO1A1_BRAVA/sp|Q9XSJ7|CO1A1_CANLF/sp|C0HLG7|CO1A1_CHOHO/sp|C0HLI1|CO1A1_DOESX/sp|C0HLI3|CO1A1_GLORB/sp|C0HLH9|CO1A1_GLYSX/sp|P02452|CO1A1_HUMAN/sp|P0C2W8|CO1A1_MAMAE/sp|C0HLJ5|CO1A1_MEGAE/sp|C0HLJ7|CO1A1_MEGJE/sp|C0HJP3|CO1A1_MYLDA/sp|C0HLI9|CO1A1_NEOCO/sp|C0HLH5|CO1A1_NEODO/sp|C0HLJ3|CO1A1_NOTSH/sp|C0HLJ9|CO1A1_PARHA/sp|C0HLJ1|CO1A1_PARSU/sp|C0HLI7|CO1A1_SCESW/sp|…
result09	1432	210305_09_Orbi2_KN_SER_G90_T120_Oras_PSN223.23257.23257.5.0.dta	5	GPAGPQGPRGDKGETGEQGDRGIKGHRGFSGLQGPAGPPGSPGEQGPSGASGPAGPR	26,Cation_Cu[I][H]#0;	7.39E-002	5388.49	0.00000	5388.50	-0.01016	-1.89	S	1	True	sp|C0HLH3|CO1A1_ACRSX/sp|C0HLG9|CO1A1_BRAVA/sp|C0HLG7|CO1A1_CHOHO/sp|C0HLI1|CO1A1_DOESX/sp|C0HLH9|CO1A1_GLYSX/sp|C0HLJ5|CO1A1_MEGAE/sp|C0HJP3|CO1A1_MYLDA/sp|C0HLI9|CO1A1_NEOCO/sp|C0HLJ3|CO1A1_NOTSH/sp|C0HLJ9|CO1A1_PARHA/sp|C0HLJ1|CO1A1_PARSU/sp|C0HLI5|CO1A1_SCESX/
result09	145	210305_09_Orbi2_KN_SER_G90_T120_Oras_PSN223.21658.21658.4.0.dta	4	GHRGFSGLQGPPGPPGSPGEQGPSGASGPAGPR	12,Oxidation[P]#0;18,Oxidation[P]#0;	7.37E-004	3039.44	0.00000	3039.44	0.00227	0.75	S	1	True	sp|P02453|CO1A1_BOVIN/sp|Q9XSJ7|CO1A1_CANLF/sp|P02452|CO1A1_HUMAN/sp|P0C2W8|CO1A1_MAMAE/
result09	1429	210305_09_Orbi2_KN_SER_G90_T120_Oras_PSN223.17147.17147.4.0.dta	4	GEPGSAGPQGPPGPSGEEGKRGPNGEAGSAGPPGPPGLR	3,Dioxidation[P](Pro->Glu[P])#0;33,Oxidation[P]#0;36,Oxidation[P]#0;	7.37E-002	3580.67	0.00000	3580.66	0.00339	0.95	S	1	True	sp|P08123|CO1A2_HUMAN/
result09	1430	210305_09_Orbi2_KN_SER_G90_T120_Oras_PSN223.27029.27029.5.0.dta	5	GLHGEFGLPGPAGPRGERGPPGESGAAGPTGPIGSR	14,Oxidation[P]#0;20,Oxidation[P]#0;	7.37E-002	3381.66	0.00000	3381.67	-0.00368	-1.09	S	1	True	sp|P08123|CO1A2_HUMAN/
result09	1431	210305_09_Orbi2_KN_SER_G90_T120_Oras_PSN223.14540.14540.4.0.dta	4	GAAGIPGGKGEKGEPGLRGEIGNPGR	6,Oxidation[P]#0;15,Oxidation[P]#0;24,Oxidation[P]#0;	7.37E-002	2479.26	0.00000	2479.26	-0.00177	-0.71	S	1	True	sp|P08123|CO1A2_HUMAN/
result09	144	210305_09_Orbi2_KN_SER_G90_T120_Oras_PSN223.48319.48319.2.0.dta	2	MIENGSLSFLPTLR	1,Oxidation[M]#0;4,Deamidated[N]#0;	7.35E-004	1594.81	0.00000	1594.81	-0.00057	-0.36	S	1	True	sp|P21809|PGS1_BOVIN/sp|O02678|PGS1_CANLF/sp|O46403|PGS1_HORSE/sp|P21810|PGS1_HUMAN/sp|P28653|PGS1_MOUSE/sp|Q9GKQ6|PGS1_PIG/sp|O46377|PGS1_RABIT/sp|P47853|PGS1_RAT/sp|O46390|PGS1_SHEEP/
result09	1428	210305_09_Orbi2_KN_SER_G90_T120_Oras_PSN223.28273.28273.4.0.dta	4	GVVGLPGQRGERGFPGLPGPSGEPGK	6,Oxidation[P]#0;15,Oxidation[P]#0;18,Oxidation[P]#0;	7.35E-002	2550.31	0.00000	2550.31	-0.00073	-0.29	S	1	True	sp|C0HLH3|CO1A1_ACRSX/sp|C0HLH1|CO1A1_ACRYE/sp|P02453|CO1A1_BOVIN/sp|C0HLG9|CO1A1_BRAVA/sp|Q9XSJ7|CO1A1_CANLF/sp|P02457|CO1A1_CHICK/sp|C0HLG7|CO1A1_CHOHO/sp|C0HLI1|CO1A1_DOESX/sp|C0HLI3|CO1A1_GLORB/sp|C0HLH9|CO1A1_GLYSX/sp|P02452|CO1A1_HUMAN/sp|P0C2W8|CO1A1_MAMAE/sp|C0HLJ5|CO1A1_MEGAE/sp|C0HLJ7|CO1A1_MEGJE/sp|P11087|CO1A1_MOUSE/sp|C0HJP3|CO1A1_MYLDA/sp|C0HLI9|CO1A1_NEOCO/sp|C0HLH5|CO1A1_NEODO/sp|…
result09	508	210305_09_Orbi2_KN_SER_G90_T120_Oras_PSN223.11053.11053.4.0.dta	4	GPNGDAGRPGEPGLMGPR	9,Oxidation[P]#0;12,Oxidation[P]#0;15,Oxidation[M]#0;	7.34E-003	1782.82	0.00000	1782.82	-0.00078	-0.44	S	1	True	sp|P02467|CO1A2_CHICK/sp|P08123|CO1A2_HUMAN/sp|Q01149|CO1A2_MOUSE/sp|P02466|CO1A2_RAT/
result09	509	210305_09_Orbi2_KN_SER_G90_T120_Oras_PSN223.20509.20509.3.0.dta	3	GDRGETGPAGPPGAPGAPGAPGPVGPAGK	12,Oxidation[P]#0;	7.34E-003	2465.22	0.00000	2465.22	0.00363	1.47	S	1	True	sp|P02453|CO1A1_BOVIN/sp|Q9XSJ7|CO1A1_CANLF/sp|P02457|CO1A1_CHICK/sp|C0HJN9|CO1A1_EQUSP/sp|C0HJN5|CO1A1_HIPAM/sp|P02452|CO1A1_HUMAN/sp|C0HJP5|CO1A1_MACSX/sp|P11087|CO1A1_MOUSE/sp|C0HJN3|CO1A1_ORYAF/sp|P02454|CO1A1_RAT/sp|C0HJN7|CO1A1_TAPTE/
result09	1427	210305_09_Orbi2_KN_SER_G90_T120_Oras_PSN223.13879.13879.3.0.dta	3	GEPGPPGPAGAAGPAGNPGADGQPGAK	6,Oxidation[P]#0;8,Oxidation[P]#0;18,Oxidation[P]#0;	7.33E-002	2300.05	0.00000	2300.05	-0.00089	-0.39	S	1	True	sp|C0HLH3|CO1A1_ACRSX/sp|C0HLH1|CO1A1_ACRYE/sp|P02453|CO1A1_BOVIN/sp|C0HLG9|CO1A1_BRAVA/sp|Q9XSJ7|CO1A1_CANLF/sp|P02457|CO1A1_CHICK/sp|C0HLG7|CO1A1_CHOHO/sp|C0HJP1|CO1A1_CYCDI/sp|C0HLI1|CO1A1_DOESX/sp|C0HJN9|CO1A1_EQUSP/sp|C0HLI3|CO1A1_GLORB/sp|C0HLH9|CO1A1_GLYSX/sp|P02452|CO1A1_HUMAN/sp|P0C2W8|CO1A1_MAMAE/sp|C0HLJ5|CO1A1_MEGAE/sp|C0HLJ7|CO1A1_MEGJE/sp|P11087|CO1A1_MOUSE/sp|C0HJP3|CO1A1_MYLDA/sp|…
result09	1426	210305_09_Orbi2_KN_SER_G90_T120_Oras_PSN223.46355.46355.3.0.dta	3	LLNLQRNNFPVLAANSFR	7,Deamidated[N]#0;8,Deamidated[N]#0;15,Deamidated[N]#0;	7.32E-002	2090.10	0.00000	2090.10	0.00076	0.37	S	1	True	sp|O15335|CHAD_HUMAN/sp|O55226|CHAD_MOUSE/sp|O70210|CHAD_RAT/
result09	142	210305_09_Orbi2_KN_SER_G90_T120_Oras_PSN223.21855.21855.2.0.dta	2	GPPGPMGPPGLAGPPGESGR	3,Oxidation[P]#0;6,Oxidation[M]#0;15,Oxidation[P]#0;	7.31E-004	1832.86	0.00000	1832.86	0.00184	1.00	S	1	True	sp|C0HLH3|CO1A1_ACRSX/sp|C0HLH1|CO1A1_ACRYE/sp|P02453|CO1A1_BOVIN/sp|Q9XSJ7|CO1A1_CANLF/sp|C0HLI3|CO1A1_GLORB/sp|P02452|CO1A1_HUMAN/sp|C0HLJ7|CO1A1_MEGJE/sp|P11087|CO1A1_MOUSE/sp|C0HLI9|CO1A1_NEOCO/sp|C0HLH5|CO1A1_NEODO/sp|C0HLJ3|CO1A1_NOTSH/sp|C0HLJ1|CO1A1_PARSU/sp|P02454|CO1A1_RAT/
result09	143	210305_09_Orbi2_KN_SER_G90_T120_Oras_PSN223.26155.26155.3.0.dta	3	GPSGPPGPDGNKGEPGVVGAVGTAGPSGPSGLPGER	6,Oxidation[P]#0;15,Oxidation[P]#0;33,Oxidation[P]#0;	7.31E-004	3213.53	0.00000	3213.54	-0.00721	-2.24	S	1	True	sp|P08123|CO1A2_HUMAN/
result09	141	210305_09_Orbi2_KN_SER_G90_T120_Oras_PSN223.24731.24731.3.0.dta	3	QGPSGSSGERGPPGPMGPPGLAGPPGESGR	0,Gln->pyro-Glu[AnyN-termQ]#0;16,Oxidation[M]#0;19,Oxidation[P]#0;	7.30E-004	2742.25	0.00000	2742.25	-0.00021	-0.08	S	1	True	sp|C0HLH3|CO1A1_ACRSX/sp|C0HLH1|CO1A1_ACRYE/sp|C0HLI3|CO1A1_GLORB/sp|C0HLJ7|CO1A1_MEGJE/sp|P11087|CO1A1_MOUSE/sp|C0HLI9|CO1A1_NEOCO/sp|C0HLH5|CO1A1_NEODO/sp|C0HLJ3|CO1A1_NOTSH/sp|C0HLJ1|CO1A1_PARSU/
result09	1425	210305_09_Orbi2_KN_SER_G90_T120_Oras_PSN223.13551.13551.4.0.dta	4	HGNRGETGPSGPVGPAGAVGPR	3,Deamidated[N]#0;	7.27E-002	2028.00	0.00000	2028.00	0.00390	1.92	S	1	True	sp|P08123|CO1A2_HUMAN/
result09	1424	210305_09_Orbi2_KN_SER_G90_T120_Oras_PSN223.16214.16214.3.0.dta	3	ELHLDHNQISR	7.26E-002	1361.69	0.00000	1361.69	0.00001	0.01	S	1	True	sp|P13605|FMOD_BOVIN/sp|Q06828|FMOD_HUMAN/sp|P50608|FMOD_MOUSE/sp|Q9TTB4|FMOD_PIG/sp|O46378|FMOD_RABIT/sp|P50609|FMOD_RAT/
result09	140	210305_09_Orbi2_KN_SER_G90_T120_Oras_PSN223.15718.15718.4.0.dta	4	GSEGPQGVRGEPGPPGPAGAAGPAGNPGADGQPGAK	12,Oxidation[P]#0;15,Oxidation[P]#0;27,Oxidation[P]#0;	7.25E-004	3167.47	0.00000	3167.47	-0.00313	-0.99	S	1	True	sp|C0HLH3|CO1A1_ACRSX/sp|C0HLH1|CO1A1_ACRYE/sp|P02453|CO1A1_BOVIN/sp|C0HLG9|CO1A1_BRAVA/sp|Q9XSJ7|CO1A1_CANLF/sp|C0HLG7|CO1A1_CHOHO/sp|C0HJP1|CO1A1_CYCDI/sp|C0HLI1|CO1A1_DOESX/sp|C0HJN9|CO1A1_EQUSP/sp|C0HLI3|CO1A1_GLORB/sp|C0HLH9|CO1A1_GLYSX/sp|P02452|CO1A1_HUMAN/sp|P0C2W8|CO1A1_MAMAE/sp|C0HLJ5|CO1A1_MEGAE/sp|C0HLJ7|CO1A1_MEGJE/sp|P11087|CO1A1_MOUSE/sp|C0HJP3|CO1A1_MYLDA/sp|C0HLI9|CO1A1_NEOCO/sp|…
result09	1423	210305_09_Orbi2_KN_SER_G90_T120_Oras_PSN223.13011.13011.6.3.dta	6	GNSGEPGAPGSKGDTGAKGEPGPTGIQGPPGPAGEEGKR	6,Oxidation[P]#0;9,Oxidation[P]#0;30,Oxidation[P]#0;	7.25E-002	3603.69	0.00000	3603.69	-0.00013	-0.04	S	1	True	sp|P02453|CO1A1_BOVIN/sp|C0HLG7|CO1A1_CHOHO/sp|C0HJN5|CO1A1_HIPAM/sp|C0HLJ5|CO1A1_MEGAE/sp|C0HJP3|CO1A1_MYLDA/sp|C0HLI9|CO1A1_NEOCO/sp|C0HLJ3|CO1A1_NOTSH/sp|C0HLJ9|CO1A1_PARHA/sp|C0HLI7|CO1A1_SCESW/sp|C0HJN7|CO1A1_TAPTE/
result09	139	210305_09_Orbi2_KN_SER_G90_T120_Oras_PSN223.10824.10824.4.0.dta	4	EGGKGPRGETGPAGRPGEVGPPGPPGPSGEK	16,Oxidation[P]#0;22,Oxidation[P]#0;24,Oxidation[P]#0;	7.24E-004	2913.40	0.00000	2913.41	-0.00399	-1.37	S	1	True	sp|C0HLG7|CO1A1_CHOHO/sp|C0HLI1|CO1A1_DOESX/sp|C0HLI9|CO1A1_NEOCO/
result09	507	210305_09_Orbi2_KN_SER_G90_T120_Oras_PSN223.20286.20286.3.0.dta	3	GVPGPPGAVGPAGKDGEAGAQGPPGPAGPAGER	5,Oxidation[P]#0;24,Oxidation[P]#0;	7.24E-003	2864.39	0.00000	2864.39	-0.00130	-0.45	S	1	True	sp|C0HLH3|CO1A1_ACRSX/sp|C0HLH1|CO1A1_ACRYE/sp|P02453|CO1A1_BOVIN/sp|C0HLG9|CO1A1_BRAVA/sp|Q9XSJ7|CO1A1_CANLF/sp|C0HLG7|CO1A1_CHOHO/sp|C0HLI1|CO1A1_DOESX/sp|C0HJN9|CO1A1_EQUSP/sp|C0HLI3|CO1A1_GLORB/sp|C0HLH9|CO1A1_GLYSX/sp|C0HJN5|CO1A1_HIPAM/sp|P02452|CO1A1_HUMAN/sp|C0HJP5|CO1A1_MACSX/sp|C0HLJ5|CO1A1_MEGAE/sp|C0HLJ7|CO1A1_MEGJE/sp|C0HJP3|CO1A1_MYLDA/sp|C0HLI9|CO1A1_NEOCO/sp|C0HLH5|CO1A1_NEODO/sp|…
result09	138	210305_09_Orbi2_KN_SER_G90_T120_Oras_PSN223.11056.11056.4.0.dta	4	EGGKGPRGETGPAGRPGEVGPPGPPGPAGEK	16,Oxidation[P]#0;22,Oxidation[P]#0;25,Oxidation[P]#0;	7.23E-004	2897.41	0.00000	2897.41	-0.00327	-1.13	S	1	True	sp|P02452|CO1A1_HUMAN/sp|C0HJP5|CO1A1_MACSX/sp|P0C2W8|CO1A1_MAMAE/sp|P11087|CO1A1_MOUSE/sp|P02454|CO1A1_RAT/
result09	506	210305_09_Orbi2_KN_SER_G90_T120_Oras_PSN223.22837.22837.3.0.dta	3	GSPGERGEVGPAGPNGFAGPAGAAGQPGAK	3,Oxidation[P]#0;	7.22E-003	2634.26	0.00000	2634.27	-0.00083	-0.31	S	1	True	sp|C0HLH4|CO1A2_ACRSX/sp|C0HLH2|CO1A2_ACRYE/sp|P02465|CO1A2_BOVIN/sp|C0HLH0|CO1A2_BRAVA/sp|C0HLG8|CO1A2_CHOHO/sp|C0HLI2|CO1A2_DOESX/sp|C0HLI4|CO1A2_GLORB/sp|C0HLI0|CO1A2_GLYSX/sp|C0HJN6|CO1A2_HIPAM/sp|P08123|CO1A2_HUMAN/sp|C0HJP6|CO1A2_MACSX/sp|C0HLJ6|CO1A2_MEGAE/sp|C0HLJ8|CO1A2_MEGJE/sp|Q01149|CO1A2_MOUSE/sp|C0HJP4|CO1A2_MYLDA/sp|C0HLJ0|CO1A2_NEOCO/sp|C0HLH6|CO1A2_NEODO/sp|C0HLJ4|CO1A2_NOTSH/sp|…
result09	1422	210305_09_Orbi2_KN_SER_G90_T120_Oras_PSN223.20624.20624.3.0.dta	3	GSPGSDGPAGAPGTPGPQGIAGQR	12,Oxidation[P]#0;18,Deamidated[Q]#0;	7.22E-002	2105.98	0.00000	2105.98	-0.00156	-0.74	S	1	True	sp|C0HJP7|CO1A1_TOXSP/
result09	1421	210305_09_Orbi2_KN_SER_G90_T120_Oras_PSN223.19344.19344.4.7.dta	4	SGPAGPTGARGPPGPAGFAGPPGADGQPGAKGEPGDAGAK	3,Dioxidation[P](Pro->Glu[P])#0;22,Oxidation[P]#0;	7.21E-002	3484.64	0.00000	3484.65	-0.00721	-2.07	C	1	True	sp|C0HJP1|CO1A1_CYCDI/
result09	1419	210305_09_Orbi2_KN_SER_G90_T120_Oras_PSN223.45499.45499.2.0.dta	2	IITHPNFNGNTLDNDIMLIK	8,Deamidated[N]#0;	7.18E-002	2284.16	0.00000	2284.16	-0.00608	-2.66	S	1	True	sp|P00761|TRYP_PIG/CON_Trypsin|SWISS-PROT:P00761|TRYP_PIG/
result09	1420	210305_09_Orbi2_KN_SER_G90_T120_Oras_PSN223.49815.49815.3.0.dta	3	QPSGELFEIEIDTLETTCHVLDPTPVAR	0,Gln->pyro-Glu[AnyN-termQ]#0;18,Carbamidomethyl[C]#0;	7.18E-002	3150.52	0.00000	3150.53	-0.00736	-2.34	S	1	True	sp|P02765|FETUA_HUMAN/sp|Q9N2D0|FETUA_PANTR/
result09	503	210305_09_Orbi2_KN_SER_G90_T120_Oras_PSN223.20672.20672.4.0.dta	4	QGPSGASGERGPPGPMGPPGLAGPPGESGR	13,Oxidation[P]#0;16,Oxidation[M]#0;19,Oxidation[P]#0;	7.17E-003	2759.28	0.00000	2759.28	-0.00131	-0.48	S	1	True	sp|P02453|CO1A1_BOVIN/sp|P02452|CO1A1_HUMAN/sp|P02454|CO1A1_RAT/
result09	504	210305_09_Orbi2_KN_SER_G90_T120_Oras_PSN223.23426.23426.3.1.dta	3	GSPGERGEVGPAGPNGFAGPAGAAGQPGAK	11,Oxidation[P]#0;26,Deamidated[Q]#0;27,Oxidation[P]#0;	7.17E-003	2651.24	0.00000	2651.24	-0.00300	-1.13	S	1	True	sp|C0HLH4|CO1A2_ACRSX/sp|C0HLH2|CO1A2_ACRYE/sp|P02465|CO1A2_BOVIN/sp|C0HLH0|CO1A2_BRAVA/sp|C0HLG8|CO1A2_CHOHO/sp|C0HLI2|CO1A2_DOESX/sp|C0HLI4|CO1A2_GLORB/sp|C0HLI0|CO1A2_GLYSX/sp|C0HJN6|CO1A2_HIPAM/sp|P08123|CO1A2_HUMAN/sp|C0HJP6|CO1A2_MACSX/sp|C0HLJ6|CO1A2_MEGAE/sp|C0HLJ8|CO1A2_MEGJE/sp|Q01149|CO1A2_MOUSE/sp|C0HJP4|CO1A2_MYLDA/sp|C0HLJ0|CO1A2_NEOCO/sp|C0HLH6|CO1A2_NEODO/sp|C0HLJ4|CO1A2_NOTSH/sp|…
result09	505	210305_09_Orbi2_KN_SER_G90_T120_Oras_PSN223.37472.37472.3.1.dta	3	LGEHNIDVLEGNEQFINAAK	10,Cation_Fe[II][E]#0;	7.17E-003	2265.02	0.00000	2265.02	-0.00721	-3.18	S	1	True	sp|P00761|TRYP_PIG/CON_Trypsin|SWISS-PROT:P00761|TRYP_PIG/
result09	1418	210305_09_Orbi2_KN_SER_G90_T120_Oras_PSN223.14049.14049.4.0.dta	4	GIVGEPGPAGSKGESGNKGEPGAAGPQGPPGPSGEEGK	11,Phospho[S]#0;30,Oxidation[P]#0;	7.15E-002	3493.59	0.00000	3493.59	0.00027	0.08	S	1	True	sp|C0HJP0|CO1A2_EQUSP/
result09	1417	210305_09_Orbi2_KN_SER_G90_T120_Oras_PSN223.11705.11705.3.0.dta	3	TGPPGPAGQDGRPGPPGPPGAR	4,Oxidation[P]#0;13,Oxidation[P]#0;19,Oxidation[P]#0;	7.14E-002	2040.98	0.00000	2040.98	-0.00152	-0.74	S	1	True	sp|C0HLH3|CO1A1_ACRSX/sp|C0HLH1|CO1A1_ACRYE/sp|P02453|CO1A1_BOVIN/sp|C0HLG9|CO1A1_BRAVA/sp|Q9XSJ7|CO1A1_CANLF/sp|C0HLG7|CO1A1_CHOHO/sp|C0HJN9|CO1A1_EQUSP/sp|C0HLI3|CO1A1_GLORB/sp|C0HJN5|CO1A1_HIPAM/sp|P02452|CO1A1_HUMAN/sp|C0HJP5|CO1A1_MACSX/sp|P0C2W8|CO1A1_MAMAE/sp|C0HLJ5|CO1A1_MEGAE/sp|C0HLJ7|CO1A1_MEGJE/sp|C0HJP3|CO1A1_MYLDA/sp|C0HLI9|CO1A1_NEOCO/sp|C0HLJ3|CO1A1_NOTSH/sp|C0HJN3|CO1A1_ORYAF/sp|…
result09	1415	210305_09_Orbi2_KN_SER_G90_T120_Oras_PSN223.21434.21434.5.0.dta	5	GDKGETGEQGDRGMKGHRGFSGLQGPPGPPGAPGEQGPSGASGPAGPR	29,Pro->Phe[P]#0;	7.13E-002	4587.14	0.00000	4587.16	-0.01459	-3.18	S	1	True	sp|P02457|CO1A1_CHICK/
result09	1416	210305_09_Orbi2_KN_SER_G90_T120_Oras_PSN223.13385.13385.4.0.dta	4	RGARGEPGPTGLPGPPGER	7,Oxidation[P]#0;13,Oxidation[P]#0;16,Oxidation[P]#0;	7.13E-002	1905.95	0.00000	1905.95	0.00005	0.03	S	1	True	sp|C0HLH3|CO1A1_ACRSX/sp|C0HLG9|CO1A1_BRAVA/sp|Q9XSJ7|CO1A1_CANLF/sp|C0HLG7|CO1A1_CHOHO/sp|C0HLI1|CO1A1_DOESX/sp|C0HLI3|CO1A1_GLORB/sp|C0HLH9|CO1A1_GLYSX/sp|P02452|CO1A1_HUMAN/sp|P0C2W8|CO1A1_MAMAE/sp|C0HLJ5|CO1A1_MEGAE/sp|C0HLJ7|CO1A1_MEGJE/sp|C0HJP3|CO1A1_MYLDA/sp|C0HLI9|CO1A1_NEOCO/sp|C0HLH5|CO1A1_NEODO/sp|C0HLJ3|CO1A1_NOTSH/sp|C0HLJ9|CO1A1_PARHA/sp|C0HLJ1|CO1A1_PARSU/sp|C0HLI7|CO1A1_SCESW/sp|…
result09	501	210305_09_Orbi2_KN_SER_G90_T120_Oras_PSN223.21449.21449.2.0.dta	2	GEIGAVGNAGPAGPAGPR	7.11E-003	1547.79	0.00000	1547.79	0.00039	0.25	S	1	True	sp|P08123|CO1A2_HUMAN/
result09	502	210305_09_Orbi2_KN_SER_G90_T120_Oras_PSN223.27360.27360.4.0.dta	4	GNDGATGAAGPPGPTGPAGPPGFPGAVGAKGEAGPQGPR	12,Oxidation[P]#0;21,Oxidation[P]#0;24,Oxidation[P]#0;	7.11E-003	3397.61	0.00000	3397.62	-0.00281	-0.83	S	1	True	sp|P02452|CO1A1_HUMAN/sp|C0HJN3|CO1A1_ORYAF/
result09	1414	210305_09_Orbi2_KN_SER_G90_T120_Oras_PSN223.13063.13063.3.0.dta	3	EEGKRGPNGEAGSAGPPGPPGLR	17,Oxidation[P]#0;20,Oxidation[P]#0;	7.11E-002	2219.08	0.00000	2219.08	0.00106	0.48	C	1	True	sp|P08123|CO1A2_HUMAN/
result09	1413	210305_09_Orbi2_KN_SER_G90_T120_Oras_PSN223.16462.16462.3.0.dta	3	GIRGHNGLDGLK	6,Deamidated[N]#0;	7.10E-002	1237.66	0.00000	1237.66	0.00001	0.01	S	1	True	sp|C0HLH4|CO1A2_ACRSX/sp|C0HLH2|CO1A2_ACRYE/sp|P02465|CO1A2_BOVIN/sp|C0HLH0|CO1A2_BRAVA/sp|O46392|CO1A2_CANLF/sp|C0HLI2|CO1A2_DOESX/sp|C0HLI4|CO1A2_GLORB/sp|C0HJN6|CO1A2_HIPAM/sp|P08123|CO1A2_HUMAN/sp|C0HJP6|CO1A2_MACSX/sp|P85154|CO1A2_MAMAE/sp|C0HLJ6|CO1A2_MEGAE/sp|C0HJP4|CO1A2_MYLDA/sp|C0HLJ0|CO1A2_NEOCO/sp|C0HLJ4|CO1A2_NOTSH/sp|C0HLK0|CO1A2_PARHA/sp|P02466|CO1A2_RAT/sp|C0HLI8|CO1A2_SCESW/sp|C0…
result09	1412	210305_09_Orbi2_KN_SER_G90_T120_Oras_PSN223.23512.23512.5.0.dta	5	GLHGEFGLPGPAGPRGER	9,Oxidation[P]#0;	7.09E-002	1819.92	0.00000	1819.92	-0.00122	-0.67	S	1	True	sp|C0HLI2|CO1A2_DOESX/sp|C0HLI0|CO1A2_GLYSX/sp|P08123|CO1A2_HUMAN/
result09	500	210305_09_Orbi2_KN_SER_G90_T120_Oras_PSN223.14413.14413.6.0.dta	6	GPSGPQGPGGPPGPKGNSGEPGAPGSKGDTGAKGEPGPVGVQGPPGPAGEEGKR	30,Phospho[T]#0;45,Oxidation[P]#0;	7.08E-003	4903.31	0.00000	4903.30	0.01119	2.28	S	1	True	sp|P02452|CO1A1_HUMAN/
result09	1411	210305_09_Orbi2_KN_SER_G90_T120_Oras_PSN223.12049.12049.4.0.dta	4	GAPGNDGAKGDAGAPGAPGSQGAPGLQGMPGER	5,NeuGc[N]#0;29,Oxidation[M]#0;30,Oxidation[P]#0;	7.08E-002	3241.40	0.00000	3241.43	-0.02779	-8.57	S	1	True	sp|P02453|CO1A1_BOVIN/sp|Q9XSJ7|CO1A1_CANLF/sp|C0HLI1|CO1A1_DOESX/sp|C0HLH9|CO1A1_GLYSX/sp|P02452|CO1A1_HUMAN/sp|P0C2W8|CO1A1_MAMAE/sp|C0HJP3|CO1A1_MYLDA/sp|C0HLJ9|CO1A1_PARHA/
result09	1410	210305_09_Orbi2_KN_SER_G90_T120_Oras_PSN223.41695.41695.3.0.dta	3	HGVQELEIELQSQLSK	7.07E-002	1837.96	0.00000	1837.97	-0.00075	-0.41	S	1	True	sp|P35527|K1C9_HUMAN/CON_IPI00019359.3/
result09	499	210305_09_Orbi2_KN_SER_G90_T120_Oras_PSN223.6229.6229.4.0.dta	4	GPAGPQGPRGDKGETGEQGDR	6,Deamidated[Q]#0;	7.06E-003	2066.95	0.00000	2066.95	0.00039	0.19	S	1	True	sp|C0HLH3|CO1A1_ACRSX/sp|C0HLH1|CO1A1_ACRYE/sp|P02453|CO1A1_BOVIN/sp|C0HLG9|CO1A1_BRAVA/sp|Q9XSJ7|CO1A1_CANLF/sp|P02457|CO1A1_CHICK/sp|C0HLG7|CO1A1_CHOHO/sp|C0HLI1|CO1A1_DOESX/sp|C0HLI3|CO1A1_GLORB/sp|C0HLH9|CO1A1_GLYSX/sp|P02452|CO1A1_HUMAN/sp|P0C2W8|CO1A1_MAMAE/sp|C0HLJ5|CO1A1_MEGAE/sp|P11087|CO1A1_MOUSE/sp|C0HJP3|CO1A1_MYLDA/sp|C0HLI9|CO1A1_NEOCO/sp|C0HLH5|CO1A1_NEODO/sp|C0HLJ3|CO1A1_NOTSH/sp|…
result09	1409	210305_09_Orbi2_KN_SER_G90_T120_Oras_PSN223.35270.35270.5.1.dta	5	GLPGLKGHNGLQGLPGIAGHHGDQGAPGSVGPAGPR	8,Cation_Cu[I][H]#0;27,Oxidation[P]#0;	7.06E-002	3411.64	0.00000	3411.65	-0.00314	-0.92	S	1	True	sp|P08123|CO1A2_HUMAN/
result09	498	210305_09_Orbi2_KN_SER_G90_T120_Oras_PSN223.13835.13835.4.0.dta	4	GLTGSPGSPGPDGKTGPPGPAGQDGRPGPGPPGAR	6,Oxidation[P]#0;9,Oxidation[P]#0;24,SulfanilicAcid_13C(6)[D]#0;	7.04E-003	3296.55	0.00000	3296.54	0.00776	2.35	S	1	True	sp|C0HLJ1|CO1A1_PARSU/
result09	1408	210305_09_Orbi2_KN_SER_G90_T120_Oras_PSN223.32068.32068.3.0.dta	3	GIHGEFGLPGPAGPRGER	2,Carbonyl[I]#0;9,Oxidation[P]#0;	7.04E-002	1833.90	0.00000	1833.90	0.00070	0.38	S	1	True	sp|C0HLI2|CO1A2_DOESX/sp|C0HLI0|CO1A2_GLYSX/sp|P08123|CO1A2_HUMAN/
result09	24	210305_09_Orbi2_KN_SER_G90_T120_Oras_PSN223.24757.24757.3.0.dta	3	GDAGPPGPAGPAGPPGPIGNVGAPGAK	6,Oxidation[P]#0;15,Oxidation[P]#0;24,Oxidation[P]#0;	7.01E-005	2281.12	0.00000	2281.12	-0.00168	-0.73	S	1	True	sp|P02452|CO1A1_HUMAN/
result09	137	210305_09_Orbi2_KN_SER_G90_T120_Oras_PSN223.21826.21826.3.0.dta	3	GSPGERGEVGPAGPNGFAGPAGAAGQPGAK	3,Oxidation[P]#0;15,Deamidated[N]#0;27,Oxidation[P]#0;	7.00E-004	2651.25	0.00000	2651.24	0.00592	2.23	S	1	True	sp|C0HLH4|CO1A2_ACRSX/sp|C0HLH2|CO1A2_ACRYE/sp|P02465|CO1A2_BOVIN/sp|C0HLH0|CO1A2_BRAVA/sp|C0HLG8|CO1A2_CHOHO/sp|C0HLI2|CO1A2_DOESX/sp|C0HLI4|CO1A2_GLORB/sp|C0HLI0|CO1A2_GLYSX/sp|C0HJN6|CO1A2_HIPAM/sp|P08123|CO1A2_HUMAN/sp|C0HJP6|CO1A2_MACSX/sp|C0HLJ6|CO1A2_MEGAE/sp|C0HLJ8|CO1A2_MEGJE/sp|Q01149|CO1A2_MOUSE/sp|C0HJP4|CO1A2_MYLDA/sp|C0HLJ0|CO1A2_NEOCO/sp|C0HLH6|CO1A2_NEODO/sp|C0HLJ4|CO1A2_NOTSH/sp|…
result09	1407	210305_09_Orbi2_KN_SER_G90_T120_Oras_PSN223.30372.30372.3.1.dta	3	GIPGPPGSPGPQGFQGPPGEPGEPGSSGPMGPR	3,Oxidation[P]#0;11,Oxidation[P]#0;21,Oxidation[P]#0;	7.00E-002	3084.41	0.00000	3084.41	-0.00194	-0.63	S	1	True	sp|C0HJP1|CO1A1_CYCDI/
result09	1405	210305_09_Orbi2_KN_SER_G90_T120_Oras_PSN223.36845.36845.3.0.dta	3	GPQGHQGPAGPPGPPGPPGPPGVSGGGYDFGYDGDFYRA	23,Val->Tyr[V]#0;	6.99E-002	3800.66	0.00000	3800.68	-0.01554	-4.09	N	1	True	sp|P08123|CO1A2_HUMAN/
result09	1406	210305_09_Orbi2_KN_SER_G90_T120_Oras_PSN223.25853.25853.4.3.dta	4	GNDGATGAAGPPGPTGPAGPPGFPGAVGAKGEAGPQGPR	12,Oxidation[P]#0;21,Oxidation[P]#0;24,Oxidation[P]#0;	6.99E-002	3397.66	0.00000	3397.62	0.04538	13.36	S	1	True	sp|P02452|CO1A1_HUMAN/sp|C0HJN3|CO1A1_ORYAF/
result09	1402	210305_09_Orbi2_KN_SER_G90_T120_Oras_PSN223.13912.13912.3.0.dta	3	GDTGAKGEPGPVGVQGPPGPAGEEGKR	9,Oxidation[P]#0;11,Oxidation[P]#0;18,Oxidation[P]#0;	6.97E-002	2549.22	0.00000	2549.22	-0.00099	-0.39	S	1	True	sp|P02452|CO1A1_HUMAN/
result09	1403	210305_09_Orbi2_KN_SER_G90_T120_Oras_PSN223.7441.7441.4.0.dta	4	GPTGDPGKNGDKGHAGLAGAR	9,Deamidated[N]#0;	6.97E-002	1933.95	0.00000	1933.95	0.00198	1.02	S	1	True	sp|O46392|CO1A2_CANLF/sp|P08123|CO1A2_HUMAN/sp|C0HJP8|CO1A2_TOXSP/
result09	1404	210305_09_Orbi2_KN_SER_G90_T120_Oras_PSN223.9734.9734.2.2.dta	2	APGPVGPAGK	6.97E-002	850.48	0.00000	850.48	-0.00047	-0.55	C	1	True	sp|C0HLH3|CO1A1_ACRSX/sp|C0HLH1|CO1A1_ACRYE/sp|P02453|CO1A1_BOVIN/sp|Q9XSJ7|CO1A1_CANLF/sp|P02457|CO1A1_CHICK/sp|C0HLG7|CO1A1_CHOHO/sp|C0HJP1|CO1A1_CYCDI/sp|Q9YIB4|CO1A1_CYNPY/sp|C0HLI1|CO1A1_DOESX/sp|C0HJN9|CO1A1_EQUSP/sp|C0HLI3|CO1A1_GLORB/sp|C0HLH9|CO1A1_GLYSX/sp|C0HJN5|CO1A1_HIPAM/sp|P02452|CO1A1_HUMAN/sp|C0HJP5|CO1A1_MACSX/sp|P0C2W8|CO1A1_MAMAE/sp|C0HLJ5|CO1A1_MEGAE/sp|C0HLJ7|CO1A1_MEGJE/sp|…
result09	1401	210305_09_Orbi2_KN_SER_G90_T120_Oras_PSN223.12733.12733.4.0.dta	4	PRGERGPPGESGAAGPTGPIGSR	1,Oxidation[P]#0;	6.96E-002	2176.09	0.00000	2176.09	0.00088	0.40	C	1	True	sp|P08123|CO1A2_HUMAN/
result09	136	210305_09_Orbi2_KN_SER_G90_T120_Oras_PSN223.41223.41223.3.0.dta	3	IITHPNFNGNTLDNDIMLIK	17,Oxidation[M]#0;	6.95E-004	2299.17	0.00000	2299.17	-0.00020	-0.09	S	1	True	sp|P00761|TRYP_PIG/CON_Trypsin|SWISS-PROT:P00761|TRYP_PIG/
result09	497	210305_09_Orbi2_KN_SER_G90_T120_Oras_PSN223.17709.17709.6.0.dta	6	GEPGNIGFPGPKGPTGDPGKNGDKGHAGLAGAR	3,Oxidation[P]#0;9,Oxidation[P]#0;18,Oxidation[P]#0;	6.93E-003	3131.52	0.00000	3131.53	-0.00032	-0.10	S	1	True	sp|O46392|CO1A2_CANLF/sp|P08123|CO1A2_HUMAN/sp|C0HJP8|CO1A2_TOXSP/
result09	1400	210305_09_Orbi2_KN_SER_G90_T120_Oras_PSN223.17720.17720.6.0.dta	6	EGGKGPRGETGPAGRPGEVGPPGPPGPAGEKGSPGADGPAGSPGTPGPQGIAGQR	33,Phospho[S]#0;	6.93E-002	4999.39	0.00000	4999.38	0.00661	1.32	S	1	True	sp|P11087|CO1A1_MOUSE/sp|P02454|CO1A1_RAT/
result09	496	210305_09_Orbi2_KN_SER_G90_T120_Oras_PSN223.19098.19098.3.0.dta	3	GSPGERGEVGPAGPNGFAGPAGAAGQPGAKGER	3,Oxidation[P]#0;20,Oxidation[P]#0;27,Oxidation[P]#0;	6.90E-003	3008.42	0.00000	3008.42	-0.00038	-0.12	S	1	True	sp|C0HLH4|CO1A2_ACRSX/sp|C0HLH2|CO1A2_ACRYE/sp|P02465|CO1A2_BOVIN/sp|C0HLH0|CO1A2_BRAVA/sp|C0HLG8|CO1A2_CHOHO/sp|C0HLI2|CO1A2_DOESX/sp|C0HLI4|CO1A2_GLORB/sp|C0HLI0|CO1A2_GLYSX/sp|C0HJN6|CO1A2_HIPAM/sp|P08123|CO1A2_HUMAN/sp|C0HJP6|CO1A2_MACSX/sp|C0HLJ6|CO1A2_MEGAE/sp|C0HLJ8|CO1A2_MEGJE/sp|C0HJP4|CO1A2_MYLDA/sp|C0HLJ0|CO1A2_NEOCO/sp|C0HLH6|CO1A2_NEODO/sp|C0HLJ4|CO1A2_NOTSH/sp|C0HLK0|CO1A2_PARHA/sp|…
result09	1398	210305_09_Orbi2_KN_SER_G90_T120_Oras_PSN223.16474.16474.2.0.dta	2	GDRGETGPAGPPGAPGAPGAPGPVGPAGK	11,Oxidation[P]#0;15,Oxidation[P]#0;21,Oxidation[P]#0;	6.89E-002	2497.20	0.00000	2497.21	-0.00448	-1.79	S	1	True	sp|P02453|CO1A1_BOVIN/sp|Q9XSJ7|CO1A1_CANLF/sp|P02457|CO1A1_CHICK/sp|C0HJN9|CO1A1_EQUSP/sp|C0HJN5|CO1A1_HIPAM/sp|P02452|CO1A1_HUMAN/sp|C0HJP5|CO1A1_MACSX/sp|P11087|CO1A1_MOUSE/sp|C0HJN3|CO1A1_ORYAF/sp|P02454|CO1A1_RAT/sp|C0HJN7|CO1A1_TAPTE/
result09	1399	210305_09_Orbi2_KN_SER_G90_T120_Oras_PSN223.40215.40215.4.0.dta	4	MRLEKEIETYHNLLEGGQEDFESSGAGK	6.89E-002	3167.50	0.00000	3167.49	0.00077	0.24	S	1	True	sp|P35527|K1C9_HUMAN/CON_IPI00019359.3/
result09	1397	210305_09_Orbi2_KN_SER_G90_T120_Oras_PSN223.22166.22166.4.0.dta	4	GETGPAGRPGEVGPPGPPGPAGEKGSPGADGPAGSPGTPGPQGIAGQR	12,Val->Phe[V]#0;42,Deamidated[Q]#0;	6.87E-002	4287.03	0.00000	4287.04	-0.01265	-2.95	S	1	True	sp|P11087|CO1A1_MOUSE/sp|P02454|CO1A1_RAT/
result09	1396	210305_09_Orbi2_KN_SER_G90_T120_Oras_PSN223.17640.17640.2.0.dta	2	SAGPPGATGFPGAAGR	5,Oxidation[P]#0;11,Oxidation[P]#0;	6.86E-002	1402.67	0.00000	1402.67	0.00035	0.25	C	1	True	sp|C0HLH3|CO1A1_ACRSX/sp|C0HLH1|CO1A1_ACRYE/sp|P02453|CO1A1_BOVIN/sp|P86289|CO1A1_BRACN/sp|C0HLG9|CO1A1_BRAVA/sp|Q9XSJ7|CO1A1_CANLF/sp|P02457|CO1A1_CHICK/sp|C0HLG7|CO1A1_CHOHO/sp|C0HJP1|CO1A1_CYCDI/sp|C0HLI1|CO1A1_DOESX/sp|C0HJN9|CO1A1_EQUSP/sp|C0HLI3|CO1A1_GLORB/sp|C0HLH9|CO1A1_GLYSX/sp|C0HJN5|CO1A1_HIPAM/sp|P02452|CO1A1_HUMAN/sp|C0HJP5|CO1A1_MACSX/sp|P0C2W8|CO1A1_MAMAE/sp|C0HLJ5|CO1A1_MEGAE/sp|…
result09	1395	210305_09_Orbi2_KN_SER_G90_T120_Oras_PSN223.15751.15751.6.9.dta	6	GPSGPQGPSGPGPKGNSGEPGAPGSKGDTGAKGEPGPTGIQGPPGPAGEEGKR	14,Xlink_EGS[115][K]#0;41,Deamidated[Q]#0;44,Oxidation[P]#0;	6.84E-002	4888.30	0.00000	4888.30	0.00331	0.68	S	1	True	sp|C0HLJ9|CO1A1_PARHA/
result09	1394	210305_09_Orbi2_KN_SER_G90_T120_Oras_PSN223.27065.27065.4.0.dta	4	GLHGEFGLPGPAGPRGERGPPGESGAAGPTGPIGSR	11,Oxidation[P]#0;21,Oxidation[P]#0;	6.83E-002	3381.67	0.00000	3381.67	-0.00089	-0.26	S	1	True	sp|P08123|CO1A2_HUMAN/
result09	494	210305_09_Orbi2_KN_SER_G90_T120_Oras_PSN223.38901.38901.3.0.dta	3	GLPGVAGAVGEPGPLGIAGPPGAR	3,Oxidation[P]#0;12,Oxidation[P]#0;21,Oxidation[P]#0;	6.82E-003	2115.12	0.00000	2115.12	-0.00024	-0.11	S	1	True	sp|P08123|CO1A2_HUMAN/sp|P85154|CO1A2_MAMAE/sp|C0HLJ6|CO1A2_MEGAE/sp|C0HLJ8|CO1A2_MEGJE/
result09	495	210305_09_Orbi2_KN_SER_G90_T120_Oras_PSN223.49529.49529.2.0.dta	2	MIENGSLSFLPTLR	4,Deamidated[N]#0;	6.82E-003	1578.82	0.00000	1578.82	-0.00025	-0.16	S	1	True	sp|P21809|PGS1_BOVIN/sp|O02678|PGS1_CANLF/sp|O46403|PGS1_HORSE/sp|P21810|PGS1_HUMAN/sp|P28653|PGS1_MOUSE/sp|Q9GKQ6|PGS1_PIG/sp|O46377|PGS1_RABIT/sp|P47853|PGS1_RAT/sp|O46390|PGS1_SHEEP/
result09	1393	210305_09_Orbi2_KN_SER_G90_T120_Oras_PSN223.15780.15780.2.0.dta	2	PVGVQGPPGPAGEEGK	8,Oxidation[P]#0;	6.82E-002	1491.75	0.00000	1491.74	0.00128	0.86	C	1	True	sp|P02452|CO1A1_HUMAN/
result09	493	210305_09_Orbi2_KN_SER_G90_T120_Oras_PSN223.11779.11779.3.0.dta	3	EGLRGPRGDQGPVGR	6.81E-003	1550.81	0.00000	1550.81	0.00009	0.06	S	1	True	sp|C0HLH2|CO1A2_ACRYE/sp|P02465|CO1A2_BOVIN/sp|C0HLH0|CO1A2_BRAVA/sp|O46392|CO1A2_CANLF/sp|C0HLG8|CO1A2_CHOHO/sp|C0HLI2|CO1A2_DOESX/sp|C0HLI4|CO1A2_GLORB/sp|C0HLI0|CO1A2_GLYSX/sp|C0HJN6|CO1A2_HIPAM/sp|P08123|CO1A2_HUMAN/sp|P85154|CO1A2_MAMAE/sp|C0HLJ6|CO1A2_MEGAE/sp|Q01149|CO1A2_MOUSE/sp|C0HJP4|CO1A2_MYLDA/sp|C0HLJ0|CO1A2_NEOCO/sp|C0HLH6|CO1A2_NEODO/sp|C0HLJ4|CO1A2_NOTSH/sp|C0HJN4|CO1A2_ORYAF/sp|…
result09	491	210305_09_Orbi2_KN_SER_G90_T120_Oras_PSN223.17376.17376.4.2.dta	4	HGNRGETGPSGPVGPAGAVGPR	6.79E-003	2027.02	0.00000	2027.02	0.00158	0.78	S	1	True	sp|P08123|CO1A2_HUMAN/
result09	492	210305_09_Orbi2_KN_SER_G90_T120_Oras_PSN223.24375.24375.3.0.dta	3	GFPGLPGPSGEPGKQGPSGASGER	3,Oxidation[P]#0;6,Oxidation[P]#0;15,Deamidated[Q]#0;	6.79E-003	2256.05	0.00000	2256.05	-0.00044	-0.20	S	1	True	sp|P02453|CO1A1_BOVIN/sp|P02457|CO1A1_CHICK/sp|C0HJN9|CO1A1_EQUSP/sp|P02452|CO1A1_HUMAN/sp|C0HJP5|CO1A1_MACSX/sp|P02454|CO1A1_RAT/sp|C0HJN7|CO1A1_TAPTE/sp|C0HJP7|CO1A1_TOXSP/
result09	490	210305_09_Orbi2_KN_SER_G90_T120_Oras_PSN223.17124.17124.3.0.dta	3	SGDRGETGPAGPAGPVGPVGAR	15,Oxidation[P]#0;	6.78E-003	1977.98	0.00000	1977.97	0.00259	1.31	S	1	True	sp|P02452|CO1A1_HUMAN/
result09	1391	210305_09_Orbi2_KN_SER_G90_T120_Oras_PSN223.18804.18804.3.0.dta	3	RGETGPAGPAGPVGPVGAR	6.78E-002	1702.90	0.00000	1702.90	-0.00058	-0.34	C	1	True	sp|P02452|CO1A1_HUMAN/
result09	1392	210305_09_Orbi2_KN_SER_G90_T120_Oras_PSN223.29972.29972.5.0.dta	5	GLPGLKGHNGLQGLPGLAGQHGDQGAPGSVGPAGPR	6,Lys->Trp[K]#0;27,Oxidation[P]#0;	6.78E-002	3398.69	0.00000	3398.71	-0.01691	-4.97	S	1	True	sp|O46392|CO1A2_CANLF/
result09	488	210305_09_Orbi2_KN_SER_G90_T120_Oras_PSN223.43197.43197.3.0.dta	3	LGEHNINVLEGDEQFINAAK	0,Delta_H(2)C(2)[AnyN-term]#0;7,Deamidated[N]#0;	6.77E-003	2238.10	0.00000	2238.10	0.00087	0.39	S	1	True	sp|P00762|TRY1_RAT/
result09	489	210305_09_Orbi2_KN_SER_G90_T120_Oras_PSN223.19500.19500.2.0.dta	2	PGPVGAAGATGAR	1,Oxidation[P]#0;	6.77E-003	1097.57	0.00000	1097.57	0.00123	1.12	C	1	True	sp|P02465|CO1A2_BOVIN/sp|O46392|CO1A2_CANLF/sp|C0HJN6|CO1A2_HIPAM/sp|P08123|CO1A2_HUMAN/sp|C0HJP6|CO1A2_MACSX/sp|P85154|CO1A2_MAMAE/sp|C0HJN4|CO1A2_ORYAF/sp|C0HJP8|CO1A2_TOXSP/
result09	1388	210305_09_Orbi2_KN_SER_G90_T120_Oras_PSN223.14531.14531.4.0.dta	4	SGPAGVRGPNGDSGRPGEPGIMGPR	21,Dioxidation[I]#0;	6.76E-002	2407.15	0.00000	2407.15	-0.00045	-0.19	C	1	True	sp|C0HJP0|CO1A2_EQUSP/sp|C0HJP6|CO1A2_MACSX/
result09	1389	210305_09_Orbi2_KN_SER_G90_T120_Oras_PSN223.19682.19682.2.1.dta	2	GPSGPVGPAGAVGPR	3,Phospho[S]#0;	6.76E-002	1355.65	0.00000	1355.65	0.00003	0.02	C	1	True	sp|P08123|CO1A2_HUMAN/
result09	1390	210305_09_Orbi2_KN_SER_G90_T120_Oras_PSN223.16593.16593.6.0.dta	6	EGGKGPRGETGPAGRPGEVGPPGPPGPAGEKGSPGADGPAGSPGTPGPQGIAGQR	19,Val->Tyr[V]#0;43,Oxidation[P]#0;46,Oxidation[P]#0;	6.76E-002	5015.38	0.00000	5015.40	-0.01662	-3.31	S	1	True	sp|P11087|CO1A1_MOUSE/sp|P02454|CO1A1_RAT/
result09	487	210305_09_Orbi2_KN_SER_G90_T120_Oras_PSN223.12339.12339.2.0.dta	2	DGEAGAQGPPGPAGPAGER	10,Oxidation[P]#0;	6.75E-003	1706.77	0.00000	1706.77	-0.00210	-1.23	S	1	True	sp|C0HLH3|CO1A1_ACRSX/sp|C0HLH1|CO1A1_ACRYE/sp|P02453|CO1A1_BOVIN/sp|C0HLG9|CO1A1_BRAVA/sp|Q9XSJ7|CO1A1_CANLF/sp|C0HLG7|CO1A1_CHOHO/sp|C0HJP1|CO1A1_CYCDI/sp|C0HLI1|CO1A1_DOESX/sp|C0HJN9|CO1A1_EQUSP/sp|C0HLI3|CO1A1_GLORB/sp|C0HLH9|CO1A1_GLYSX/sp|C0HJN5|CO1A1_HIPAM/sp|P02452|CO1A1_HUMAN/sp|C0HJP5|CO1A1_MACSX/sp|P0C2W8|CO1A1_MAMAE/sp|C0HLJ5|CO1A1_MEGAE/sp|C0HLJ7|CO1A1_MEGJE/sp|C0HJP3|CO1A1_MYLDA/sp|…
result09	1386	210305_09_Orbi2_KN_SER_G90_T120_Oras_PSN223.30842.30842.4.0.dta	4	GLPGLKGHNGLQGLPGIAGHHGDQGAPGSVGPAGPR	6,Lys->CamCys[K]#0;27,Oxidation[P]#0;	6.75E-002	3381.65	0.00000	3381.66	-0.00778	-2.30	S	1	True	sp|P08123|CO1A2_HUMAN/
result09	1387	210305_09_Orbi2_KN_SER_G90_T120_Oras_PSN223.38579.38579.4.0.dta	4	GLPGVAGAVGEPGPLGIAGPPGAR	3,Oxidation[P]#0;14,Oxidation[P]#0;21,Oxidation[P]#0;	6.75E-002	2115.12	0.00000	2115.12	-0.00071	-0.34	S	1	True	sp|P08123|CO1A2_HUMAN/sp|P85154|CO1A2_MAMAE/sp|C0HLJ6|CO1A2_MEGAE/sp|C0HLJ8|CO1A2_MEGJE/
result09	1384	210305_09_Orbi2_KN_SER_G90_T120_Oras_PSN223.29038.29038.5.0.dta	5	GFPGLPGPSGEPGKQGPSGSSGERGPPGPMGPPGLAGPPGESGR	2,Trioxidation[F]#0;38,Oxidation[P]#0;	6.74E-002	4068.91	0.00000	4068.91	-0.00491	-1.21	S	1	True	sp|C0HLH3|CO1A1_ACRSX/sp|C0HLH1|CO1A1_ACRYE/sp|C0HLI3|CO1A1_GLORB/sp|C0HLJ7|CO1A1_MEGJE/sp|P11087|CO1A1_MOUSE/sp|C0HLI9|CO1A1_NEOCO/sp|C0HLH5|CO1A1_NEODO/sp|C0HLJ3|CO1A1_NOTSH/sp|C0HLJ1|CO1A1_PARSU/
result09	1385	210305_09_Orbi2_KN_SER_G90_T120_Oras_PSN223.34618.34618.3.0.dta	3	HNIDVLEGNEQFINAAK	6.74E-002	1911.95	0.00000	1911.96	-0.00115	-0.60	C	1	True	sp|P00761|TRYP_PIG/CON_Trypsin|SWISS-PROT:P00761|TRYP_PIG/
result09	1382	210305_09_Orbi2_KN_SER_G90_T120_Oras_PSN223.16439.16439.3.0.dta	3	TGHPGTVGPAGIRGPQG	4,Oxidation[P]#0;	6.70E-002	1574.80	0.00000	1574.80	-0.00050	-0.32	N	1	True	sp|P08123|CO1A2_HUMAN/
result09	1383	210305_09_Orbi2_KN_SER_G90_T120_Oras_PSN223.11621.11621.4.0.dta	4	EGGKGPRGETGPAGRPGEVGPPGPPGPAGEK	16,Oxidation[P]#0;22,Oxidation[P]#0;25,Oxidation[P]#0;	6.70E-002	2897.41	0.00000	2897.41	-0.00252	-0.87	S	1	True	sp|P02452|CO1A1_HUMAN/sp|C0HJP5|CO1A1_MACSX/sp|P0C2W8|CO1A1_MAMAE/sp|P11087|CO1A1_MOUSE/sp|P02454|CO1A1_RAT/
result09	135	210305_09_Orbi2_KN_SER_G90_T120_Oras_PSN223.38879.38879.3.0.dta	3	SLEDKTERELLESYIDGR	6.69E-004	2153.07	0.00000	2153.07	-0.00116	-0.54	S	1	True	sp|P00734|THRB_HUMAN/sp|Q5R537|THRB_PONAB/
result09	1381	210305_09_Orbi2_KN_SER_G90_T120_Oras_PSN223.22144.22144.3.0.dta	3	GEVGPAGPNGFAGPAGAAGQPGAKGER	21,Oxidation[P]#0;	6.69E-002	2393.16	0.00000	2393.16	0.00318	1.33	S	1	True	sp|C0HLH4|CO1A2_ACRSX/sp|C0HLH2|CO1A2_ACRYE/sp|P02465|CO1A2_BOVIN/sp|C0HLH0|CO1A2_BRAVA/sp|O46392|CO1A2_CANLF/sp|C0HLG8|CO1A2_CHOHO/sp|C0HJP2|CO1A2_CYCDI/sp|C0HLI2|CO1A2_DOESX/sp|C0HJP0|CO1A2_EQUSP/sp|C0HLI4|CO1A2_GLORB/sp|C0HLI0|CO1A2_GLYSX/sp|C0HJN6|CO1A2_HIPAM/sp|P08123|CO1A2_HUMAN/sp|C0HJP6|CO1A2_MACSX/sp|C0HLJ6|CO1A2_MEGAE/sp|C0HLJ8|CO1A2_MEGJE/sp|C0HJP4|CO1A2_MYLDA/sp|C0HLJ0|CO1A2_NEOCO/sp|…
result09	1380	210305_09_Orbi2_KN_SER_G90_T120_Oras_PSN223.18897.18897.3.0.dta	3	PQGFQGPAGEPGEPGQTGPAGAR	11,Oxidation[P]#0;14,Oxidation[P]#0;	6.68E-002	2195.01	0.00000	2195.01	0.00091	0.42	C	1	True	sp|C0HLH4|CO1A2_ACRSX/sp|C0HLH2|CO1A2_ACRYE/sp|C0HLH0|CO1A2_BRAVA/sp|O46392|CO1A2_CANLF/sp|C0HLG8|CO1A2_CHOHO/sp|C0HJP0|CO1A2_EQUSP/sp|C0HLI4|CO1A2_GLORB/sp|C0HLI0|CO1A2_GLYSX/sp|P08123|CO1A2_HUMAN/sp|C0HLJ8|CO1A2_MEGJE/sp|C0HJP4|CO1A2_MYLDA/sp|C0HLJ0|CO1A2_NEOCO/sp|C0HLJ2|CO1A2_PARSU/sp|C0HLI8|CO1A2_SCESW/sp|C0HLI6|CO1A2_SCESX/
result09	1378	210305_09_Orbi2_KN_SER_G90_T120_Oras_PSN223.24717.24717.4.0.dta	4	GLTGPIGPPGPAGAPGDKGESGPSGPAGPTGAR	8,Oxidation[P]#0;15,Oxidation[P]#0;	6.66E-002	2869.41	0.00000	2869.41	-0.00013	-0.04	S	1	True	sp|C0HLH3|CO1A1_ACRSX/sp|C0HLH1|CO1A1_ACRYE/sp|C0HLG9|CO1A1_BRAVA/sp|C0HLG7|CO1A1_CHOHO/sp|C0HLI3|CO1A1_GLORB/sp|P02452|CO1A1_HUMAN/sp|C0HJP5|CO1A1_MACSX/sp|C0HLJ5|CO1A1_MEGAE/sp|C0HLJ7|CO1A1_MEGJE/sp|C0HJP3|CO1A1_MYLDA/sp|C0HLI9|CO1A1_NEOCO/sp|C0HLH5|CO1A1_NEODO/sp|C0HLJ3|CO1A1_NOTSH/sp|C0HLJ9|CO1A1_PARHA/sp|C0HLJ1|CO1A1_PARSU/sp|C0HLI7|CO1A1_SCESW/sp|C0HLI5|CO1A1_SCESX/sp|C0HJN7|CO1A1_TAPTE/sp|…
result09	1379	210305_09_Orbi2_KN_SER_G90_T120_Oras_PSN223.15260.15260.2.0.dta	2	VGPPGSNGNPGPAGPPGPAGK	4,Oxidation[P]#0;16,Oxidation[P]#0;	6.66E-002	1813.87	0.00000	1813.88	-0.01195	-6.59	S	1	True	sp|P05539|CO2A1_RAT/
result09	1374	210305_09_Orbi2_KN_SER_G90_T120_Oras_PSN223.49438.49438.4.0.dta	4	LGEHNINVLEGNEQFVNSAKIIKHPN	7,Deamidated[N]#0;23,GGQ[K]#0;	6.65E-002	3157.60	0.00000	3157.60	-0.00450	-1.43	N	1	True	sp|Q9R0T7|TRY4_MOUSE/sp|Q9QUK9|TRY5_MOUSE/
result09	1375	210305_09_Orbi2_KN_SER_G90_T120_Oras_PSN223.49397.49397.3.0.dta	3	LGEHNIDVLEGNEQFINAAKIITHPNFN	14,Gln->Arg[Q]#0;	6.65E-002	3175.63	0.00000	3175.63	-0.00311	-0.98	N	1	True	sp|P00761|TRYP_PIG/CON_Trypsin|SWISS-PROT:P00761|TRYP_PIG/
result09	1376	210305_09_Orbi2_KN_SER_G90_T120_Oras_PSN223.21083.21083.5.0.dta	5	GETGEQGDRGIKGHRGFSGLQGPAGPPGSPGEQGPSGASGPAGPR	3,HexNAc(2)[T]#0;33,Deamidated[Q]#0;	6.65E-002	4616.16	0.00000	4616.16	-0.00264	-0.57	S	1	True	sp|C0HLH3|CO1A1_ACRSX/sp|C0HLG9|CO1A1_BRAVA/sp|C0HLG7|CO1A1_CHOHO/sp|C0HLI1|CO1A1_DOESX/sp|C0HLH9|CO1A1_GLYSX/sp|C0HLJ5|CO1A1_MEGAE/sp|C0HJP3|CO1A1_MYLDA/sp|C0HLI9|CO1A1_NEOCO/sp|C0HLJ3|CO1A1_NOTSH/sp|C0HLJ9|CO1A1_PARHA/sp|C0HLJ1|CO1A1_PARSU/sp|C0HLI5|CO1A1_SCESX/
result09	1377	210305_09_Orbi2_KN_SER_G90_T120_Oras_PSN223.8231.8231.5.0.dta	5	GPSGPQGIRGDKGEPGEKGPR	6,Deamidated[Q]#0;15,Oxidation[P]#0;	6.65E-002	2093.04	0.00000	2093.04	0.00074	0.36	S	1	True	sp|C0HLH4|CO1A2_ACRSX/sp|C0HLH2|CO1A2_ACRYE/sp|O46392|CO1A2_CANLF/sp|P08123|CO1A2_HUMAN/sp|C0HLJ0|CO1A2_NEOCO/sp|C0HLJ2|CO1A2_PARSU/
result09	484	210305_09_Orbi2_KN_SER_G90_T120_Oras_PSN223.11251.11251.2.0.dta	2	GVQGPPGPAGPR	6,Oxidation[P]#0;	6.64E-003	1105.57	0.00000	1105.57	-0.00036	-0.33	S	1	True	sp|C0HLH3|CO1A1_ACRSX/sp|C0HLH1|CO1A1_ACRYE/sp|P02453|CO1A1_BOVIN/sp|C0HLG9|CO1A1_BRAVA/sp|Q9XSJ7|CO1A1_CANLF/sp|C0HLG7|CO1A1_CHOHO/sp|C0HJP1|CO1A1_CYCDI/sp|C0HLI1|CO1A1_DOESX/sp|C0HJN9|CO1A1_EQUSP/sp|C0HLI3|CO1A1_GLORB/sp|C0HLH9|CO1A1_GLYSX/sp|C0HJN5|CO1A1_HIPAM/sp|P02452|CO1A1_HUMAN/sp|C0HJP5|CO1A1_MACSX/sp|P0C2W8|CO1A1_MAMAE/sp|C0HLJ5|CO1A1_MEGAE/sp|C0HLJ7|CO1A1_MEGJE/sp|P11087|CO1A1_MOUSE/sp|…
result09	485	210305_09_Orbi2_KN_SER_G90_T120_Oras_PSN223.14839.14839.4.3.dta	4	GLVGEPGPAGSKGESGNKGEPGSAGPQGPPGPSGEEGK	8,Oxidation[P]#0;21,Oxidation[P]#0;30,Oxidation[P]#0;	6.64E-003	3461.59	0.00000	3461.60	-0.01243	-3.59	S	1	True	sp|C0HLI2|CO1A2_DOESX/sp|C0HLI0|CO1A2_GLYSX/sp|P08123|CO1A2_HUMAN/sp|C0HJN4|CO1A2_ORYAF/
result09	486	210305_09_Orbi2_KN_SER_G90_T120_Oras_PSN223.16168.16168.2.0.dta	2	GEPGPVGVQGPPGPAGEEGKR	3,Oxidation[P]#0;12,Oxidation[P]#0;	6.64E-003	2003.98	0.00000	2003.98	0.00227	1.13	S	1	True	sp|P02452|CO1A1_HUMAN/
result09	1373	210305_09_Orbi2_KN_SER_G90_T120_Oras_PSN223.13738.13738.2.0.dta	2	VPGDLGAPGPSGAR	2,Oxidation[P]#0;8,Oxidation[P]#0;	6.64E-002	1282.64	0.00000	1282.64	-0.00023	-0.18	C	1	True	sp|C0HLH3|CO1A1_ACRSX/sp|C0HLH1|CO1A1_ACRYE/sp|P02453|CO1A1_BOVIN/sp|C0HLG9|CO1A1_BRAVA/sp|Q9XSJ7|CO1A1_CANLF/sp|C0HLG7|CO1A1_CHOHO/sp|C0HLI1|CO1A1_DOESX/sp|C0HJN9|CO1A1_EQUSP/sp|C0HLI3|CO1A1_GLORB/sp|C0HLH9|CO1A1_GLYSX/sp|C0HJN5|CO1A1_HIPAM/sp|P02452|CO1A1_HUMAN/sp|C0HJP5|CO1A1_MACSX/sp|P0C2W8|CO1A1_MAMAE/sp|C0HLJ5|CO1A1_MEGAE/sp|C0HLJ7|CO1A1_MEGJE/sp|P11087|CO1A1_MOUSE/sp|C0HJP3|CO1A1_MYLDA/sp|…
result09	1372	210305_09_Orbi2_KN_SER_G90_T120_Oras_PSN223.18473.18473.6.9.dta	6	PQGPRGDKGETGEQGDRGIKGHRGFSGLQGPPGSPGSPGEQGPSGASGPAGPR	8,Glucosylgalactosyl[K]#0;20,Glucosylgalactosyl[K]#0;	6.63E-002	5401.53	0.00000	5401.53	-0.00317	-0.59	C	1	True	sp|P11087|CO1A1_MOUSE/sp|P02454|CO1A1_RAT/
result09	483	210305_09_Orbi2_KN_SER_G90_T120_Oras_PSN223.6831.6831.3.0.dta	3	HHGDQGAPGSVGPAGPR	8,Oxidation[P]#0;	6.60E-003	1612.76	0.00000	1612.76	-0.00065	-0.40	C	1	True	sp|C0HJN6|CO1A2_HIPAM/sp|P08123|CO1A2_HUMAN/
result09	1371	210305_09_Orbi2_KN_SER_G90_T120_Oras_PSN223.49366.49366.4.5.dta	4	LGEHNIDVLEGNEQFINAAKIITHPNFN	23,ethylamino[T](Thr->Lys[T])#0;	6.60E-002	3174.62	0.00000	3174.63	-0.00976	-3.07	N	1	True	sp|P00761|TRYP_PIG/CON_Trypsin|SWISS-PROT:P00761|TRYP_PIG/
result09	482	210305_09_Orbi2_KN_SER_G90_T120_Oras_PSN223.49447.49447.4.0.dta	4	DLKPETEYVVNVYSVVEDEYSEPLKGTEK	6.59E-003	3359.62	0.00000	3359.64	-0.01984	-5.91	S	1	True	sp|Q99715|COCA1_HUMAN/sp|Q28902|COCA1_RABIT/
result09	1369	210305_09_Orbi2_KN_SER_G90_T120_Oras_PSN223.35801.35801.4.0.dta	4	GIPGVSGSVGEPGPIGISGPPGARGPSGGVGNPGVNGAPGEAGR	32,Ethyl+Deamidated[N]#0;39,Oxidation[P]#0;	6.59E-002	3847.93	0.00000	3847.93	-0.00141	-0.37	S	1	True	sp|C0HJP2|CO1A2_CYCDI/
result09	1370	210305_09_Orbi2_KN_SER_G90_T120_Oras_PSN223.11962.11962.4.0.dta	4	DGRTGHPGTVGPAGIR	7,Oxidation[P]#0;	6.59E-002	1563.80	0.00000	1563.80	-0.00123	-0.79	S	1	True	sp|C0HJP2|CO1A2_CYCDI/sp|P08123|CO1A2_HUMAN/
result09	481	210305_09_Orbi2_KN_SER_G90_T120_Oras_PSN223.37940.37940.2.0.dta	2	LGEHNIDVLEGNEQFINAAK	21,Methyl[AnyC-term]#0;	6.58E-003	2225.12	0.00000	2225.12	-0.00118	-0.53	S	1	True	sp|P00761|TRYP_PIG/CON_Trypsin|SWISS-PROT:P00761|TRYP_PIG/
result09	479	210305_09_Orbi2_KN_SER_G90_T120_Oras_PSN223.19566.19566.2.0.dta	2	SGDRGETGPAGPAGPVGPVGAR	6.57E-003	1961.98	0.00000	1961.98	0.00195	1.00	S	1	True	sp|P02452|CO1A1_HUMAN/
result09	480	210305_09_Orbi2_KN_SER_G90_T120_Oras_PSN223.25371.25371.5.0.dta	5	GNDGATGAAGPPGPTGPAGPPGFPGAVGAKGEAGPQGPR	14,Oxidation[P]#0;21,Oxidation[P]#0;24,Oxidation[P]#0;	6.57E-003	3397.62	0.00000	3397.62	0.00170	0.50	S	1	True	sp|P02452|CO1A1_HUMAN/sp|C0HJN3|CO1A1_ORYAF/
result09	1367	210305_09_Orbi2_KN_SER_G90_T120_Oras_PSN223.13473.13473.4.0.dta	4	PSGEEGKRGPNGEAGSAGPPGPPGLR	20,Oxidation[P]#0;23,Oxidation[P]#0;	6.57E-002	2460.19	0.00000	2460.19	-0.00083	-0.34	C	1	True	sp|P08123|CO1A2_HUMAN/
result09	1368	210305_09_Orbi2_KN_SER_G90_T120_Oras_PSN223.14324.14324.5.0.dta	5	GPSGPQGPSGAPGPKGNSGEPGAPGSKGDTGAKGEPGPTGIQGPPGPAGEEGKR	20,Carboxy[E]#0;45,Oxidation[P]#0;	6.57E-002	4887.31	0.00000	4887.32	-0.00335	-0.69	S	1	True	sp|C0HJP3|CO1A1_MYLDA/
result09	1366	210305_09_Orbi2_KN_SER_G90_T120_Oras_PSN223.13895.13895.6.7.dta	6	GPSGPQGPSGPPGPKGNSGEPGAPGNKGDTGAKGEPGATGVQGPPGPAGEEGKR	41,Val->Tyr[V]#0;45,Oxidation[P]#0;	6.55E-002	4920.31	0.00000	4920.32	-0.00604	-1.23	S	1	True	sp|P11087|CO1A1_MOUSE/
result09	478	210305_09_Orbi2_KN_SER_G90_T120_Oras_PSN223.15729.15729.3.0.dta	3	RGPNGEAGSAGPPGPPGLR	4,Deamidated[N]#0;13,Oxidation[P]#0;16,Oxidation[P]#0;	6.53E-003	1776.86	0.00000	1776.86	0.00048	0.27	S	1	True	sp|P08123|CO1A2_HUMAN/
result09	1365	210305_09_Orbi2_KN_SER_G90_T120_Oras_PSN223.22793.22793.4.0.dta	4	GHNGLQGLPGIAGHHGDQGAPGSVGPAGPR	3,Deamidated[N]#0;9,Oxidation[P]#0;21,Oxidation[P]#0;	6.53E-002	2801.34	0.00000	2801.35	-0.00202	-0.72	S	1	True	sp|P08123|CO1A2_HUMAN/
result09	1364	210305_09_Orbi2_KN_SER_G90_T120_Oras_PSN223.33575.33575.4.3.dta	4	GLPGLKGHNGLQGLPGIAGHHGDQGAPGSVGPAGPR	8,Cation_Cu[I][H]#0;27,Oxidation[P]#0;	6.52E-002	3411.66	0.00000	3411.65	0.01011	2.96	S	1	True	sp|P08123|CO1A2_HUMAN/
result09	477	210305_09_Orbi2_KN_SER_G90_T120_Oras_PSN223.15568.15568.3.0.dta	3	PGPVGVQGPPGPAGEEGKR	1,Oxidation[P]#0;10,Oxidation[P]#0;	6.51E-003	1817.91	0.00000	1817.91	-0.00279	-1.53	C	1	True	sp|P02452|CO1A1_HUMAN/
result09	1362	210305_09_Orbi2_KN_SER_G90_T120_Oras_PSN223.12088.12088.4.0.dta	4	RGARGEPGPTGLPGPPGER	7,Oxidation[P]#0;13,Oxidation[P]#0;16,Oxidation[P]#0;	6.51E-002	1905.96	0.00000	1905.95	0.00253	1.33	S	1	True	sp|C0HLH3|CO1A1_ACRSX/sp|C0HLG9|CO1A1_BRAVA/sp|Q9XSJ7|CO1A1_CANLF/sp|C0HLG7|CO1A1_CHOHO/sp|C0HLI1|CO1A1_DOESX/sp|C0HLI3|CO1A1_GLORB/sp|C0HLH9|CO1A1_GLYSX/sp|P02452|CO1A1_HUMAN/sp|P0C2W8|CO1A1_MAMAE/sp|C0HLJ5|CO1A1_MEGAE/sp|C0HLJ7|CO1A1_MEGJE/sp|C0HJP3|CO1A1_MYLDA/sp|C0HLI9|CO1A1_NEOCO/sp|C0HLH5|CO1A1_NEODO/sp|C0HLJ3|CO1A1_NOTSH/sp|C0HLJ9|CO1A1_PARHA/sp|C0HLJ1|CO1A1_PARSU/sp|C0HLI7|CO1A1_SCESW/sp|…
result09	1363	210305_09_Orbi2_KN_SER_G90_T120_Oras_PSN223.23192.23192.5.0.dta	5	GLHGEFGLPGPAGPRGERGPPGESGAAGPTGPIGSR	11,Oxidation[P]#0;20,Oxidation[P]#0;21,Oxidation[P]#0;	6.51E-002	3397.66	0.00000	3397.66	0.00150	0.44	S	1	True	sp|P08123|CO1A2_HUMAN/
result09	134	210305_09_Orbi2_KN_SER_G90_T120_Oras_PSN223.24817.24817.3.0.dta	3	GLTGPIGPPGPAGAPGDKGESGPSGPAGPTGAR	9,Oxidation[P]#0;18,Dioxidation[K]#0;	6.50E-004	2885.40	0.00000	2885.40	-0.00344	-1.19	S	1	True	sp|C0HLH3|CO1A1_ACRSX/sp|C0HLH1|CO1A1_ACRYE/sp|C0HLG9|CO1A1_BRAVA/sp|C0HLG7|CO1A1_CHOHO/sp|C0HLI3|CO1A1_GLORB/sp|P02452|CO1A1_HUMAN/sp|C0HJP5|CO1A1_MACSX/sp|C0HLJ5|CO1A1_MEGAE/sp|C0HLJ7|CO1A1_MEGJE/sp|C0HJP3|CO1A1_MYLDA/sp|C0HLI9|CO1A1_NEOCO/sp|C0HLH5|CO1A1_NEODO/sp|C0HLJ3|CO1A1_NOTSH/sp|C0HLJ9|CO1A1_PARHA/sp|C0HLJ1|CO1A1_PARSU/sp|C0HLI7|CO1A1_SCESW/sp|C0HLI5|CO1A1_SCESX/sp|C0HJN7|CO1A1_TAPTE/sp|…
result09	1361	210305_09_Orbi2_KN_SER_G90_T120_Oras_PSN223.15732.15732.2.0.dta	2	GDGGPPGMTGFPGAAGR	6,Oxidation[P]#0;8,Oxidation[M]#0;12,Oxidation[P]#0;	6.50E-002	1549.67	0.00000	1549.67	0.00033	0.21	S	1	True	sp|P08123|CO1A2_HUMAN/sp|C0HLJ6|CO1A2_MEGAE/sp|Q01149|CO1A2_MOUSE/sp|P02466|CO1A2_RAT/
result09	1359	210305_09_Orbi2_KN_SER_G90_T120_Oras_PSN223.20781.20781.4.0.dta	4	RGFSGLQGPPGSPGEQGPSGASGPAGPR	4,HexNAc(1)NeuAc(1)[S]#0;	6.48E-002	3056.42	0.00000	3056.42	0.00051	0.17	C	1	True	sp|C0HLH5|CO1A1_NEODO/
result09	1360	210305_09_Orbi2_KN_SER_G90_T120_Oras_PSN223.8960.8960.3.0.dta	3	AGLPGPKGDRGDAGPK	4,Oxidation[P]#0;	6.48E-002	1508.78	0.00000	1508.78	0.00058	0.39	C	1	True	sp|C0HLH3|CO1A1_ACRSX/sp|C0HLH1|CO1A1_ACRYE/sp|P02453|CO1A1_BOVIN/sp|C0HLG9|CO1A1_BRAVA/sp|Q9XSJ7|CO1A1_CANLF/sp|C0HLG7|CO1A1_CHOHO/sp|C0HLI1|CO1A1_DOESX/sp|C0HJN9|CO1A1_EQUSP/sp|C0HLI3|CO1A1_GLORB/sp|C0HLH9|CO1A1_GLYSX/sp|C0HJN5|CO1A1_HIPAM/sp|P02452|CO1A1_HUMAN/sp|C0HJP5|CO1A1_MACSX/sp|P0C2W8|CO1A1_MAMAE/sp|C0HLJ5|CO1A1_MEGAE/sp|C0HLJ7|CO1A1_MEGJE/sp|P11087|CO1A1_MOUSE/sp|C0HJP3|CO1A1_MYLDA/sp|…
result09	1358	210305_09_Orbi2_KN_SER_G90_T120_Oras_PSN223.19428.19428.6.2.dta	6	GAAGPQGPRGDKGETGEQGDRGIKGHRGFSGIQGPPGPPGSPGEQGPSGASGPAGPR	12,Ethylphosphate[K]#0;	6.47E-002	5434.56	0.00000	5434.58	-0.01840	-3.39	S	1	True	sp|C0HJN5|CO1A1_HIPAM/
result09	475	210305_09_Orbi2_KN_SER_G90_T120_Oras_PSN223.27737.27737.3.0.dta	3	GPPGSAGAPGKDGLNGLPGPIGPPGPR	3,Oxidation[P]#0;18,Oxidation[P]#0;26,Oxidation[P]#0;	6.46E-003	2438.24	0.00000	2438.24	-0.00021	-0.09	S	1	True	sp|P02452|CO1A1_HUMAN/
result09	476	210305_09_Orbi2_KN_SER_G90_T120_Oras_PSN223.22010.22010.3.0.dta	3	GPPGPMGPPGLAGPPGESGR	3,Oxidation[P]#0;6,Oxidation[M]#0;15,Oxidation[P]#0;	6.46E-003	1832.86	0.00000	1832.86	-0.00103	-0.56	S	1	True	sp|C0HLH3|CO1A1_ACRSX/sp|C0HLH1|CO1A1_ACRYE/sp|P02453|CO1A1_BOVIN/sp|Q9XSJ7|CO1A1_CANLF/sp|C0HLI3|CO1A1_GLORB/sp|P02452|CO1A1_HUMAN/sp|C0HLJ7|CO1A1_MEGJE/sp|P11087|CO1A1_MOUSE/sp|C0HLI9|CO1A1_NEOCO/sp|C0HLH5|CO1A1_NEODO/sp|C0HLJ3|CO1A1_NOTSH/sp|C0HLJ1|CO1A1_PARSU/sp|P02454|CO1A1_RAT/
result09	1354	210305_09_Orbi2_KN_SER_G90_T120_Oras_PSN223.22693.22693.2.0.dta	2	ISVPGPMGPSGPR	7,Oxidation[M]#0;	6.46E-002	1267.65	0.00000	1267.65	-0.00045	-0.36	C	1	True	sp|C0HLH3|CO1A1_ACRSX/sp|C0HLH1|CO1A1_ACRYE/sp|P02453|CO1A1_BOVIN/sp|C0HLG9|CO1A1_BRAVA/sp|Q9XSJ7|CO1A1_CANLF/sp|C0HLG7|CO1A1_CHOHO/sp|C0HLI1|CO1A1_DOESX/sp|P02452|CO1A1_HUMAN/sp|P0C2W8|CO1A1_MAMAE/sp|C0HLJ5|CO1A1_MEGAE/sp|C0HLJ7|CO1A1_MEGJE/sp|C0HJP3|CO1A1_MYLDA/sp|C0HLJ9|CO1A1_PARHA/sp|C0HLJ1|CO1A1_PARSU/sp|C0HLI7|CO1A1_SCESW/
result09	1355	210305_09_Orbi2_KN_SER_G90_T120_Oras_PSN223.19027.19027.2.0.dta	2	GEPGGVGPIGPPGER	3,Oxidation[P]#0;12,Oxidation[P]#0;	6.46E-002	1407.69	0.00000	1407.69	0.00059	0.42	S	1	True	sp|P02458|CO2A1_HUMAN/sp|P85153|CO2A1_MAMAE/
result09	1356	210305_09_Orbi2_KN_SER_G90_T120_Oras_PSN223.13772.13772.4.3.dta	4	HGNRGETGPSGPVGPAGAVGPR	15,Oxidation[P]#0;	6.46E-002	2043.01	0.00000	2043.01	0.00120	0.59	S	1	True	sp|P08123|CO1A2_HUMAN/
result09	1357	210305_09_Orbi2_KN_SER_G90_T120_Oras_PSN223.19470.19470.6.2.dta	6	PAGRPGEAGPPGPPGPAGEKGSPGADGPAGAPGTPGPQGIAGQR	22,Hex(1)NeuAc(1)[S]#0;35,Oxidation[P]#0;	6.46E-002	4319.04	0.00000	4319.04	-0.00547	-1.27	C	1	True	sp|C0HJN9|CO1A1_EQUSP/sp|C0HJN7|CO1A1_TAPTE/
result09	133	210305_09_Orbi2_KN_SER_G90_T120_Oras_PSN223.17583.17583.4.0.dta	4	QGPSGSSGERGPPGPMGPPGLAGPPGESGREGSPGAEGSPGR	16,Oxidation[M]#0;19,Oxidation[P]#0;40,Dioxidation[P](Pro->Glu[P])#0;	6.45E-004	3872.75	0.00000	3872.75	-0.00184	-0.48	S	1	True	sp|C0HLI3|CO1A1_GLORB/sp|P11087|CO1A1_MOUSE/sp|C0HLH5|CO1A1_NEODO/
result09	474	210305_09_Orbi2_KN_SER_G90_T120_Oras_PSN223.17425.17425.3.0.dta	3	SGDRGETGPAGPAGPVGPVGAR	12,Oxidation[P]#0;	6.45E-003	1977.97	0.00000	1977.97	0.00095	0.48	S	1	True	sp|P02452|CO1A1_HUMAN/
result09	1353	210305_09_Orbi2_KN_SER_G90_T120_Oras_PSN223.20926.20926.3.0.dta	3	NRGETGPSGPVGPAGAVGPR	1,Deamidated[N]#0;	6.45E-002	1833.92	0.00000	1833.92	-0.00127	-0.69	C	1	True	sp|P08123|CO1A2_HUMAN/
result09	473	210305_09_Orbi2_KN_SER_G90_T120_Oras_PSN223.48037.48037.2.0.dta	2	MIENGSLSFLPTLR	1,Oxidation[M]#0;4,Deamidated[N]#0;	6.43E-003	1594.81	0.00000	1594.81	-0.00052	-0.33	S	1	True	sp|P21809|PGS1_BOVIN/sp|O02678|PGS1_CANLF/sp|O46403|PGS1_HORSE/sp|P21810|PGS1_HUMAN/sp|P28653|PGS1_MOUSE/sp|Q9GKQ6|PGS1_PIG/sp|O46377|PGS1_RABIT/sp|P47853|PGS1_RAT/sp|O46390|PGS1_SHEEP/
result09	1351	210305_09_Orbi2_KN_SER_G90_T120_Oras_PSN223.47081.47081.2.0.dta	2	FVFGTTPEDILR	6.43E-002	1394.73	0.00000	1394.73	-0.00079	-0.57	S	1	True	sp|Q28178|TSP1_BOVIN/sp|P07996|TSP1_HUMAN/sp|P35441|TSP1_MOUSE/CON_IPI00696401.1/
result09	1352	210305_09_Orbi2_KN_SER_G90_T120_Oras_PSN223.27676.27676.3.1.dta	3	GFSGLQGPPGPPGSPGEQGPSGASGPAGPR	11,Oxidation[P]#0;12,Oxidation[P]#0;15,Oxidation[P]#0;	6.43E-002	2705.26	0.00000	2705.25	0.00318	1.17	S	1	True	sp|P02453|CO1A1_BOVIN/sp|Q9XSJ7|CO1A1_CANLF/sp|C0HJN9|CO1A1_EQUSP/sp|C0HJN5|CO1A1_HIPAM/sp|P02452|CO1A1_HUMAN/sp|P0C2W8|CO1A1_MAMAE/sp|C0HJN3|CO1A1_ORYAF/sp|C0HJN7|CO1A1_TAPTE/
result09	1349	210305_09_Orbi2_KN_SER_G90_T120_Oras_PSN223.14472.14472.5.0.dta	5	GNSGEPGAPGSKGDTGAKGEPGPTGIQGPPGPAGEEGK	6,Oxidation[P]#0;9,Oxidation[P]#0;30,Oxidation[P]#0;	6.42E-002	3447.59	0.00000	3447.59	-0.00244	-0.71	S	1	True	sp|P02453|CO1A1_BOVIN/sp|C0HLG7|CO1A1_CHOHO/sp|C0HJN5|CO1A1_HIPAM/sp|C0HLJ5|CO1A1_MEGAE/sp|C0HJP3|CO1A1_MYLDA/sp|C0HLI9|CO1A1_NEOCO/sp|C0HLJ3|CO1A1_NOTSH/sp|C0HLJ9|CO1A1_PARHA/sp|C0HLI7|CO1A1_SCESW/sp|C0HJN7|CO1A1_TAPTE/
result09	1350	210305_09_Orbi2_KN_SER_G90_T120_Oras_PSN223.10894.10894.2.0.dta	2	DQGAPGSVGPAGPR	5,Oxidation[P]#0;	6.42E-002	1281.62	0.00000	1281.62	-0.00017	-0.13	C	1	True	sp|O46392|CO1A2_CANLF/sp|C0HJP2|CO1A2_CYCDI/sp|C0HJP0|CO1A2_EQUSP/sp|C0HJN6|CO1A2_HIPAM/sp|P08123|CO1A2_HUMAN/sp|C0HJP6|CO1A2_MACSX/sp|C0HJN8|CO1A2_TAPTE/
result09	132	210305_09_Orbi2_KN_SER_G90_T120_Oras_PSN223.49629.49629.2.0.dta	2	NLYPSGLPEEYSFLTTFR	6.41E-004	2134.05	0.00000	2134.05	-0.00269	-1.26	S	1	True	sp|P20849|CO9A1_HUMAN/
result09	1348	210305_09_Orbi2_KN_SER_G90_T120_Oras_PSN223.17605.17605.3.2.dta	3	GAPGAVGAPGPAGATGDRGEAGAAGPAGPAGPR	3,Oxidation[P]#0;11,Oxidation[P]#0;	6.41E-002	2727.31	0.00000	2727.32	-0.00686	-2.51	S	1	True	sp|C0HLH4|CO1A2_ACRSX/sp|C0HLH2|CO1A2_ACRYE/sp|C0HLH0|CO1A2_BRAVA/sp|C0HLG8|CO1A2_CHOHO/sp|C0HJP2|CO1A2_CYCDI/sp|C0HLI2|CO1A2_DOESX/sp|C0HLI4|CO1A2_GLORB/sp|C0HLI0|CO1A2_GLYSX/sp|P08123|CO1A2_HUMAN/sp|C0HLJ6|CO1A2_MEGAE/sp|C0HLJ8|CO1A2_MEGJE/sp|C0HJP4|CO1A2_MYLDA/sp|C0HLJ0|CO1A2_NEOCO/sp|C0HLJ4|CO1A2_NOTSH/sp|C0HLK0|CO1A2_PARHA/sp|C0HLJ2|CO1A2_PARSU/sp|C0HLI8|CO1A2_SCESW/
result09	472	210305_09_Orbi2_KN_SER_G90_T120_Oras_PSN223.38606.38606.3.0.dta	3	GLPGVAGAVGEPGPLGIAGPPGAR	3,Oxidation[P]#0;12,Oxidation[P]#0;21,Oxidation[P]#0;	6.39E-003	2115.12	0.00000	2115.12	0.00152	0.72	S	1	True	sp|P08123|CO1A2_HUMAN/sp|P85154|CO1A2_MAMAE/sp|C0HLJ6|CO1A2_MEGAE/sp|C0HLJ8|CO1A2_MEGJE/
result09	1347	210305_09_Orbi2_KN_SER_G90_T120_Oras_PSN223.20507.20507.3.1.dta	3	HRGFSGLQGPPGSPGEQGPSGASGPAGPR	14,Oxidation[P]#0;	6.39E-002	2715.29	0.00000	2715.30	-0.00676	-2.49	C	1	True	sp|C0HLH5|CO1A1_NEODO/
result09	471	210305_09_Orbi2_KN_SER_G90_T120_Oras_PSN223.16275.16275.3.0.dta	3	GERGFPGERGVQGPPGPAGPR	6,Oxidation[P]#0;15,Oxidation[P]#0;	6.36E-003	2107.04	0.00000	2107.04	-0.00450	-2.13	S	1	True	sp|C0HLH3|CO1A1_ACRSX/sp|C0HLH1|CO1A1_ACRYE/sp|P02453|CO1A1_BOVIN/sp|C0HLG9|CO1A1_BRAVA/sp|Q9XSJ7|CO1A1_CANLF/sp|C0HJP1|CO1A1_CYCDI/sp|C0HLI1|CO1A1_DOESX/sp|C0HLI3|CO1A1_GLORB/sp|C0HLH9|CO1A1_GLYSX/sp|C0HJN5|CO1A1_HIPAM/sp|P02452|CO1A1_HUMAN/sp|C0HJP5|CO1A1_MACSX/sp|P0C2W8|CO1A1_MAMAE/sp|C0HLJ5|CO1A1_MEGAE/sp|C0HLJ7|CO1A1_MEGJE/sp|P11087|CO1A1_MOUSE/sp|C0HJP3|CO1A1_MYLDA/sp|C0HLI9|CO1A1_NEOCO/sp|…
result09	1345	210305_09_Orbi2_KN_SER_G90_T120_Oras_PSN223.34045.34045.5.0.dta	5	GLPGFKGHNGLQGLPGLAGQHGDQGSPGSVGPAGPR	23,Cation_Mg[II][D]#0;27,Oxidation[P]#0;	6.35E-002	3412.67	0.00000	3412.67	-0.00130	-0.38	S	1	True	sp|P85154|CO1A2_MAMAE/
result09	1346	210305_09_Orbi2_KN_SER_G90_T120_Oras_PSN223.49430.49430.4.5.dta	4	LGEHNINVLEGNEQFVNAAKIIKHPNFDRK	7,Deamidated[N]#0;30,Xlink_DST[114][K]#0;	6.35E-002	3559.79	0.00000	3559.79	-0.00694	-1.95	S	1	True	sp|P00763|TRY2_RAT/
result09	1344	210305_09_Orbi2_KN_SER_G90_T120_Oras_PSN223.14502.14502.2.0.dta	2	PGPAGEEGKR	1,Oxidation[P]#0;	6.32E-002	1013.50	0.00000	1013.50	0.00279	2.75	C	1	True	sp|C0HLH3|CO1A1_ACRSX/sp|C0HLH1|CO1A1_ACRYE/sp|P02453|CO1A1_BOVIN/sp|C0HLG9|CO1A1_BRAVA/sp|Q9XSJ7|CO1A1_CANLF/sp|P02457|CO1A1_CHICK/sp|C0HLG7|CO1A1_CHOHO/sp|C0HJP1|CO1A1_CYCDI/sp|C0HLI1|CO1A1_DOESX/sp|C0HJN9|CO1A1_EQUSP/sp|C0HLI3|CO1A1_GLORB/sp|C0HLH9|CO1A1_GLYSX/sp|C0HJN5|CO1A1_HIPAM/sp|P02452|CO1A1_HUMAN/sp|C0HJP5|CO1A1_MACSX/sp|P0C2W8|CO1A1_MAMAE/sp|C0HLJ5|CO1A1_MEGAE/sp|C0HLJ7|CO1A1_MEGJE/sp|…
result09	131	210305_09_Orbi2_KN_SER_G90_T120_Oras_PSN223.19191.19191.4.0.dta	4	GSPGERGEVGPAGPNGFAGPAGAAGQPGAKGER	3,Oxidation[P]#0;27,Oxidation[P]#0;	6.31E-004	2992.42	0.00000	2992.43	-0.00096	-0.32	S	1	True	sp|C0HLH4|CO1A2_ACRSX/sp|C0HLH2|CO1A2_ACRYE/sp|P02465|CO1A2_BOVIN/sp|C0HLH0|CO1A2_BRAVA/sp|C0HLG8|CO1A2_CHOHO/sp|C0HLI2|CO1A2_DOESX/sp|C0HLI4|CO1A2_GLORB/sp|C0HLI0|CO1A2_GLYSX/sp|C0HJN6|CO1A2_HIPAM/sp|P08123|CO1A2_HUMAN/sp|C0HJP6|CO1A2_MACSX/sp|C0HLJ6|CO1A2_MEGAE/sp|C0HLJ8|CO1A2_MEGJE/sp|C0HJP4|CO1A2_MYLDA/sp|C0HLJ0|CO1A2_NEOCO/sp|C0HLH6|CO1A2_NEODO/sp|C0HLJ4|CO1A2_NOTSH/sp|C0HLK0|CO1A2_PARHA/sp|…
result09	1342	210305_09_Orbi2_KN_SER_G90_T120_Oras_PSN223.24025.24025.3.0.dta	3	SGDRGETGPAGPAGPVGPVGAR	6.31E-002	1961.98	0.00000	1961.98	-0.00073	-0.37	S	1	True	sp|P02452|CO1A1_HUMAN/
result09	1343	210305_09_Orbi2_KN_SER_G90_T120_Oras_PSN223.23748.23748.3.0.dta	3	GISVPGPMGPSGPR	8,Oxidation[M]#0;	6.31E-002	1324.67	0.00000	1324.67	0.00007	0.05	S	1	True	sp|C0HLH3|CO1A1_ACRSX/sp|C0HLH1|CO1A1_ACRYE/sp|P02453|CO1A1_BOVIN/sp|C0HLG9|CO1A1_BRAVA/sp|Q9XSJ7|CO1A1_CANLF/sp|C0HLG7|CO1A1_CHOHO/sp|C0HLI1|CO1A1_DOESX/sp|P02452|CO1A1_HUMAN/sp|P0C2W8|CO1A1_MAMAE/sp|C0HLJ5|CO1A1_MEGAE/sp|C0HLJ7|CO1A1_MEGJE/sp|C0HJP3|CO1A1_MYLDA/sp|C0HLJ9|CO1A1_PARHA/sp|C0HLJ1|CO1A1_PARSU/sp|C0HLI7|CO1A1_SCESW/
result09	470	210305_09_Orbi2_KN_SER_G90_T120_Oras_PSN223.26492.26492.4.0.dta	4	GLHGEFGLPGPAGPRGERGPPGESGAAGPTGPIGSR	9,Oxidation[P]#0;21,Oxidation[P]#0;	6.30E-003	3381.67	0.00000	3381.67	-0.00193	-0.57	S	1	True	sp|P08123|CO1A2_HUMAN/
result09	1340	210305_09_Orbi2_KN_SER_G90_T120_Oras_PSN223.20501.20501.4.0.dta	4	GAKGPKGENGVVGPTGPVGAAGPAGPNGPPGPAGSR	5,Oxidation[P]#0;30,Oxidation[P]#0;	6.30E-002	3121.58	0.00000	3121.58	0.00155	0.50	S	1	True	sp|P08123|CO1A2_HUMAN/
result09	1341	210305_09_Orbi2_KN_SER_G90_T120_Oras_PSN223.17413.17413.3.1.dta	3	GAPGAVGAPGPAGATGDRGEAGAAGPAGPAGPR	3,Oxidation[P]#0;9,Oxidation[P]#0;	6.30E-002	2727.32	0.00000	2727.32	-0.00242	-0.89	S	1	True	sp|C0HLH4|CO1A2_ACRSX/sp|C0HLH2|CO1A2_ACRYE/sp|C0HLH0|CO1A2_BRAVA/sp|C0HLG8|CO1A2_CHOHO/sp|C0HJP2|CO1A2_CYCDI/sp|C0HLI2|CO1A2_DOESX/sp|C0HLI4|CO1A2_GLORB/sp|C0HLI0|CO1A2_GLYSX/sp|P08123|CO1A2_HUMAN/sp|C0HLJ6|CO1A2_MEGAE/sp|C0HLJ8|CO1A2_MEGJE/sp|C0HJP4|CO1A2_MYLDA/sp|C0HLJ0|CO1A2_NEOCO/sp|C0HLJ4|CO1A2_NOTSH/sp|C0HLK0|CO1A2_PARHA/sp|C0HLJ2|CO1A2_PARSU/sp|C0HLI8|CO1A2_SCESW/
result09	1337	210305_09_Orbi2_KN_SER_G90_T120_Oras_PSN223.7993.7993.4.0.dta	4	GPSGPQGPSGAPGPKGNSGEPGAPGNKGDTGAK	12,Oxidation[P]#0;14,Oxidation[P]#0;17,Deamidated[N]#0;	6.29E-002	2918.35	0.00000	2918.35	-0.00290	-0.99	S	1	True	sp|P02457|CO1A1_CHICK/sp|C0HLI1|CO1A1_DOESX/sp|C0HLI3|CO1A1_GLORB/sp|C0HLH9|CO1A1_GLYSX/sp|P02454|CO1A1_RAT/
result09	1338	210305_09_Orbi2_KN_SER_G90_T120_Oras_PSN223.22984.22984.6.4.dta	6	AGARGPSGPQGPRGDKGETGEQGDRGFSGIQGPPGAPGSPGEQGPSGASGPAGPR	19,Hex(1)HexNAc(1)[T]#0;	6.29E-002	5414.52	0.00000	5414.53	-0.00469	-0.87	C	1	True	sp|C0HJP1|CO1A1_CYCDI/
result09	1339	210305_09_Orbi2_KN_SER_G90_T120_Oras_PSN223.7655.7655.3.0.dta	3	GLPGERGRPGAPGPAGAR	3,Oxidation[P]#0;9,Oxidation[P]#0;12,Oxidation[P]#0;	6.29E-002	1720.88	0.00000	1720.88	-0.00093	-0.54	S	1	True	sp|P02453|CO1A1_BOVIN/sp|Q9XSJ7|CO1A1_CANLF/sp|Q9YIB4|CO1A1_CYNPY/sp|C0HJN9|CO1A1_EQUSP/sp|C0HJN5|CO1A1_HIPAM/sp|P02452|CO1A1_HUMAN/sp|C0HJP5|CO1A1_MACSX/sp|P0C2W8|CO1A1_MAMAE/sp|C0HJN7|CO1A1_TAPTE/
result09	469	210305_09_Orbi2_KN_SER_G90_T120_Oras_PSN223.20638.20638.4.0.dta	4	GETGPAGRPGEVGPPGPPGPAGEKGSPGSDGPAGAPGTPGPQGIAGQR	12,Val->Tyr[V]#0;36,Oxidation[P]#0;	6.26E-003	4318.03	0.00000	4318.05	-0.01935	-4.48	S	1	True	sp|C0HJP7|CO1A1_TOXSP/
result09	1335	210305_09_Orbi2_KN_SER_G90_T120_Oras_PSN223.13287.13287.3.0.dta	3	EGLRGPRGDQGPVGR	6.26E-002	1550.81	0.00000	1550.81	-0.00040	-0.25	S	1	True	sp|C0HLH2|CO1A2_ACRYE/sp|P02465|CO1A2_BOVIN/sp|C0HLH0|CO1A2_BRAVA/sp|O46392|CO1A2_CANLF/sp|C0HLG8|CO1A2_CHOHO/sp|C0HLI2|CO1A2_DOESX/sp|C0HLI4|CO1A2_GLORB/sp|C0HLI0|CO1A2_GLYSX/sp|C0HJN6|CO1A2_HIPAM/sp|P08123|CO1A2_HUMAN/sp|P85154|CO1A2_MAMAE/sp|C0HLJ6|CO1A2_MEGAE/sp|Q01149|CO1A2_MOUSE/sp|C0HJP4|CO1A2_MYLDA/sp|C0HLJ0|CO1A2_NEOCO/sp|C0HLH6|CO1A2_NEODO/sp|C0HLJ4|CO1A2_NOTSH/sp|C0HJN4|CO1A2_ORYAF/sp|…
result09	1336	210305_09_Orbi2_KN_SER_G90_T120_Oras_PSN223.23645.23645.4.4.dta	4	GLKGHRGFSGLQGPPGPPGSPGEQGPSGASGPAGPR	17,Oxidation[P]#0;18,Oxidation[P]#0;21,Oxidation[P]#0;	6.26E-002	3353.61	0.00000	3353.64	-0.02466	-7.35	S	1	True	sp|P02453|CO1A1_BOVIN/sp|Q9XSJ7|CO1A1_CANLF/sp|P02452|CO1A1_HUMAN/sp|P0C2W8|CO1A1_MAMAE/
result09	468	210305_09_Orbi2_KN_SER_G90_T120_Oras_PSN223.19121.19121.3.0.dta	3	GERGPPGESGAAGPTGPIGSR	3,Arg->Trp[R]#0;	6.25E-003	1936.91	0.00000	1936.91	-0.00308	-1.59	S	1	True	sp|P02465|CO1A2_BOVIN/sp|P08123|CO1A2_HUMAN/
result09	1334	210305_09_Orbi2_KN_SER_G90_T120_Oras_PSN223.16145.16145.2.0.dta	2	PGSPGNIGPAGK	1,Oxidation[P]#0;4,Oxidation[P]#0;	6.25E-002	1083.54	0.00000	1083.54	-0.00151	-1.39	C	1	True	sp|P02465|CO1A2_BOVIN/sp|C0HJP0|CO1A2_EQUSP/sp|C0HJN6|CO1A2_HIPAM/sp|P08123|CO1A2_HUMAN/sp|C0HJP8|CO1A2_TOXSP/
result09	1333	210305_09_Orbi2_KN_SER_G90_T120_Oras_PSN223.12870.12870.2.0.dta	2	PGEVGPPGPPGPSGEK	1,Oxidation[P]#0;7,Oxidation[P]#0;	6.24E-002	1490.71	0.00000	1490.71	-0.00313	-2.10	S	1	True	sp|C0HLG7|CO1A1_CHOHO/sp|C0HLI1|CO1A1_DOESX/sp|C0HLI9|CO1A1_NEOCO/
result09	1332	210305_09_Orbi2_KN_SER_G90_T120_Oras_PSN223.14246.14246.4.0.dta	4	GAAGIPGGKGEKGETGLRGEIGNPGR	6,Oxidation[P]#0;14,Carboxy[E]#0;	6.23E-002	2495.26	0.00000	2495.26	-0.00271	-1.09	S	1	True	sp|O46392|CO1A2_CANLF/sp|P02466|CO1A2_RAT/
result09	467	210305_09_Orbi2_KN_SER_G90_T120_Oras_PSN223.15005.15005.4.0.dta	4	ARGAPGAVGAPGPAGATGDRGEAGAAGPAGPAGPR	5,Oxidation[P]#0;11,Oxidation[P]#0;	6.22E-003	2954.46	0.00000	2954.46	0.00454	1.54	C	1	True	sp|C0HLH4|CO1A2_ACRSX/sp|C0HLH2|CO1A2_ACRYE/sp|C0HLH0|CO1A2_BRAVA/sp|C0HJP2|CO1A2_CYCDI/sp|C0HLI2|CO1A2_DOESX/sp|C0HLI4|CO1A2_GLORB/sp|C0HLI0|CO1A2_GLYSX/sp|P08123|CO1A2_HUMAN/sp|C0HLJ6|CO1A2_MEGAE/sp|C0HLJ8|CO1A2_MEGJE/sp|C0HJP4|CO1A2_MYLDA/sp|C0HLJ0|CO1A2_NEOCO/sp|C0HLJ4|CO1A2_NOTSH/sp|C0HLK0|CO1A2_PARHA/sp|C0HLJ2|CO1A2_PARSU/sp|C0HLI8|CO1A2_SCESW/
result09	130	210305_09_Orbi2_KN_SER_G90_T120_Oras_PSN223.38450.38450.2.0.dta	2	GLPGVAGAVGEPGPLGIAGPPGAR	3,Oxidation[P]#0;12,Oxidation[P]#0;20,Oxidation[P]#0;	6.20E-004	2115.12	0.00000	2115.12	-0.00232	-1.09	S	1	True	sp|P08123|CO1A2_HUMAN/sp|P85154|CO1A2_MAMAE/sp|C0HLJ6|CO1A2_MEGAE/sp|C0HLJ8|CO1A2_MEGJE/
result09	466	210305_09_Orbi2_KN_SER_G90_T120_Oras_PSN223.7221.7221.4.0.dta	4	GPSGPQGIRGDKGEPGEKGPR	12,Oxidation[K]#0;15,Oxidation[P]#0;	6.19E-003	2108.05	0.00000	2108.05	0.00067	0.32	S	1	True	sp|C0HLH4|CO1A2_ACRSX/sp|C0HLH2|CO1A2_ACRYE/sp|O46392|CO1A2_CANLF/sp|P08123|CO1A2_HUMAN/sp|C0HLJ0|CO1A2_NEOCO/sp|C0HLJ2|CO1A2_PARSU/
result09	1331	210305_09_Orbi2_KN_SER_G90_T120_Oras_PSN223.13278.13278.3.0.dta	3	GETGPAGRPGEVGPPGPPGPAGEK	9,Oxidation[P]#0;15,Oxidation[P]#0;17,Oxidation[P]#0;	6.19E-002	2216.05	0.00000	2216.06	-0.00512	-2.31	S	1	True	sp|P02453|CO1A1_BOVIN/sp|Q9XSJ7|CO1A1_CANLF/sp|C0HJN5|CO1A1_HIPAM/sp|P02452|CO1A1_HUMAN/sp|C0HJP5|CO1A1_MACSX/sp|P0C2W8|CO1A1_MAMAE/sp|P11087|CO1A1_MOUSE/sp|P02454|CO1A1_RAT/sp|C0HJP7|CO1A1_TOXSP/
result09	465	210305_09_Orbi2_KN_SER_G90_T120_Oras_PSN223.37523.37523.4.1.dta	4	GSDGSVGPVGPAGPIGSAGPPGFPGAPGPKGEIGAVGNAGPAGPAGPR	21,Oxidation[P]#0;27,Oxidation[P]#0;	6.15E-003	4102.03	0.00000	4102.04	-0.00349	-0.85	S	1	True	sp|P08123|CO1A2_HUMAN/
result09	1330	210305_09_Orbi2_KN_SER_G90_T120_Oras_PSN223.23700.23700.2.3.dta	2	GSPGSPGEQGPSGASGPAGPR	6.13E-002	1806.84	0.00000	1806.84	0.00787	4.36	C	1	True	sp|P11087|CO1A1_MOUSE/sp|P02454|CO1A1_RAT/
result09	1328	210305_09_Orbi2_KN_SER_G90_T120_Oras_PSN223.8145.8145.4.0.dta	4	GPSGPQGIRGDKGEPGEKGPR	6,Deamidated[Q]#0;15,Oxidation[P]#0;20,Oxidation[P]#0;	6.11E-002	2109.03	0.00000	2109.03	0.00094	0.45	S	1	True	sp|C0HLH4|CO1A2_ACRSX/sp|C0HLH2|CO1A2_ACRYE/sp|O46392|CO1A2_CANLF/sp|P08123|CO1A2_HUMAN/sp|C0HLJ0|CO1A2_NEOCO/sp|C0HLJ2|CO1A2_PARSU/
result09	1329	210305_09_Orbi2_KN_SER_G90_T120_Oras_PSN223.16598.16598.4.0.dta	4	HGNRGETGPSGPVGPAGAVGPR	0,Carboxymethyl[AnyN-term]#0;	6.11E-002	2085.02	0.00000	2085.02	0.00131	0.63	S	1	True	sp|P08123|CO1A2_HUMAN/
result09	129	210305_09_Orbi2_KN_SER_G90_T120_Oras_PSN223.19633.19633.3.0.dta	3	GFPGADGVAGPKGPAGER	3,Oxidation[P]#0;	6.10E-004	1655.81	0.00000	1655.81	0.00019	0.11	S	1	True	sp|C0HLH1|CO1A1_ACRYE/sp|P02453|CO1A1_BOVIN/sp|C0HLG9|CO1A1_BRAVA/sp|Q9XSJ7|CO1A1_CANLF/sp|C0HLG7|CO1A1_CHOHO/sp|C0HJN9|CO1A1_EQUSP/sp|C0HLI3|CO1A1_GLORB/sp|C0HJN5|CO1A1_HIPAM/sp|P02452|CO1A1_HUMAN/sp|P0C2W8|CO1A1_MAMAE/sp|C0HLJ5|CO1A1_MEGAE/sp|C0HJP3|CO1A1_MYLDA/sp|C0HLI9|CO1A1_NEOCO/sp|C0HLH5|CO1A1_NEODO/sp|C0HLJ3|CO1A1_NOTSH/sp|C0HLJ9|CO1A1_PARHA/sp|C0HLJ1|CO1A1_PARSU/sp|P02454|CO1A1_RAT/sp|C0…
result09	464	210305_09_Orbi2_KN_SER_G90_T120_Oras_PSN223.49869.49869.3.0.dta	3	SSTSPTTNVLLSPLSVATALSALSLGAEQR	0,Methylthio[AnyN-term]#0;	6.10E-003	3017.60	0.00000	3017.58	0.01490	4.94	S	1	True	sp|P36955|PEDF_HUMAN/
result09	462	210305_09_Orbi2_KN_SER_G90_T120_Oras_PSN223.19227.19227.4.0.dta	4	GETGPAGRPGEAGPPGPPGPAGEKGSPGADGPAGAPGTPGPQGIAGQR	24,Ethylphosphate[K]#0;36,Oxidation[P]#0;39,Oxidation[P]#0;	6.09E-003	4334.02	0.00000	4334.02	0.00193	0.45	S	1	True	sp|C0HJN9|CO1A1_EQUSP/sp|C0HJN7|CO1A1_TAPTE/
result09	463	210305_09_Orbi2_KN_SER_G90_T120_Oras_PSN223.19202.19202.2.0.dta	2	GIPGPVGAAGATGAR	3,Oxidation[P]#0;	6.09E-003	1267.67	0.00000	1267.68	-0.00047	-0.37	S	1	True	sp|P02465|CO1A2_BOVIN/sp|O46392|CO1A2_CANLF/sp|C0HJN6|CO1A2_HIPAM/sp|P08123|CO1A2_HUMAN/sp|C0HJP6|CO1A2_MACSX/sp|P85154|CO1A2_MAMAE/sp|C0HJN4|CO1A2_ORYAF/sp|C0HJP8|CO1A2_TOXSP/
result09	1327	210305_09_Orbi2_KN_SER_G90_T120_Oras_PSN223.15797.15797.3.0.dta	3	GARGEPGPTGLPGPPGER	12,Oxidation[P]#0;15,Oxidation[P]#0;	6.09E-002	1733.86	0.00000	1733.86	0.00021	0.12	S	1	True	sp|C0HLH3|CO1A1_ACRSX/sp|C0HLG9|CO1A1_BRAVA/sp|Q9XSJ7|CO1A1_CANLF/sp|C0HLG7|CO1A1_CHOHO/sp|C0HLI1|CO1A1_DOESX/sp|C0HLI3|CO1A1_GLORB/sp|C0HLH9|CO1A1_GLYSX/sp|P02452|CO1A1_HUMAN/sp|P0C2W8|CO1A1_MAMAE/sp|C0HLJ5|CO1A1_MEGAE/sp|C0HLJ7|CO1A1_MEGJE/sp|C0HJP3|CO1A1_MYLDA/sp|C0HLI9|CO1A1_NEOCO/sp|C0HLH5|CO1A1_NEODO/sp|C0HLJ3|CO1A1_NOTSH/sp|C0HLJ9|CO1A1_PARHA/sp|C0HLJ1|CO1A1_PARSU/sp|C0HLI7|CO1A1_SCESW/sp|…
result09	1325	210305_09_Orbi2_KN_SER_G90_T120_Oras_PSN223.36114.36114.6.3.dta	6	GSDGSVGPVGPAGPIGSAGPPGFPGAPGPKGEIGAVGNAGPAGPAGPR	8,Oxidation[P]#0;14,Oxidation[P]#0;21,Oxidation[P]#0;	6.08E-002	4118.04	0.00000	4118.03	0.00287	0.70	S	1	True	sp|P08123|CO1A2_HUMAN/
result09	1326	210305_09_Orbi2_KN_SER_G90_T120_Oras_PSN223.33125.33125.4.0.dta	4	GPQGVRGHNGIQGIPGIAGQHGDQGAPGSVGPAGPR	0,Methylthio[AnyN-term]#0;27,Oxidation[P]#0;	6.08E-002	3415.67	0.00000	3415.68	-0.00599	-1.75	C	1	True	sp|C0HJP0|CO1A2_EQUSP/
result09	1324	210305_09_Orbi2_KN_SER_G90_T120_Oras_PSN223.21480.21480.3.0.dta	3	GAPGADGPAGAPGTPGPQGIAGQR	8,Oxidation[P]#0;12,Oxidation[P]#0;18,Deamidated[Q]#0;	6.07E-002	2089.99	0.00000	2089.99	0.00058	0.28	S	1	True	sp|P02453|CO1A1_BOVIN/sp|C0HJN5|CO1A1_HIPAM/
result09	128	210305_09_Orbi2_KN_SER_G90_T120_Oras_PSN223.15417.15417.3.0.dta	3	HGNRGEPGPAGAVGPAGAVGPR	7,Oxidation[P]#0;	6.06E-004	1997.01	0.00000	1997.01	0.00413	2.07	S	1	True	sp|P02465|CO1A2_BOVIN/
result09	1323	210305_09_Orbi2_KN_SER_G90_T120_Oras_PSN223.27694.27694.3.0.dta	3	GNDGATGAAGPPGPTGPAGPPGFPGAVGAKGEAGPQGPR	11,Oxidation[P]#0;21,Oxidation[P]#0;	6.06E-002	3381.61	0.00000	3381.62	-0.00562	-1.66	S	1	True	sp|P02452|CO1A1_HUMAN/sp|C0HJN3|CO1A1_ORYAF/
result09	1321	210305_09_Orbi2_KN_SER_G90_T120_Oras_PSN223.35539.35539.3.1.dta	3	GFTGLQGLPGPPGPSGDQGASGPAGPSGPR	6,Deamidated[Q]#0;9,Oxidation[P]#0;	6.04E-002	2690.30	0.00000	2690.28	0.02045	7.60	S	1	True	sp|P02459|CO2A1_BOVIN/sp|P02458|CO2A1_HUMAN/sp|P28481|CO2A1_MOUSE/
result09	1322	210305_09_Orbi2_KN_SER_G90_T120_Oras_PSN223.20595.20595.5.0.dta	5	GETGPAGRPGEVGPPGPPGPAGEKGSPGSDGPAGAPGTPGPQGIAGQR	12,Val->Phe[V]#0;36,Oxidation[P]#0;	6.04E-002	4302.04	0.00000	4302.06	-0.01750	-4.07	S	1	True	sp|C0HJP7|CO1A1_TOXSP/
result09	1320	210305_09_Orbi2_KN_SER_G90_T120_Oras_PSN223.12859.12859.4.0.dta	4	HGNRGETGPSGPVGPAGAVGPR	21,Oxidation[P]#0;	6.03E-002	2043.01	0.00000	2043.01	0.00013	0.06	S	1	True	sp|P08123|CO1A2_HUMAN/
result09	461	210305_09_Orbi2_KN_SER_G90_T120_Oras_PSN223.15151.15151.4.0.dta	4	GNSGEPGAPGSKGDTGAKGEPGPVGVQGPPGPAGEEGK	9,Oxidation[P]#0;21,Oxidation[P]#0;30,Oxidation[P]#0;	6.02E-003	3431.59	0.00000	3431.59	-0.00237	-0.69	S	1	True	sp|P02452|CO1A1_HUMAN/
result09	460	210305_09_Orbi2_KN_SER_G90_T120_Oras_PSN223.22179.22179.2.0.dta	2	ETGPAGPAGPVGPVGAR	6.01E-003	1489.77	0.00000	1489.78	-0.00106	-0.71	C	1	True	sp|P02452|CO1A1_HUMAN/
result09	1319	210305_09_Orbi2_KN_SER_G90_T120_Oras_PSN223.15272.15272.4.3.dta	4	GHNGLDGLKGQPGAGVKGEPGAPGENGTPGQTGAR	19,SulfanilicAcid_13C(6)[E]#0;26,Deamidated[N]#0;29,Oxidation[P]#0;	6.01E-002	3416.60	0.00000	3416.60	0.00132	0.39	S	1	True	sp|C0HLJ6|CO1A2_MEGAE/
result09	1314	210305_09_Orbi2_KN_SER_G90_T120_Oras_PSN223.29782.29782.4.3.dta	4	GPPGESGAAGPTGPIGSRGPSGPPGPDGNKGEPGVVGAVGTAGPSGPSGLPGER	2,Oxidation[P]#0;24,Oxidation[P]#0;33,Oxidation[P]#0;	5.98E-002	4759.25	0.00000	4759.29	-0.04226	-8.88	S	1	True	sp|P08123|CO1A2_HUMAN/
result09	1315	210305_09_Orbi2_KN_SER_G90_T120_Oras_PSN223.46436.46436.3.0.dta	3	SYTITGLQPGTDYKIYLYTLNDNAR	5.98E-002	2880.44	0.00000	2880.44	-0.00193	-0.67	S	1	True	sp|Q28275|FINC_CANLF/sp|Q28377|FINC_HORSE/sp|P02751|FINC_HUMAN/
result09	1316	210305_09_Orbi2_KN_SER_G90_T120_Oras_PSN223.19109.19109.4.4.dta	4	QGPSGSSGERGPPGPMGPPGLAGPPGESGR	16,Oxidation[M]#0;19,Oxidation[P]#0;25,Oxidation[P]#0;	5.98E-002	2775.27	0.00000	2775.27	-0.00227	-0.82	S	1	True	sp|C0HLH3|CO1A1_ACRSX/sp|C0HLH1|CO1A1_ACRYE/sp|C0HLI3|CO1A1_GLORB/sp|C0HLJ7|CO1A1_MEGJE/sp|P11087|CO1A1_MOUSE/sp|C0HLI9|CO1A1_NEOCO/sp|C0HLH5|CO1A1_NEODO/sp|C0HLJ3|CO1A1_NOTSH/sp|C0HLJ1|CO1A1_PARSU/
result09	1317	210305_09_Orbi2_KN_SER_G90_T120_Oras_PSN223.21359.21359.4.2.dta	4	GETGPAGRPGEVGPPGPPGPSGEKGSPGADGPAGAPGTPGPQGISGQR	9,Oxidation[P]#0;15,Oxidation[P]#0;18,Oxidation[P]#0;	5.98E-002	4302.03	0.00000	4302.04	-0.00903	-2.10	S	1	True	sp|C0HLG7|CO1A1_CHOHO/sp|C0HLI9|CO1A1_NEOCO/
result09	1318	210305_09_Orbi2_KN_SER_G90_T120_Oras_PSN223.25702.25702.5.0.dta	5	GVVGLPGQRGERGFPGLPGPSGEPGKQGPSGASGER	6,Oxidation[P]#0;15,Oxidation[P]#0;18,Oxidation[P]#0;	5.98E-002	3476.73	0.00000	3476.73	0.00282	0.81	S	1	True	sp|P02453|CO1A1_BOVIN/sp|P02457|CO1A1_CHICK/sp|P02452|CO1A1_HUMAN/sp|P02454|CO1A1_RAT/
result09	458	210305_09_Orbi2_KN_SER_G90_T120_Oras_PSN223.17215.17215.3.0.dta	3	GSPGADGPAGSPGTPGPQGIAGQR	12,Oxidation[P]#0;15,Oxidation[P]#0;	5.96E-003	2120.99	0.00000	2121.00	-0.00076	-0.36	S	1	True	sp|P11087|CO1A1_MOUSE/sp|P02454|CO1A1_RAT/
result09	459	210305_09_Orbi2_KN_SER_G90_T120_Oras_PSN223.33081.33081.5.0.dta	5	TGHPGTVGPAGIRGPQGHQGPAGPPGPPGPPGPPGVSGGGYDFGYDGDFYR	1,Phospho[T]#0;	5.96E-003	4946.26	0.00000	4946.25	0.00589	1.19	S	1	True	sp|P08123|CO1A2_HUMAN/
result09	1313	210305_09_Orbi2_KN_SER_G90_T120_Oras_PSN223.37373.37373.3.0.dta	3	GLPGVAGSVGEPGPLGIAGPPGAR	3,Oxidation[P]#0;14,Oxidation[P]#0;21,Oxidation[P]#0;	5.96E-002	2131.11	0.00000	2131.11	-0.00075	-0.35	S	1	True	sp|P02465|CO1A2_BOVIN/sp|O46392|CO1A2_CANLF/
result09	127	210305_09_Orbi2_KN_SER_G90_T120_Oras_PSN223.20214.20214.3.0.dta	3	GAPGERGESGPPGPAGFAGPPGADGQPGAK	5,Carboxy[E]#0;21,Oxidation[P]#0;	5.95E-004	2703.24	0.00000	2703.24	-0.00077	-0.28	S	1	True	sp|C0HM90|CO1AA_EPIAE/sp|C0HM93|CO1AA_EPICA/sp|C0HM87|CO1AA_EPICS/sp|C0HM84|CO1AA_EPIMA/
result09	1311	210305_09_Orbi2_KN_SER_G90_T120_Oras_PSN223.23922.23922.6.7.dta	6	ARGPAGPQGPRGDKGETGEQGDRRGFSGLQGPAGPPGSPGEQGPSGASGPAGPR	27,Hex(1)HexA(1)[S]#0;	5.95E-002	5399.52	0.00000	5399.53	-0.00375	-0.70	C	1	True	sp|C0HLI7|CO1A1_SCESW/
result09	1312	210305_09_Orbi2_KN_SER_G90_T120_Oras_PSN223.14248.14248.4.0.dta	4	GHNGLDGLKGQPGAPGVKGEPGAPGENGTPGQTGAR	20,Phospho[E]#0;27,Deamidated[N]#0;30,Oxidation[P]#0;	5.95E-002	3432.60	0.00000	3432.59	0.00465	1.36	S	1	True	sp|P02465|CO1A2_BOVIN/sp|C0HLH0|CO1A2_BRAVA/sp|O46392|CO1A2_CANLF/sp|C0HLI4|CO1A2_GLORB/sp|P08123|CO1A2_HUMAN/sp|C0HJP4|CO1A2_MYLDA/sp|C0HLJ0|CO1A2_NEOCO/sp|C0HLJ4|CO1A2_NOTSH/sp|C0HLK0|CO1A2_PARHA/
result09	457	210305_09_Orbi2_KN_SER_G90_T120_Oras_PSN223.11193.11193.3.0.dta	3	EGLRGPRGDQGPVGR	5.94E-003	1550.82	0.00000	1550.81	0.00051	0.33	S	1	True	sp|C0HLH2|CO1A2_ACRYE/sp|P02465|CO1A2_BOVIN/sp|C0HLH0|CO1A2_BRAVA/sp|O46392|CO1A2_CANLF/sp|C0HLG8|CO1A2_CHOHO/sp|C0HLI2|CO1A2_DOESX/sp|C0HLI4|CO1A2_GLORB/sp|C0HLI0|CO1A2_GLYSX/sp|C0HJN6|CO1A2_HIPAM/sp|P08123|CO1A2_HUMAN/sp|P85154|CO1A2_MAMAE/sp|C0HLJ6|CO1A2_MEGAE/sp|Q01149|CO1A2_MOUSE/sp|C0HJP4|CO1A2_MYLDA/sp|C0HLJ0|CO1A2_NEOCO/sp|C0HLH6|CO1A2_NEODO/sp|C0HLJ4|CO1A2_NOTSH/sp|C0HJN4|CO1A2_ORYAF/sp|…
result09	1309	210305_09_Orbi2_KN_SER_G90_T120_Oras_PSN223.16007.16007.4.0.dta	4	GEAGPQGPRGSEGPQGVRGEPGPPGPAGAAGPAGNPGADGQPGAK	5,Oxidation[P]#0;24,Oxidation[P]#0;36,Oxidation[P]#0;	5.94E-002	4016.88	0.00000	4016.88	0.00206	0.51	S	1	True	sp|P02452|CO1A1_HUMAN/sp|C0HJN3|CO1A1_ORYAF/
result09	1310	210305_09_Orbi2_KN_SER_G90_T120_Oras_PSN223.11179.11179.4.0.dta	4	RGARGEPGPTGLPGPPGER	7,Oxidation[P]#0;13,Oxidation[P]#0;16,Oxidation[P]#0;	5.94E-002	1905.95	0.00000	1905.95	0.00141	0.74	S	1	True	sp|C0HLH3|CO1A1_ACRSX/sp|C0HLG9|CO1A1_BRAVA/sp|Q9XSJ7|CO1A1_CANLF/sp|C0HLG7|CO1A1_CHOHO/sp|C0HLI1|CO1A1_DOESX/sp|C0HLI3|CO1A1_GLORB/sp|C0HLH9|CO1A1_GLYSX/sp|P02452|CO1A1_HUMAN/sp|P0C2W8|CO1A1_MAMAE/sp|C0HLJ5|CO1A1_MEGAE/sp|C0HLJ7|CO1A1_MEGJE/sp|C0HJP3|CO1A1_MYLDA/sp|C0HLI9|CO1A1_NEOCO/sp|C0HLH5|CO1A1_NEODO/sp|C0HLJ3|CO1A1_NOTSH/sp|C0HLJ9|CO1A1_PARHA/sp|C0HLJ1|CO1A1_PARSU/sp|C0HLI7|CO1A1_SCESW/sp|…
result09	1308	210305_09_Orbi2_KN_SER_G90_T120_Oras_PSN223.22183.22183.5.0.dta	5	GLKGHRGFSGLQGPPGPPGSPGEQGPSGASGPAGPR	21,Oxidation[P]#0;	5.93E-002	3321.65	0.00000	3321.65	-0.00053	-0.16	S	1	True	sp|P02453|CO1A1_BOVIN/sp|Q9XSJ7|CO1A1_CANLF/sp|P02452|CO1A1_HUMAN/sp|P0C2W8|CO1A1_MAMAE/
result09	1307	210305_09_Orbi2_KN_SER_G90_T120_Oras_PSN223.18625.18625.4.0.dta	4	QGLPGIAGHHGDQGAPGSVGPAGPR	4,Oxidation[P]#0;16,Oxidation[P]#0;	5.90E-002	2322.13	0.00000	2322.13	-0.00048	-0.20	C	1	True	sp|C0HJN6|CO1A2_HIPAM/sp|P08123|CO1A2_HUMAN/
result09	456	210305_09_Orbi2_KN_SER_G90_T120_Oras_PSN223.43950.43950.3.1.dta	3	IITHPNFNGNTLDNDIMLIK	17,Oxidation[M]#0;	5.89E-003	2299.17	0.00000	2299.17	-0.00521	-2.27	S	1	True	sp|P00761|TRYP_PIG/CON_Trypsin|SWISS-PROT:P00761|TRYP_PIG/
result09	1304	210305_09_Orbi2_KN_SER_G90_T120_Oras_PSN223.26266.26266.4.0.dta	4	GLHGEFGLPGPAGPRGERGPPGESGAAGPTGPIGSR	9,Oxidation[P]#0;11,Oxidation[P]#0;	5.89E-002	3381.67	0.00000	3381.67	-0.00090	-0.27	S	1	True	sp|P08123|CO1A2_HUMAN/
result09	1305	210305_09_Orbi2_KN_SER_G90_T120_Oras_PSN223.12820.12820.5.0.dta	5	EGSPGAEGSAGRDGSPGPKGDRGETGPAGPPGAPGAPGAPGPVGPAGK	25,Phospho[T]#0;37,Oxidation[P]#0;40,Oxidation[P]#0;	5.89E-002	4254.95	0.00000	4254.94	0.00523	1.23	S	1	True	sp|C0HJN9|CO1A1_EQUSP/
result09	1306	210305_09_Orbi2_KN_SER_G90_T120_Oras_PSN223.12327.12327.4.0.dta	4	VGPPGPSGNAGPPGPPGPAGKEGGKGPR	9,Asn->Met[N]#0;13,Oxidation[P]#0;16,Oxidation[P]#0;	5.89E-002	2495.23	0.00000	2495.25	-0.02001	-8.02	S	1	True	sp|P02452|CO1A1_HUMAN/sp|P0C2W8|CO1A1_MAMAE/
result09	455	210305_09_Orbi2_KN_SER_G90_T120_Oras_PSN223.49898.49898.3.0.dta	3	SSTSPTTNVLLSPLSVATALSALSLGAEQR	8,Deamidated[N]#0;	5.88E-003	2972.59	0.00000	2972.58	0.00862	2.90	S	1	True	sp|P36955|PEDF_HUMAN/
result09	1301	210305_09_Orbi2_KN_SER_G90_T120_Oras_PSN223.13132.13132.5.0.dta	5	GIVGEPGPAGSKGESGSKGEPGSAGPQGPPGPSGEEGKR	11,Ethanedithiol[S]#0;30,Oxidation[P]#0;	5.87E-002	3634.68	0.00000	3634.69	-0.00441	-1.21	S	1	True	sp|P85154|CO1A2_MAMAE/
result09	1302	210305_09_Orbi2_KN_SER_G90_T120_Oras_PSN223.31995.31995.3.0.dta	3	GFTGLQGLPGPPGPSGDQGASGPAGPSGPR	9,Oxidation[P]#0;12,Oxidation[P]#0;14,Oxidation[P]#0;	5.87E-002	2721.28	0.00000	2721.29	-0.00645	-2.37	S	1	True	sp|P02459|CO2A1_BOVIN/sp|P02458|CO2A1_HUMAN/sp|P28481|CO2A1_MOUSE/
result09	1303	210305_09_Orbi2_KN_SER_G90_T120_Oras_PSN223.44573.44573.5.0.dta	5	TGEIGASGPPGFAGEKGPSGEPGTTGPPGTAGPQGLLGAPGILGLPGSR	9,Oxidation[P]#0;40,Oxidation[P]#0;46,Oxidation[P]#0;	5.87E-002	4427.20	0.00000	4427.21	-0.01229	-2.78	S	1	True	sp|P02466|CO1A2_RAT/
result09	126	210305_09_Orbi2_KN_SER_G90_T120_Oras_PSN223.20620.20620.4.0.dta	4	GAKGPKGENGVVGPTGPVGAAGPAGPNGPPGPAGSR	30,Oxidation[P]#0;	5.86E-004	3105.58	0.00000	3105.58	-0.00329	-1.06	S	1	True	sp|P08123|CO1A2_HUMAN/
result09	453	210305_09_Orbi2_KN_SER_G90_T120_Oras_PSN223.18420.18420.3.0.dta	3	GNRGETGPSGPVGPAGAVGPR	0,Diethylphosphate[AnyN-term]#0;	5.86E-003	2025.98	0.00000	2025.99	-0.00204	-1.01	C	1	True	sp|P08123|CO1A2_HUMAN/
result09	454	210305_09_Orbi2_KN_SER_G90_T120_Oras_PSN223.47250.47250.4.1.dta	4	IITHPNFNGNTLDNDIMLIKLSSPATLNSR	20,Ethanolyl[K]#0;	5.86E-003	3353.75	0.00000	3353.75	0.00065	0.20	S	1	True	sp|P00761|TRYP_PIG/CON_Trypsin|SWISS-PROT:P00761|TRYP_PIG/
result09	452	210305_09_Orbi2_KN_SER_G90_T120_Oras_PSN223.16526.16526.5.1.dta	5	GPSGPQGPGGPPGPKGNSGEPGAPGSKGDTGAKGEPGPVGVQGPPGPAGEEGK	3,Sulfo[S]#0;45,Oxidation[P]#0;	5.85E-003	4747.19	0.00000	4747.19	-0.00217	-0.46	S	1	True	sp|P02452|CO1A1_HUMAN/
result09	1300	210305_09_Orbi2_KN_SER_G90_T120_Oras_PSN223.49560.49560.4.0.dta	4	LPNLLQLHLEHNNLEEFPFPLPK	12,Deamidated[N]#0;13,Deamidated[N]#0;	5.85E-002	2754.46	0.00000	2754.45	0.01164	4.22	S	1	True	sp|Q99983|OMD_HUMAN/
result09	1298	210305_09_Orbi2_KN_SER_G90_T120_Oras_PSN223.15395.15395.4.0.dta	4	GNSGEPGAPGNKGDTGAKGEPGATGVQGPPGPAGEEGK	12,Methylthio[K]#0;30,Oxidation[P]#0;	5.83E-002	3448.57	0.00000	3448.57	0.00439	1.27	S	1	True	sp|P11087|CO1A1_MOUSE/
result09	1299	210305_09_Orbi2_KN_SER_G90_T120_Oras_PSN223.46661.46661.5.0.dta	5	IITHPNFNGNTLDNDIMLIKLSSPATLNSR	17,Oxidation[M]#0;	5.83E-002	3325.72	0.00000	3325.72	0.00127	0.38	S	1	True	sp|P00761|TRYP_PIG/CON_Trypsin|SWISS-PROT:P00761|TRYP_PIG/
result09	125	210305_09_Orbi2_KN_SER_G90_T120_Oras_PSN223.23938.23938.3.0.dta	3	GPKGENGVVGPTGPVGAAGPAGPNGPPGPAGSR	6,Deamidated[N]#0;27,Oxidation[P]#0;	5.82E-004	2850.41	0.00000	2850.41	-0.00077	-0.27	S	1	True	sp|P08123|CO1A2_HUMAN/
result09	451	210305_09_Orbi2_KN_SER_G90_T120_Oras_PSN223.17400.17400.4.2.dta	4	EGSPGAEGSAGRDGSPGPKGDRGETGPAGPPGAPGAPGAPGPVGPAGK	18,Oxidation[P]#0;27,Oxidation[P]#0;31,Oxidation[P]#0;	5.80E-003	4190.97	0.00000	4190.97	-0.00280	-0.67	S	1	True	sp|C0HJN9|CO1A1_EQUSP/
result09	1297	210305_09_Orbi2_KN_SER_G90_T120_Oras_PSN223.24263.24263.4.0.dta	4	NGIQGIPGIAGQHGDQGAPGSVGPAGPR	0,NDA[AnyN-term]#0;19,Oxidation[P]#0;	5.79E-002	2756.32	0.00000	2756.33	-0.00525	-1.91	S	1	True	sp|C0HJP2|CO1A2_CYCDI/sp|C0HJP0|CO1A2_EQUSP/sp|C0HJP6|CO1A2_MACSX/sp|C0HJN8|CO1A2_TAPTE/
result09	1296	210305_09_Orbi2_KN_SER_G90_T120_Oras_PSN223.18862.18862.5.0.dta	5	GDKGETGEQGDRGMKGHRGFSGLQGPPGPPGAPGEQGPSGASGPAGPR	26,Pro->Gln[P]#0;	5.78E-002	4568.17	0.00000	4568.15	0.02133	4.67	S	1	True	sp|P02457|CO1A1_CHICK/
result09	1295	210305_09_Orbi2_KN_SER_G90_T120_Oras_PSN223.14966.14966.2.0.dta	2	GPPGAPGAPGAPGPVGPAGK	2,Oxidation[P]#0;6,Oxidation[P]#0;12,Oxidation[P]#0;	5.77E-002	1656.84	0.00000	1656.83	0.00520	3.14	S	1	True	sp|C0HLH3|CO1A1_ACRSX/sp|C0HLH1|CO1A1_ACRYE/sp|P02453|CO1A1_BOVIN/sp|Q9XSJ7|CO1A1_CANLF/sp|P02457|CO1A1_CHICK/sp|C0HLG7|CO1A1_CHOHO/sp|C0HJP1|CO1A1_CYCDI/sp|Q9YIB4|CO1A1_CYNPY/sp|C0HLI1|CO1A1_DOESX/sp|C0HJN9|CO1A1_EQUSP/sp|C0HLI3|CO1A1_GLORB/sp|C0HLH9|CO1A1_GLYSX/sp|C0HJN5|CO1A1_HIPAM/sp|P02452|CO1A1_HUMAN/sp|C0HJP5|CO1A1_MACSX/sp|P0C2W8|CO1A1_MAMAE/sp|C0HLJ5|CO1A1_MEGAE/sp|C0HLJ7|CO1A1_MEGJE/sp|…
result09	1293	210305_09_Orbi2_KN_SER_G90_T120_Oras_PSN223.24714.24714.5.0.dta	5	GLHGEFGLPGPAGPRGERGPPGESGAAGPTGPIGSR	14,Oxidation[P]#0;20,Oxidation[P]#0;21,Oxidation[P]#0;	5.76E-002	3397.66	0.00000	3397.66	-0.00427	-1.26	S	1	True	sp|P08123|CO1A2_HUMAN/
result09	1294	210305_09_Orbi2_KN_SER_G90_T120_Oras_PSN223.12385.12385.4.0.dta	4	RGARGEPGPTGLPGPPGER	7,Oxidation[P]#0;13,Oxidation[P]#0;16,Oxidation[P]#0;	5.76E-002	1905.95	0.00000	1905.95	0.00066	0.34	S	1	True	sp|C0HLH3|CO1A1_ACRSX/sp|C0HLG9|CO1A1_BRAVA/sp|Q9XSJ7|CO1A1_CANLF/sp|C0HLG7|CO1A1_CHOHO/sp|C0HLI1|CO1A1_DOESX/sp|C0HLI3|CO1A1_GLORB/sp|C0HLH9|CO1A1_GLYSX/sp|P02452|CO1A1_HUMAN/sp|P0C2W8|CO1A1_MAMAE/sp|C0HLJ5|CO1A1_MEGAE/sp|C0HLJ7|CO1A1_MEGJE/sp|C0HJP3|CO1A1_MYLDA/sp|C0HLI9|CO1A1_NEOCO/sp|C0HLH5|CO1A1_NEODO/sp|C0HLJ3|CO1A1_NOTSH/sp|C0HLJ9|CO1A1_PARHA/sp|C0HLJ1|CO1A1_PARSU/sp|C0HLI7|CO1A1_SCESW/sp|…
result09	450	210305_09_Orbi2_KN_SER_G90_T120_Oras_PSN223.14237.14237.4.1.dta	4	GLVGEPGPAGSKGESGNKGEPGSAGPQGPPGPSGEEGK	6,Oxidation[P]#0;21,Oxidation[P]#0;29,Oxidation[P]#0;	5.74E-003	3461.60	0.00000	3461.60	-0.00396	-1.14	S	1	True	sp|C0HLI2|CO1A2_DOESX/sp|C0HLI0|CO1A2_GLYSX/sp|P08123|CO1A2_HUMAN/sp|C0HJN4|CO1A2_ORYAF/
result09	1292	210305_09_Orbi2_KN_SER_G90_T120_Oras_PSN223.11937.11937.2.0.dta	2	GVQGPPGPAGPR	3,Deamidated[Q]#0;6,Oxidation[P]#0;	5.74E-002	1106.56	0.00000	1106.56	-0.00096	-0.87	S	1	True	sp|C0HLH3|CO1A1_ACRSX/sp|C0HLH1|CO1A1_ACRYE/sp|P02453|CO1A1_BOVIN/sp|C0HLG9|CO1A1_BRAVA/sp|Q9XSJ7|CO1A1_CANLF/sp|C0HLG7|CO1A1_CHOHO/sp|C0HJP1|CO1A1_CYCDI/sp|C0HLI1|CO1A1_DOESX/sp|C0HJN9|CO1A1_EQUSP/sp|C0HLI3|CO1A1_GLORB/sp|C0HLH9|CO1A1_GLYSX/sp|C0HJN5|CO1A1_HIPAM/sp|P02452|CO1A1_HUMAN/sp|C0HJP5|CO1A1_MACSX/sp|P0C2W8|CO1A1_MAMAE/sp|C0HLJ5|CO1A1_MEGAE/sp|C0HLJ7|CO1A1_MEGJE/sp|P11087|CO1A1_MOUSE/sp|…
result09	1289	210305_09_Orbi2_KN_SER_G90_T120_Oras_PSN223.12823.12823.5.1.dta	5	GIVGEPGPAGSKGESGNKGEPGSAGAQGPPGPSGEEGKR	12,Xlink_EGS[115][K]#0;30,Oxidation[P]#0;	5.73E-002	3674.74	0.00000	3674.73	0.01016	2.77	S	1	True	sp|O46392|CO1A2_CANLF/
result09	1290	210305_09_Orbi2_KN_SER_G90_T120_Oras_PSN223.15276.15276.2.0.dta	2	PGESGAAGPTGPIGSR	1,Oxidation[P]#0;	5.73E-002	1426.69	0.00000	1426.69	0.00192	1.35	C	1	True	sp|P02465|CO1A2_BOVIN/sp|P08123|CO1A2_HUMAN/
result09	1291	210305_09_Orbi2_KN_SER_G90_T120_Oras_PSN223.24336.24336.2.1.dta	2	GDGGPPGMTGFPGAAGR	6,Oxidation[P]#0;12,Oxidation[P]#0;	5.73E-002	1533.67	0.00000	1533.68	-0.00269	-1.75	S	1	True	sp|P08123|CO1A2_HUMAN/sp|C0HLJ6|CO1A2_MEGAE/sp|Q01149|CO1A2_MOUSE/sp|P02466|CO1A2_RAT/
result09	22	210305_09_Orbi2_KN_SER_G90_T120_Oras_PSN223.9630.9630.3.0.dta	3	QGDRGEAGAQGPMGPSGPAGAR	13,Oxidation[M]#0;	5.72E-005	2039.93	0.00000	2039.93	-0.00141	-0.69	S	1	True	sp|P02458|CO2A1_HUMAN/sp|P28481|CO2A1_MOUSE/sp|P05539|CO2A1_RAT/
result09	23	210305_09_Orbi2_KN_SER_G90_T120_Oras_PSN223.21358.21358.4.0.dta	4	GAKGPKGENGVVGPTGPVGAAGPAGPNGPPGPAGSR	5,Oxidation[P]#0;9,Deamidated[N]#0;30,Oxidation[P]#0;	5.72E-005	3122.56	0.00000	3122.56	0.00224	0.72	S	1	True	sp|P08123|CO1A2_HUMAN/
result09	449	210305_09_Orbi2_KN_SER_G90_T120_Oras_PSN223.18261.18261.4.0.dta	4	HGNRGETGPSGPVGPAGAVGPR	0,Delta_H(2)C(2)[AnyN-term]#0;	5.72E-003	2053.03	0.00000	2053.03	0.00070	0.34	S	1	True	sp|P08123|CO1A2_HUMAN/
result09	124	210305_09_Orbi2_KN_SER_G90_T120_Oras_PSN223.19251.19251.3.0.dta	3	SGDRGETGPAGPAGPVGPVGAR	5.70E-004	1961.98	0.00000	1961.98	0.00124	0.63	S	1	True	sp|P02452|CO1A1_HUMAN/
result09	448	210305_09_Orbi2_KN_SER_G90_T120_Oras_PSN223.14290.14290.5.0.dta	5	EGSPGAEGSPGRDGSPGPKGDRGETGPAGPPGAPGAPGAPGPVGPAGK	13,Cation_Mg[II][D]#0;37,Oxidation[P]#0;40,Oxidation[P]#0;	5.70E-003	4222.96	0.00000	4222.96	-0.00406	-0.96	S	1	True	sp|Q9XSJ7|CO1A1_CANLF/sp|C0HJN3|CO1A1_ORYAF/
result09	1288	210305_09_Orbi2_KN_SER_G90_T120_Oras_PSN223.17690.17690.2.0.dta	2	GPPGAPGAPGAPGPVGPAGK	3,Oxidation[P]#0;6,Oxidation[P]#0;	5.70E-002	1640.84	0.00000	1640.84	-0.00192	-1.17	S	1	True	sp|C0HLH3|CO1A1_ACRSX/sp|C0HLH1|CO1A1_ACRYE/sp|P02453|CO1A1_BOVIN/sp|Q9XSJ7|CO1A1_CANLF/sp|P02457|CO1A1_CHICK/sp|C0HLG7|CO1A1_CHOHO/sp|C0HJP1|CO1A1_CYCDI/sp|Q9YIB4|CO1A1_CYNPY/sp|C0HLI1|CO1A1_DOESX/sp|C0HJN9|CO1A1_EQUSP/sp|C0HLI3|CO1A1_GLORB/sp|C0HLH9|CO1A1_GLYSX/sp|C0HJN5|CO1A1_HIPAM/sp|P02452|CO1A1_HUMAN/sp|C0HJP5|CO1A1_MACSX/sp|P0C2W8|CO1A1_MAMAE/sp|C0HLJ5|CO1A1_MEGAE/sp|C0HLJ7|CO1A1_MEGJE/sp|…
result09	123	210305_09_Orbi2_KN_SER_G90_T120_Oras_PSN223.20430.20430.3.0.dta	3	SGDRGETGPAGPAGPVGPVGAR	5.68E-004	1961.98	0.00000	1961.98	-0.00058	-0.29	S	1	True	sp|P02452|CO1A1_HUMAN/
result09	1287	210305_09_Orbi2_KN_SER_G90_T120_Oras_PSN223.49401.49401.3.0.dta	3	LGEHNIDVLEGNEQFINAAKIITHPNFNGNTLDND	20,Dimethyl[K](Ethyl[K]/Delta_H(4)C(2)[K])#0;	5.68E-002	3904.92	0.00000	3904.91	0.00562	1.44	N	1	True	sp|P00761|TRYP_PIG/CON_Trypsin|SWISS-PROT:P00761|TRYP_PIG/
result09	1286	210305_09_Orbi2_KN_SER_G90_T120_Oras_PSN223.19474.19474.6.7.dta	6	GPAGPAGARGPAGPQGPRGDKGETGEQGDRGFSGLQGPAGPPGSPGEQGPSGASGPAGPR	29,Cation_Mg[II][D]#0;	5.67E-002	5434.56	0.00000	5434.55	0.00813	1.50	C	1	True	sp|C0HLI3|CO1A1_GLORB/
result09	1282	210305_09_Orbi2_KN_SER_G90_T120_Oras_PSN223.21301.21301.4.5.dta	4	GHRGFSGIQGPTGPPGAPGEQGPSGASGPAGPR	11,Oxidation[P]#0;	5.66E-002	3011.42	0.00000	3011.45	-0.03140	-10.43	S	1	True	sp|C0HJP5|CO1A1_MACSX/
result09	1283	210305_09_Orbi2_KN_SER_G90_T120_Oras_PSN223.22168.22168.6.5.dta	6	GPTGPQGPRGDKGETGEQGDRGIKGHRGFSGIQGPTGPPGAPGEQGPSGASGPAGPR	26,Cation_Cu[I][H]#0;	5.66E-002	5432.51	0.00000	5432.53	-0.02114	-3.89	S	1	True	sp|C0HJP5|CO1A1_MACSX/
result09	1284	210305_09_Orbi2_KN_SER_G90_T120_Oras_PSN223.14639.14639.3.1.dta	3	TGPPGPSGISGPPGPPGPAGK	6,Oxidation[P]#0;13,Oxidation[P]#0;16,Oxidation[P]#0;	5.66E-002	1829.91	0.00000	1829.90	0.00844	4.61	S	1	True	sp|P02465|CO1A2_BOVIN/sp|C0HJN6|CO1A2_HIPAM/sp|P08123|CO1A2_HUMAN/
result09	1285	210305_09_Orbi2_KN_SER_G90_T120_Oras_PSN223.17812.17812.6.0.dta	6	EGGKGPRGETGPAGRPGEVGPPGPPGPAGEKGSPGADGPAGSPGTPGPQGIAGQR	19,Val->Tyr[V]#0;	5.66E-002	4983.40	0.00000	4983.41	-0.01341	-2.69	S	1	True	sp|P11087|CO1A1_MOUSE/sp|P02454|CO1A1_RAT/
result09	122	210305_09_Orbi2_KN_SER_G90_T120_Oras_PSN223.21672.21672.2.0.dta	2	GETGPSGPVGPAGAVGPR	5.65E-004	1562.79	0.00000	1562.79	0.00071	0.45	S	1	True	sp|P08123|CO1A2_HUMAN/
result09	446	210305_09_Orbi2_KN_SER_G90_T120_Oras_PSN223.14615.14615.3.0.dta	3	EGLRGPRGDQGPVGR	0,Delta_H(2)C(2)[AnyN-term]#0;	5.65E-003	1576.83	0.00000	1576.83	-0.00049	-0.31	S	1	True	sp|C0HLH2|CO1A2_ACRYE/sp|P02465|CO1A2_BOVIN/sp|C0HLH0|CO1A2_BRAVA/sp|O46392|CO1A2_CANLF/sp|C0HLG8|CO1A2_CHOHO/sp|C0HLI2|CO1A2_DOESX/sp|C0HLI4|CO1A2_GLORB/sp|C0HLI0|CO1A2_GLYSX/sp|C0HJN6|CO1A2_HIPAM/sp|P08123|CO1A2_HUMAN/sp|P85154|CO1A2_MAMAE/sp|C0HLJ6|CO1A2_MEGAE/sp|Q01149|CO1A2_MOUSE/sp|C0HJP4|CO1A2_MYLDA/sp|C0HLJ0|CO1A2_NEOCO/sp|C0HLH6|CO1A2_NEODO/sp|C0HLJ4|CO1A2_NOTSH/sp|C0HJN4|CO1A2_ORYAF/sp|…
result09	447	210305_09_Orbi2_KN_SER_G90_T120_Oras_PSN223.44194.44194.3.0.dta	3	IITHPNFNGNTLDNDIMLIK	5.65E-003	2283.18	0.00000	2283.18	0.00018	0.08	S	1	True	sp|P00761|TRYP_PIG/CON_Trypsin|SWISS-PROT:P00761|TRYP_PIG/
result09	121	210305_09_Orbi2_KN_SER_G90_T120_Oras_PSN223.16492.16492.4.0.dta	4	GASGPAGVRGPNGDSGRPGEPGIMGPR	12,Deamidated[N]#0;21,Oxidation[P]#0;24,Oxidation[M]#0;	5.63E-004	2536.20	0.00000	2536.20	0.00705	2.78	S	1	True	sp|C0HJP0|CO1A2_EQUSP/sp|C0HJP6|CO1A2_MACSX/
result09	1281	210305_09_Orbi2_KN_SER_G90_T120_Oras_PSN223.10002.10002.3.0.dta	3	GDSGRPGEPGIMGPR	9,Oxidation[P]#0;12,Oxidation[M]#0;	5.62E-002	1514.70	0.00000	1514.70	-0.00015	-0.10	S	1	True	sp|P02465|CO1A2_BOVIN/sp|O46392|CO1A2_CANLF/sp|C0HJP0|CO1A2_EQUSP/sp|C0HJP6|CO1A2_MACSX/sp|C0HJN4|CO1A2_ORYAF/sp|C0HJP8|CO1A2_TOXSP/
result09	445	210305_09_Orbi2_KN_SER_G90_T120_Oras_PSN223.16626.16626.3.0.dta	3	HGNRGETGPSGPVGPAGAVGPR	10,Dehydrated[S]#0;	5.61E-003	2009.01	0.00000	2009.01	0.00177	0.88	S	1	True	sp|P08123|CO1A2_HUMAN/
result09	444	210305_09_Orbi2_KN_SER_G90_T120_Oras_PSN223.24615.24615.4.0.dta	4	GLTGPIGPPGPAGAPGDKGESGPSGPAGPTGAR	9,Oxidation[P]#0;11,Oxidation[P]#0;15,Oxidation[P]#0;	5.59E-003	2885.40	0.00000	2885.40	-0.00241	-0.84	S	1	True	sp|C0HLH3|CO1A1_ACRSX/sp|C0HLH1|CO1A1_ACRYE/sp|C0HLG9|CO1A1_BRAVA/sp|C0HLG7|CO1A1_CHOHO/sp|C0HLI3|CO1A1_GLORB/sp|P02452|CO1A1_HUMAN/sp|C0HJP5|CO1A1_MACSX/sp|C0HLJ5|CO1A1_MEGAE/sp|C0HLJ7|CO1A1_MEGJE/sp|C0HJP3|CO1A1_MYLDA/sp|C0HLI9|CO1A1_NEOCO/sp|C0HLH5|CO1A1_NEODO/sp|C0HLJ3|CO1A1_NOTSH/sp|C0HLJ9|CO1A1_PARHA/sp|C0HLJ1|CO1A1_PARSU/sp|C0HLI7|CO1A1_SCESW/sp|C0HLI5|CO1A1_SCESX/sp|C0HJN7|CO1A1_TAPTE/sp|…
result09	1280	210305_09_Orbi2_KN_SER_G90_T120_Oras_PSN223.19298.19298.3.2.dta	3	SGDRGETGPAGPAGPVGPVGAR	7,Thr->Ser[T]#0;	5.59E-002	1947.95	0.00000	1947.96	-0.01155	-5.93	S	1	True	sp|P02452|CO1A1_HUMAN/
result09	120	210305_09_Orbi2_KN_SER_G90_T120_Oras_PSN223.49616.49616.2.0.dta	2	DVWGIEGPIDAAFTR	5.58E-004	1646.82	0.00000	1646.82	0.00019	0.12	S	1	True	sp|P04004|VTNC_HUMAN/sp|P29788|VTNC_MOUSE/sp|P22458|VTNC_RABIT/CON_IPI00712934.1/
result09	1278	210305_09_Orbi2_KN_SER_G90_T120_Oras_PSN223.11864.11864.4.0.dta	4	GPRGETGPAGRPGEVGPPGPPGPAGEK	12,Oxidation[P]#0;18,Oxidation[P]#0;21,Oxidation[P]#0;	5.57E-002	2526.24	0.00000	2526.23	0.00741	2.93	S	1	True	sp|P02453|CO1A1_BOVIN/sp|P02452|CO1A1_HUMAN/sp|C0HJP5|CO1A1_MACSX/sp|P0C2W8|CO1A1_MAMAE/sp|P11087|CO1A1_MOUSE/sp|P02454|CO1A1_RAT/sp|C0HJP7|CO1A1_TOXSP/
result09	1279	210305_09_Orbi2_KN_SER_G90_T120_Oras_PSN223.5678.5678.4.0.dta	4	GPAGPQGPRGDKGETGEQGDR	5.57E-002	2065.96	0.00000	2065.96	-0.00016	-0.08	S	1	True	sp|C0HLH3|CO1A1_ACRSX/sp|C0HLH1|CO1A1_ACRYE/sp|P02453|CO1A1_BOVIN/sp|C0HLG9|CO1A1_BRAVA/sp|Q9XSJ7|CO1A1_CANLF/sp|P02457|CO1A1_CHICK/sp|C0HLG7|CO1A1_CHOHO/sp|C0HLI1|CO1A1_DOESX/sp|C0HLI3|CO1A1_GLORB/sp|C0HLH9|CO1A1_GLYSX/sp|P02452|CO1A1_HUMAN/sp|P0C2W8|CO1A1_MAMAE/sp|C0HLJ5|CO1A1_MEGAE/sp|P11087|CO1A1_MOUSE/sp|C0HJP3|CO1A1_MYLDA/sp|C0HLI9|CO1A1_NEOCO/sp|C0HLH5|CO1A1_NEODO/sp|C0HLJ3|CO1A1_NOTSH/sp|…
result09	1277	210305_09_Orbi2_KN_SER_G90_T120_Oras_PSN223.9186.9186.3.0.dta	3	GIQGPQGPRGDKGEAGEPGER	3,Deamidated[Q]#0;8,Oxidation[P]#0;18,Oxidation[P]#0;	5.56E-002	2124.98	0.00000	2124.99	-0.00554	-2.61	S	1	True	sp|P02458|CO2A1_HUMAN/
result09	1276	210305_09_Orbi2_KN_SER_G90_T120_Oras_PSN223.32131.32131.3.0.dta	3	DWHGVPGQVDAAMAGR	5.55E-002	1666.77	0.00000	1666.78	-0.00267	-1.60	S	1	True	sp|P04004|VTNC_HUMAN/
result09	1275	210305_09_Orbi2_KN_SER_G90_T120_Oras_PSN223.20905.20905.4.0.dta	4	HGNRGETGPSGPVGPAGAVGPR	5.54E-002	2027.02	0.00000	2027.02	0.00171	0.84	S	1	True	sp|P08123|CO1A2_HUMAN/
result09	443	210305_09_Orbi2_KN_SER_G90_T120_Oras_PSN223.18142.18142.3.0.dta	3	NRGETGPSGPVGPAGAVGPR	5.53E-003	1832.94	0.00000	1832.94	-0.00031	-0.17	C	1	True	sp|P08123|CO1A2_HUMAN/
result09	1271	210305_09_Orbi2_KN_SER_G90_T120_Oras_PSN223.18582.18582.4.1.dta	4	NIGFPGPKGDKGHAGIAGAR	8,Ethylphosphate[K]#0;	5.53E-002	2028.01	0.00000	2028.02	-0.00658	-3.24	C	1	True	sp|C0HJN8|CO1A2_TAPTE/
result09	1272	210305_09_Orbi2_KN_SER_G90_T120_Oras_PSN223.49669.49669.3.0.dta	3	NRIPESGGDNSVFDIFELTGAAR	1,Deamidated[N]#0;10,Deamidated[N]#0;	5.53E-002	2467.17	0.00000	2467.17	-0.00209	-0.85	C	1	True	sp|Q28178|TSP1_BOVIN/sp|P07996|TSP1_HUMAN/CON_IPI00696401.1/
result09	1273	210305_09_Orbi2_KN_SER_G90_T120_Oras_PSN223.19572.19572.5.0.dta	5	GERGAKGPKGENGVVGPTGPVGAAGPAGPNGPPGPAGSR	12,Deamidated[N]#0;33,Oxidation[P]#0;	5.53E-002	3448.73	0.00000	3448.73	0.00142	0.41	S	1	True	sp|P08123|CO1A2_HUMAN/
result09	1274	210305_09_Orbi2_KN_SER_G90_T120_Oras_PSN223.26633.26633.3.0.dta	3	GNDGATGAAGPPGPTGPAGPPGFPGAVGAK	14,Oxidation[P]#0;21,Oxidation[P]#0;24,Oxidation[P]#0;	5.53E-002	2548.21	0.00000	2548.21	0.00024	0.09	S	1	True	sp|C0HLH3|CO1A1_ACRSX/sp|C0HLH1|CO1A1_ACRYE/sp|P02453|CO1A1_BOVIN/sp|C0HLG9|CO1A1_BRAVA/sp|Q9XSJ7|CO1A1_CANLF/sp|C0HLG7|CO1A1_CHOHO/sp|C0HJP1|CO1A1_CYCDI/sp|C0HLI1|CO1A1_DOESX/sp|C0HJN9|CO1A1_EQUSP/sp|C0HLH9|CO1A1_GLYSX/sp|C0HJN5|CO1A1_HIPAM/sp|P02452|CO1A1_HUMAN/sp|C0HJP5|CO1A1_MACSX/sp|P0C2W8|CO1A1_MAMAE/sp|C0HLJ5|CO1A1_MEGAE/sp|C0HLJ7|CO1A1_MEGJE/sp|C0HLI9|CO1A1_NEOCO/sp|C0HLJ3|CO1A1_NOTSH/sp|…
result09	440	210305_09_Orbi2_KN_SER_G90_T120_Oras_PSN223.17910.17910.2.0.dta	2	GPPGPIGNVGAPGAK	3,Oxidation[P]#0;12,Oxidation[P]#0;	5.52E-003	1320.69	0.00000	1320.69	-0.00058	-0.44	C	1	True	sp|P02452|CO1A1_HUMAN/
result09	441	210305_09_Orbi2_KN_SER_G90_T120_Oras_PSN223.14849.14849.3.0.dta	3	RGPNGEAGSAGPPGPPGLR	13,Oxidation[P]#0;16,Oxidation[P]#0;	5.52E-003	1775.88	0.00000	1775.88	-0.00040	-0.23	S	1	True	sp|P08123|CO1A2_HUMAN/
result09	442	210305_09_Orbi2_KN_SER_G90_T120_Oras_PSN223.15619.15619.5.0.dta	5	HGNRGETGPSGPVGPAGAVGPR	5.52E-003	2027.02	0.00000	2027.02	0.00269	1.33	S	1	True	sp|P08123|CO1A2_HUMAN/
result09	1270	210305_09_Orbi2_KN_SER_G90_T120_Oras_PSN223.13105.13105.5.0.dta	5	GPAGPTGPAGKDGRSGHPGTVGPAGLR	18,Oxidation[P]#0;	5.52E-002	2440.24	0.00000	2440.24	-0.00069	-0.28	S	1	True	sp|Q28668|CO1A2_RABIT/
result09	439	210305_09_Orbi2_KN_SER_G90_T120_Oras_PSN223.10731.10731.3.0.dta	3	DAGRPGEPGLMGPR	5,Oxidation[P]#0;8,Oxidation[P]#0;11,Oxidation[M]#0;	5.51E-003	1457.68	0.00000	1457.68	-0.00070	-0.48	C	1	True	sp|P02467|CO1A2_CHICK/sp|P08123|CO1A2_HUMAN/sp|Q01149|CO1A2_MOUSE/sp|P02466|CO1A2_RAT/
result09	1269	210305_09_Orbi2_KN_SER_G90_T120_Oras_PSN223.27424.27424.3.0.dta	3	GLHGEFGLPGPAGPR	5,Cation_Fe[III][E]#0;9,Oxidation[P]#0;	5.51E-002	1530.66	0.00000	1530.67	-0.00240	-1.57	S	1	True	sp|C0HLI2|CO1A2_DOESX/sp|C0HLI0|CO1A2_GLYSX/sp|P08123|CO1A2_HUMAN/
result09	1268	210305_09_Orbi2_KN_SER_G90_T120_Oras_PSN223.49387.49387.4.0.dta	4	LGEHNIDVLEGNEQFINAAKIITHPNFNGNTLDN	20,Dimethyl[K](Ethyl[K]/Delta_H(4)C(2)[K])#0;	5.50E-002	3789.89	0.00000	3789.88	0.00434	1.14	N	1	True	sp|P00761|TRYP_PIG/CON_Trypsin|SWISS-PROT:P00761|TRYP_PIG/
result09	1267	210305_09_Orbi2_KN_SER_G90_T120_Oras_PSN223.19118.19118.3.0.dta	3	GFPGADGVAGPKGPAGER	3,Oxidation[P]#0;11,Oxidation[P]#0;	5.49E-002	1671.81	0.00000	1671.81	0.00031	0.18	S	1	True	sp|C0HLH1|CO1A1_ACRYE/sp|P02453|CO1A1_BOVIN/sp|C0HLG9|CO1A1_BRAVA/sp|Q9XSJ7|CO1A1_CANLF/sp|C0HLG7|CO1A1_CHOHO/sp|C0HJN9|CO1A1_EQUSP/sp|C0HLI3|CO1A1_GLORB/sp|C0HJN5|CO1A1_HIPAM/sp|P02452|CO1A1_HUMAN/sp|P0C2W8|CO1A1_MAMAE/sp|C0HLJ5|CO1A1_MEGAE/sp|C0HJP3|CO1A1_MYLDA/sp|C0HLI9|CO1A1_NEOCO/sp|C0HLH5|CO1A1_NEODO/sp|C0HLJ3|CO1A1_NOTSH/sp|C0HLJ9|CO1A1_PARHA/sp|C0HLJ1|CO1A1_PARSU/sp|P02454|CO1A1_RAT/sp|C0…
result09	437	210305_09_Orbi2_KN_SER_G90_T120_Oras_PSN223.19488.19488.2.0.dta	2	GIPGPVGAAGATGAR	3,Oxidation[P]#0;	5.48E-003	1267.68	0.00000	1267.68	0.00022	0.17	S	1	True	sp|P02465|CO1A2_BOVIN/sp|O46392|CO1A2_CANLF/sp|C0HJN6|CO1A2_HIPAM/sp|P08123|CO1A2_HUMAN/sp|C0HJP6|CO1A2_MACSX/sp|P85154|CO1A2_MAMAE/sp|C0HJN4|CO1A2_ORYAF/sp|C0HJP8|CO1A2_TOXSP/
result09	438	210305_09_Orbi2_KN_SER_G90_T120_Oras_PSN223.32042.32042.3.0.dta	3	EGPVGLPGIDGRPGPIGPAGAR	7,Oxidation[P]#0;13,Oxidation[P]#0;	5.48E-003	2072.09	0.00000	2072.09	0.00314	1.52	S	1	True	sp|C0HLH2|CO1A2_ACRYE/sp|P02465|CO1A2_BOVIN/sp|C0HLH0|CO1A2_BRAVA/sp|C0HJP0|CO1A2_EQUSP/sp|P08123|CO1A2_HUMAN/sp|C0HLJ0|CO1A2_NEOCO/
result09	1266	210305_09_Orbi2_KN_SER_G90_T120_Oras_PSN223.33377.33377.5.0.dta	5	GLPGLKGHNGLQGLPGIAGHHGDQGAPGSVGPAGPR	6,Lys->CamCys[K]#0;27,Oxidation[P]#0;	5.48E-002	3381.67	0.00000	3381.66	0.00652	1.93	S	1	True	sp|P08123|CO1A2_HUMAN/
result09	1265	210305_09_Orbi2_KN_SER_G90_T120_Oras_PSN223.10537.10537.2.0.dta	2	GPSGPQGPGGPPGPK	6,Deamidated[Q]#0;12,Oxidation[P]#0;	5.46E-002	1303.63	0.00000	1303.63	-0.00033	-0.26	S	1	True	sp|P02452|CO1A1_HUMAN/
result09	435	210305_09_Orbi2_KN_SER_G90_T120_Oras_PSN223.6506.6506.4.1.dta	4	GPTGDPGKNGDKGHAGLAGAR	6,Oxidation[P]#0;9,Deamidated[N]#0;	5.45E-003	1949.94	0.00000	1949.94	0.00187	0.96	S	1	True	sp|O46392|CO1A2_CANLF/sp|P08123|CO1A2_HUMAN/sp|C0HJP8|CO1A2_TOXSP/
result09	436	210305_09_Orbi2_KN_SER_G90_T120_Oras_PSN223.19032.19032.5.0.dta	5	GPRGETGPAGRPGEVGPPGPPGPAGEKGSPGSDGPAGAPGTPGPQGIAGQR	15,Val->Phe[V]#0;39,Oxidation[P]#0;	5.45E-003	4612.21	0.00000	4612.23	-0.01672	-3.62	S	1	True	sp|C0HJP7|CO1A1_TOXSP/
result09	1264	210305_09_Orbi2_KN_SER_G90_T120_Oras_PSN223.16429.16429.4.0.dta	4	GDRGETGPAGPPGAPGAPGAPGPVGPAGK	12,Oxidation[P]#0;15,Oxidation[P]#0;21,Oxidation[P]#0;	5.45E-002	2497.21	0.00000	2497.21	0.00169	0.68	S	1	True	sp|P02453|CO1A1_BOVIN/sp|Q9XSJ7|CO1A1_CANLF/sp|P02457|CO1A1_CHICK/sp|C0HJN9|CO1A1_EQUSP/sp|C0HJN5|CO1A1_HIPAM/sp|P02452|CO1A1_HUMAN/sp|C0HJP5|CO1A1_MACSX/sp|P11087|CO1A1_MOUSE/sp|C0HJN3|CO1A1_ORYAF/sp|P02454|CO1A1_RAT/sp|C0HJN7|CO1A1_TAPTE/
result09	119	210305_09_Orbi2_KN_SER_G90_T120_Oras_PSN223.49550.49550.3.0.dta	3	TPVLEQLPVLDASFSDLGAPPR	5.44E-004	2322.23	0.00000	2322.23	0.00051	0.22	S	1	True	sp|P13942|COBA2_HUMAN/
result09	1263	210305_09_Orbi2_KN_SER_G90_T120_Oras_PSN223.15427.15427.4.4.dta	4	HGNRGETGPSGPVGPAGAVGPR	7,Thiophospho[T]#0;	5.44E-002	2122.95	0.00000	2122.96	-0.01146	-5.40	S	1	True	sp|P08123|CO1A2_HUMAN/
result09	434	210305_09_Orbi2_KN_SER_G90_T120_Oras_PSN223.38348.38348.3.0.dta	3	GLPGVAGSVGEPGPLGIAGPPGAR	12,Oxidation[P]#0;21,Oxidation[P]#0;	5.43E-003	2115.12	0.00000	2115.12	-0.00043	-0.21	S	1	True	sp|P02465|CO1A2_BOVIN/sp|O46392|CO1A2_CANLF/
result09	1262	210305_09_Orbi2_KN_SER_G90_T120_Oras_PSN223.39439.39439.2.0.dta	2	IITHPNFNGNTLDNDIM	5.43E-002	1928.92	0.00000	1928.92	-0.00006	-0.03	N	1	True	sp|P00761|TRYP_PIG/CON_Trypsin|SWISS-PROT:P00761|TRYP_PIG/
result09	1259	210305_09_Orbi2_KN_SER_G90_T120_Oras_PSN223.42387.42387.4.0.dta	4	IITHPNFNGNTLDNDIMLIK	6,Deamidated[N]#0;17,Oxidation[M]#0;	5.42E-002	2300.16	0.00000	2300.16	0.00014	0.06	S	1	True	sp|P00761|TRYP_PIG/CON_Trypsin|SWISS-PROT:P00761|TRYP_PIG/
result09	1260	210305_09_Orbi2_KN_SER_G90_T120_Oras_PSN223.14028.14028.2.0.dta	2	GLPGQRGER	3,Oxidation[P]#0;	5.42E-002	985.52	0.00000	985.52	0.00098	1.00	S	1	True	sp|C0HLH3|CO1A1_ACRSX/sp|C0HLH1|CO1A1_ACRYE/sp|P02453|CO1A1_BOVIN/sp|C0HLG9|CO1A1_BRAVA/sp|Q9XSJ7|CO1A1_CANLF/sp|P02457|CO1A1_CHICK/sp|C0HLG7|CO1A1_CHOHO/sp|Q9YIB4|CO1A1_CYNPY/sp|C0HLI1|CO1A1_DOESX/sp|C0HLI3|CO1A1_GLORB/sp|C0HLH9|CO1A1_GLYSX/sp|C0HJN5|CO1A1_HIPAM/sp|P02452|CO1A1_HUMAN/sp|C0HJP5|CO1A1_MACSX/sp|P0C2W8|CO1A1_MAMAE/sp|C0HLJ5|CO1A1_MEGAE/sp|C0HLJ7|CO1A1_MEGJE/sp|P11087|CO1A1_MOUSE/sp|…
result09	1261	210305_09_Orbi2_KN_SER_G90_T120_Oras_PSN223.31765.31765.3.0.dta	3	EGPVGLPGIDGRPGPIGPAGAR	7,Oxidation[P]#0;13,Oxidation[P]#0;	5.42E-002	2072.09	0.00000	2072.09	-0.00106	-0.51	S	1	True	sp|C0HLH2|CO1A2_ACRYE/sp|P02465|CO1A2_BOVIN/sp|C0HLH0|CO1A2_BRAVA/sp|C0HJP0|CO1A2_EQUSP/sp|P08123|CO1A2_HUMAN/sp|C0HLJ0|CO1A2_NEOCO/
result09	118	210305_09_Orbi2_KN_SER_G90_T120_Oras_PSN223.14860.14860.4.1.dta	4	GDTGAKGEPGPVGVQGPPGPAGEEGKR	9,Oxidation[P]#0;15,Deamidated[Q]#0;18,Oxidation[P]#0;	5.41E-004	2534.21	0.00000	2534.21	0.00207	0.82	S	1	True	sp|P02452|CO1A1_HUMAN/
result09	21	210305_09_Orbi2_KN_SER_G90_T120_Oras_PSN223.12952.12952.3.0.dta	3	QGDRGEAGAQGPMGPSGPAGAR	0,Gln->pyro-Glu[AnyN-termQ]#0;13,Oxidation[M]#0;	5.39E-005	2022.90	0.00000	2022.90	-0.00026	-0.13	S	1	True	sp|P02458|CO2A1_HUMAN/sp|P28481|CO2A1_MOUSE/sp|P05539|CO2A1_RAT/
result09	117	210305_09_Orbi2_KN_SER_G90_T120_Oras_PSN223.26442.26442.3.0.dta	3	GFSGLQGPPGPPGSPGEQGPSGASGPAGPR	8,Oxidation[P]#0;11,Oxidation[P]#0;15,Oxidation[P]#0;	5.37E-004	2705.26	0.00000	2705.25	0.00130	0.48	S	1	True	sp|P02453|CO1A1_BOVIN/sp|Q9XSJ7|CO1A1_CANLF/sp|C0HJN9|CO1A1_EQUSP/sp|C0HJN5|CO1A1_HIPAM/sp|P02452|CO1A1_HUMAN/sp|P0C2W8|CO1A1_MAMAE/sp|C0HJN3|CO1A1_ORYAF/sp|C0HJN7|CO1A1_TAPTE/
result09	1257	210305_09_Orbi2_KN_SER_G90_T120_Oras_PSN223.32624.32624.4.0.dta	4	GFPGLPGPSGEPGKQGPSGASGERGPPGPMGPPGLAGPPGESGR	3,Oxidation[P]#0;6,Oxidation[P]#0;30,Oxidation[M]#0;	5.36E-002	4036.92	0.00000	4036.92	-0.00125	-0.31	S	1	True	sp|P02453|CO1A1_BOVIN/sp|P02452|CO1A1_HUMAN/sp|P02454|CO1A1_RAT/
result09	1258	210305_09_Orbi2_KN_SER_G90_T120_Oras_PSN223.18381.18381.2.0.dta	2	GSAGPPGATGFPGAAGR	6,Oxidation[P]#0;12,Oxidation[P]#0;	5.36E-002	1459.69	0.00000	1459.69	-0.00099	-0.68	S	1	True	sp|C0HLH3|CO1A1_ACRSX/sp|C0HLH1|CO1A1_ACRYE/sp|P02453|CO1A1_BOVIN/sp|P86289|CO1A1_BRACN/sp|C0HLG9|CO1A1_BRAVA/sp|Q9XSJ7|CO1A1_CANLF/sp|P02457|CO1A1_CHICK/sp|C0HLG7|CO1A1_CHOHO/sp|C0HJP1|CO1A1_CYCDI/sp|C0HLI1|CO1A1_DOESX/sp|C0HJN9|CO1A1_EQUSP/sp|C0HLI3|CO1A1_GLORB/sp|C0HLH9|CO1A1_GLYSX/sp|C0HJN5|CO1A1_HIPAM/sp|P02452|CO1A1_HUMAN/sp|C0HJP5|CO1A1_MACSX/sp|P0C2W8|CO1A1_MAMAE/sp|C0HLJ5|CO1A1_MEGAE/sp|…
result09	1256	210305_09_Orbi2_KN_SER_G90_T120_Oras_PSN223.17093.17093.4.0.dta	4	DGSPGAKGDRGETGPAGPPGAPGAPGAPGPVGPAGK	15,Oxidation[P]#0;18,Oxidation[P]#0;28,Oxidation[P]#0;	5.35E-002	3109.49	0.00000	3109.49	-0.00240	-0.77	S	1	True	sp|P02453|CO1A1_BOVIN/sp|C0HJN5|CO1A1_HIPAM/sp|P02452|CO1A1_HUMAN/
result09	1255	210305_09_Orbi2_KN_SER_G90_T120_Oras_PSN223.11799.11799.4.0.dta	4	RGARGEPGPTGLPGPPGER	7,Oxidation[P]#0;13,Oxidation[P]#0;16,Oxidation[P]#0;	5.33E-002	1905.95	0.00000	1905.95	0.00245	1.29	S	1	True	sp|C0HLH3|CO1A1_ACRSX/sp|C0HLG9|CO1A1_BRAVA/sp|Q9XSJ7|CO1A1_CANLF/sp|C0HLG7|CO1A1_CHOHO/sp|C0HLI1|CO1A1_DOESX/sp|C0HLI3|CO1A1_GLORB/sp|C0HLH9|CO1A1_GLYSX/sp|P02452|CO1A1_HUMAN/sp|P0C2W8|CO1A1_MAMAE/sp|C0HLJ5|CO1A1_MEGAE/sp|C0HLJ7|CO1A1_MEGJE/sp|C0HJP3|CO1A1_MYLDA/sp|C0HLI9|CO1A1_NEOCO/sp|C0HLH5|CO1A1_NEODO/sp|C0HLJ3|CO1A1_NOTSH/sp|C0HLJ9|CO1A1_PARHA/sp|C0HLJ1|CO1A1_PARSU/sp|C0HLI7|CO1A1_SCESW/sp|…
result09	1254	210305_09_Orbi2_KN_SER_G90_T120_Oras_PSN223.32119.32119.5.1.dta	5	GLPGLKGHNGLQGLPGIAGHHGDQGAPGSVGPAGPR	12,Deamidated[Q]#0;15,Oxidation[P]#0;27,Oxidation[P]#0;	5.32E-002	3366.69	0.00000	3366.70	-0.01110	-3.30	S	1	True	sp|P08123|CO1A2_HUMAN/
result09	432	210305_09_Orbi2_KN_SER_G90_T120_Oras_PSN223.38977.38977.3.0.dta	3	LGEHNIDVLEGNEQFINAAK	14,Deamidated[Q]#0;21,Methyl[AnyC-term]#0;	5.31E-003	2226.10	0.00000	2226.10	-0.00004	-0.02	S	1	True	sp|P00761|TRYP_PIG/CON_Trypsin|SWISS-PROT:P00761|TRYP_PIG/
result09	433	210305_09_Orbi2_KN_SER_G90_T120_Oras_PSN223.14787.14787.3.0.dta	3	VGPPGPSGNAGPPGPPGPAGK	4,Oxidation[P]#0;13,Oxidation[P]#0;16,Oxidation[P]#0;	5.31E-003	1812.89	0.00000	1812.89	-0.00054	-0.30	S	1	True	sp|P02453|CO1A1_BOVIN/sp|Q9XSJ7|CO1A1_CANLF/sp|P02452|CO1A1_HUMAN/sp|P0C2W8|CO1A1_MAMAE/sp|C0HJN3|CO1A1_ORYAF/
result09	1253	210305_09_Orbi2_KN_SER_G90_T120_Oras_PSN223.18474.18474.4.2.dta	4	GFSGLDGAKGDAGPAGPKGEPGSPGENGAPGQMGPR	20,Dioxidation[E]#0;30,Oxidation[P]#0;33,Oxidation[M]#0;	5.30E-002	3341.49	0.00000	3341.51	-0.01676	-5.02	S	1	True	sp|C0HLH3|CO1A1_ACRSX/sp|P02453|CO1A1_BOVIN/sp|C0HLG9|CO1A1_BRAVA/sp|Q9XSJ7|CO1A1_CANLF/sp|C0HLG7|CO1A1_CHOHO/sp|C0HJP1|CO1A1_CYCDI/sp|C0HLI1|CO1A1_DOESX/sp|C0HJN9|CO1A1_EQUSP/sp|C0HLI3|CO1A1_GLORB/sp|P02452|CO1A1_HUMAN/sp|C0HJP5|CO1A1_MACSX/sp|P0C2W8|CO1A1_MAMAE/sp|C0HLJ5|CO1A1_MEGAE/sp|P11087|CO1A1_MOUSE/sp|C0HJP3|CO1A1_MYLDA/sp|C0HLI9|CO1A1_NEOCO/sp|C0HLJ3|CO1A1_NOTSH/sp|C0HJN3|CO1A1_ORYAF/sp|…
result09	1251	210305_09_Orbi2_KN_SER_G90_T120_Oras_PSN223.23392.23392.5.0.dta	5	GPAGPQGPRGDKGETGEQGDRGMKGHRGFSGLQGPPGPPGAPGEQGPSGASGPAGPR	29,Trioxidation[F]#0;	5.29E-002	5402.53	0.00000	5402.54	-0.01831	-3.39	S	1	True	sp|P02457|CO1A1_CHICK/
result09	1252	210305_09_Orbi2_KN_SER_G90_T120_Oras_PSN223.13124.13124.2.0.dta	2	PGAPGAPGPVGPAGK	1,Oxidation[P]#0;4,Oxidation[P]#0;	5.29E-002	1261.65	0.00000	1261.65	-0.00059	-0.46	C	1	True	sp|C0HLH3|CO1A1_ACRSX/sp|C0HLH1|CO1A1_ACRYE/sp|P02453|CO1A1_BOVIN/sp|Q9XSJ7|CO1A1_CANLF/sp|P02457|CO1A1_CHICK/sp|C0HLG7|CO1A1_CHOHO/sp|C0HJP1|CO1A1_CYCDI/sp|Q9YIB4|CO1A1_CYNPY/sp|C0HLI1|CO1A1_DOESX/sp|C0HJN9|CO1A1_EQUSP/sp|C0HLI3|CO1A1_GLORB/sp|C0HLH9|CO1A1_GLYSX/sp|C0HJN5|CO1A1_HIPAM/sp|P02452|CO1A1_HUMAN/sp|C0HJP5|CO1A1_MACSX/sp|P0C2W8|CO1A1_MAMAE/sp|C0HLJ5|CO1A1_MEGAE/sp|C0HLJ7|CO1A1_MEGJE/sp|…
result09	1250	210305_09_Orbi2_KN_SER_G90_T120_Oras_PSN223.16989.16989.4.2.dta	4	EGSPGAEGSPGRDGSPGPKGDRGETGPSGPPGAPGAPGAPGPVGPAGK	27,Oxidation[P]#0;30,Oxidation[P]#0;37,Oxidation[P]#0;	5.28E-002	4232.98	0.00000	4232.98	-0.00163	-0.39	S	1	True	sp|C0HJP1|CO1A1_CYCDI/sp|C0HLI5|CO1A1_SCESX/
result09	431	210305_09_Orbi2_KN_SER_G90_T120_Oras_PSN223.19404.19404.3.0.dta	3	GFSGLDGAKGDAGPAGPK	5.27E-003	1601.79	0.00000	1601.79	0.00099	0.62	S	1	True	sp|C0HLH3|CO1A1_ACRSX/sp|C0HLH1|CO1A1_ACRYE/sp|P02453|CO1A1_BOVIN/sp|C0HLG9|CO1A1_BRAVA/sp|Q9XSJ7|CO1A1_CANLF/sp|C0HLG7|CO1A1_CHOHO/sp|C0HJP1|CO1A1_CYCDI/sp|C0HLI1|CO1A1_DOESX/sp|C0HJN9|CO1A1_EQUSP/sp|C0HLI3|CO1A1_GLORB/sp|C0HLH9|CO1A1_GLYSX/sp|C0HJN5|CO1A1_HIPAM/sp|P02452|CO1A1_HUMAN/sp|C0HJP5|CO1A1_MACSX/sp|P0C2W8|CO1A1_MAMAE/sp|C0HLJ5|CO1A1_MEGAE/sp|C0HLJ7|CO1A1_MEGJE/sp|P11087|CO1A1_MOUSE/sp|…
result09	1248	210305_09_Orbi2_KN_SER_G90_T120_Oras_PSN223.20423.20423.4.2.dta	4	HGNRGETGPSGPVGPAGAVGPR	5.27E-002	2027.02	0.00000	2027.02	0.00198	0.98	S	1	True	sp|P08123|CO1A2_HUMAN/
result09	1249	210305_09_Orbi2_KN_SER_G90_T120_Oras_PSN223.24539.24539.4.0.dta	4	GHNGIQGIPGIAGHHGDQGAPGSVGPAGPR	5,Xle->Met[I]#0;21,Oxidation[P]#0;	5.27E-002	2802.33	0.00000	2802.32	0.00702	2.50	S	1	True	sp|C0HJN6|CO1A2_HIPAM/
result09	430	210305_09_Orbi2_KN_SER_G90_T120_Oras_PSN223.4893.4893.5.0.dta	5	NGDDGEAGKPGRPGERGPPGPQGAR	10,Oxidation[P]#0;13,Oxidation[P]#0;19,Oxidation[P]#0;	5.26E-003	2477.15	0.00000	2477.15	0.00131	0.53	S	1	True	sp|C0HLH3|CO1A1_ACRSX/sp|C0HLH1|CO1A1_ACRYE/sp|P02453|CO1A1_BOVIN/sp|C0HLG9|CO1A1_BRAVA/sp|Q9XSJ7|CO1A1_CANLF/sp|C0HLG7|CO1A1_CHOHO/sp|C0HLI1|CO1A1_DOESX/sp|C0HJN9|CO1A1_EQUSP/sp|C0HLI3|CO1A1_GLORB/sp|C0HLH9|CO1A1_GLYSX/sp|P02452|CO1A1_HUMAN/sp|C0HJP5|CO1A1_MACSX/sp|P0C2W8|CO1A1_MAMAE/sp|C0HLJ5|CO1A1_MEGAE/sp|C0HLJ7|CO1A1_MEGJE/sp|P11087|CO1A1_MOUSE/sp|C0HJP3|CO1A1_MYLDA/sp|C0HLI9|CO1A1_NEOCO/sp|…
result09	1247	210305_09_Orbi2_KN_SER_G90_T120_Oras_PSN223.23705.23705.4.4.dta	4	GLKGHRGFSGLQGPPGPPGSPGEQGPSGASGPAGPR	17,Oxidation[P]#0;18,Oxidation[P]#0;21,Oxidation[P]#0;	5.26E-002	3353.61	0.00000	3353.64	-0.02848	-8.49	S	1	True	sp|P02453|CO1A1_BOVIN/sp|Q9XSJ7|CO1A1_CANLF/sp|P02452|CO1A1_HUMAN/sp|P0C2W8|CO1A1_MAMAE/
result09	428	210305_09_Orbi2_KN_SER_G90_T120_Oras_PSN223.43016.43016.2.0.dta	2	FSDGAFLGVTTLK	5.25E-003	1355.72	0.00000	1355.72	0.00012	0.09	S	1	True	sp|Q27972|CHAD_BOVIN/sp|O15335|CHAD_HUMAN/
result09	429	210305_09_Orbi2_KN_SER_G90_T120_Oras_PSN223.12926.12926.5.0.dta	5	GNSGEPGAPGSKGDTGAKGEPGPTGIQGPPGPAGEEGKR	6,Oxidation[P]#0;9,Oxidation[P]#0;30,Oxidation[P]#0;	5.25E-003	3603.69	0.00000	3603.69	0.00136	0.38	S	1	True	sp|P02453|CO1A1_BOVIN/sp|C0HLG7|CO1A1_CHOHO/sp|C0HJN5|CO1A1_HIPAM/sp|C0HLJ5|CO1A1_MEGAE/sp|C0HJP3|CO1A1_MYLDA/sp|C0HLI9|CO1A1_NEOCO/sp|C0HLJ3|CO1A1_NOTSH/sp|C0HLJ9|CO1A1_PARHA/sp|C0HLI7|CO1A1_SCESW/sp|C0HJN7|CO1A1_TAPTE/
result09	1245	210305_09_Orbi2_KN_SER_G90_T120_Oras_PSN223.18320.18320.6.2.dta	6	GDKGETGEQGDRGIKGHRGFSGLQGPPGSPGSPGEQGPSGASGPAGPR	29,AEC-MAEC[S]#0;	5.25E-002	4584.15	0.00000	4584.18	-0.02628	-5.73	S	1	True	sp|P11087|CO1A1_MOUSE/sp|P02454|CO1A1_RAT/
result09	1246	210305_09_Orbi2_KN_SER_G90_T120_Oras_PSN223.49432.49432.4.3.dta	4	LGEHNIDVLEGNEQFINAAKIITHPNFNGNTLDNDI	20,Dimethyl[K](Ethyl[K]/Delta_H(4)C(2)[K])#0;	5.25E-002	4018.00	0.00000	4017.99	0.00914	2.27	N	1	True	sp|P00761|TRYP_PIG/CON_Trypsin|SWISS-PROT:P00761|TRYP_PIG/
result09	427	210305_09_Orbi2_KN_SER_G90_T120_Oras_PSN223.8387.8387.2.0.dta	2	GLTGSPGSPGPDGK	6,Oxidation[P]#0;9,Oxidation[P]#0;	5.23E-003	1258.59	0.00000	1258.59	-0.00038	-0.30	S	1	True	sp|C0HLH3|CO1A1_ACRSX/sp|C0HLH1|CO1A1_ACRYE/sp|P02453|CO1A1_BOVIN/sp|C0HLG9|CO1A1_BRAVA/sp|Q9XSJ7|CO1A1_CANLF/sp|P02457|CO1A1_CHICK/sp|C0HLG7|CO1A1_CHOHO/sp|C0HJP1|CO1A1_CYCDI/sp|Q9YIB4|CO1A1_CYNPY/sp|C0HLI1|CO1A1_DOESX/sp|C0HJN9|CO1A1_EQUSP/sp|C0HLI3|CO1A1_GLORB/sp|C0HLH9|CO1A1_GLYSX/sp|C0HJN5|CO1A1_HIPAM/sp|P02452|CO1A1_HUMAN/sp|C0HJP5|CO1A1_MACSX/sp|P0C2W8|CO1A1_MAMAE/sp|C0HLJ5|CO1A1_MEGAE/sp|…
result09	1244	210305_09_Orbi2_KN_SER_G90_T120_Oras_PSN223.19123.19123.3.0.dta	3	DGSPGAKGDRGETGPAGPPGAPGAPGAPGPVGPAGK	15,Oxidation[P]#0;18,Oxidation[P]#0;	5.23E-002	3093.50	0.00000	3093.50	0.00086	0.28	S	1	True	sp|P02453|CO1A1_BOVIN/sp|C0HJN5|CO1A1_HIPAM/sp|P02452|CO1A1_HUMAN/
result09	426	210305_09_Orbi2_KN_SER_G90_T120_Oras_PSN223.41224.41224.2.0.dta	2	LGEHNIDVLEGNEQFINAAK	6,Dioxidation[I]#0;	5.22E-003	2243.09	0.00000	2243.09	0.00021	0.09	S	1	True	sp|P00761|TRYP_PIG/CON_Trypsin|SWISS-PROT:P00761|TRYP_PIG/
result09	424	210305_09_Orbi2_KN_SER_G90_T120_Oras_PSN223.22856.22856.3.0.dta	3	SGDRGETGPAGPAGPVGPVGAR	5.21E-003	1961.98	0.00000	1961.98	-0.00211	-1.08	S	1	True	sp|P02452|CO1A1_HUMAN/
result09	425	210305_09_Orbi2_KN_SER_G90_T120_Oras_PSN223.15981.15981.4.0.dta	4	HGNRGETGPSGPVGPAGAVGPR	3,Ammonia-loss[N]#0;	5.21E-003	2009.99	0.00000	2009.99	0.00141	0.70	S	1	True	sp|P08123|CO1A2_HUMAN/
result09	1243	210305_09_Orbi2_KN_SER_G90_T120_Oras_PSN223.13334.13334.4.0.dta	4	GIVGEPGPAGTKGESGNKGEPGSAGPQGPPGPSGEEGKR	12,Lys->MetOx[K]#0;30,Oxidation[P]#0;	5.21E-002	3618.69	0.00000	3618.67	0.01423	3.93	S	1	True	sp|C0HJP6|CO1A2_MACSX/
result09	1242	210305_09_Orbi2_KN_SER_G90_T120_Oras_PSN223.8389.8389.3.0.dta	3	APGDKGESGPSGPAGPTGAR	2,Oxidation[P]#0;	5.20E-002	1781.84	0.00000	1781.84	-0.00056	-0.32	C	1	True	sp|C0HLH3|CO1A1_ACRSX/sp|C0HLH1|CO1A1_ACRYE/sp|C0HLG9|CO1A1_BRAVA/sp|C0HLG7|CO1A1_CHOHO/sp|C0HLI3|CO1A1_GLORB/sp|P02452|CO1A1_HUMAN/sp|C0HJP5|CO1A1_MACSX/sp|C0HLJ5|CO1A1_MEGAE/sp|C0HLJ7|CO1A1_MEGJE/sp|C0HJP3|CO1A1_MYLDA/sp|C0HLI9|CO1A1_NEOCO/sp|C0HLH5|CO1A1_NEODO/sp|C0HLJ3|CO1A1_NOTSH/sp|C0HLJ9|CO1A1_PARHA/sp|C0HLJ1|CO1A1_PARSU/sp|C0HLI7|CO1A1_SCESW/sp|C0HLI5|CO1A1_SCESX/sp|C0HJN7|CO1A1_TAPTE/sp|…
result09	116	210305_09_Orbi2_KN_SER_G90_T120_Oras_PSN223.17766.17766.2.0.dta	2	GSAGPPGATGFPGAAGR	6,Oxidation[P]#0;12,Oxidation[P]#0;	5.19E-004	1459.69	0.00000	1459.69	-0.00132	-0.90	S	1	True	sp|C0HLH3|CO1A1_ACRSX/sp|C0HLH1|CO1A1_ACRYE/sp|P02453|CO1A1_BOVIN/sp|P86289|CO1A1_BRACN/sp|C0HLG9|CO1A1_BRAVA/sp|Q9XSJ7|CO1A1_CANLF/sp|P02457|CO1A1_CHICK/sp|C0HLG7|CO1A1_CHOHO/sp|C0HJP1|CO1A1_CYCDI/sp|C0HLI1|CO1A1_DOESX/sp|C0HJN9|CO1A1_EQUSP/sp|C0HLI3|CO1A1_GLORB/sp|C0HLH9|CO1A1_GLYSX/sp|C0HJN5|CO1A1_HIPAM/sp|P02452|CO1A1_HUMAN/sp|C0HJP5|CO1A1_MACSX/sp|P0C2W8|CO1A1_MAMAE/sp|C0HLJ5|CO1A1_MEGAE/sp|…
result09	1241	210305_09_Orbi2_KN_SER_G90_T120_Oras_PSN223.43683.43683.3.1.dta	3	AALAAFNAQNNGSNFQLEEISR	10,Deamidated[N]#0;11,Deamidated[N]#0;14,Deamidated[N]#0;	5.19E-002	2368.11	0.00000	2368.11	0.00252	1.07	S	1	True	sp|P02765|FETUA_HUMAN/sp|Q9N2D0|FETUA_PANTR/
result09	1240	210305_09_Orbi2_KN_SER_G90_T120_Oras_PSN223.11104.11104.4.0.dta	4	RGPRGDPGTVGPPGPVGER	7,Oxidation[P]#0;13,Oxidation[P]#0;	5.18E-002	1889.96	0.00000	1889.96	0.00184	0.98	S	1	True	sp|P05997|CO5A2_HUMAN/
result09	20	210305_09_Orbi2_KN_SER_G90_T120_Oras_PSN223.11744.11744.4.0.dta	4	VGPPGPSGNAGPPGPPGPAGKEGGKGPR	4,Oxidation[P]#0;13,Oxidation[P]#0;16,Oxidation[P]#0;	5.17E-005	2494.24	0.00000	2494.24	-0.00045	-0.18	S	1	True	sp|P02452|CO1A1_HUMAN/sp|P0C2W8|CO1A1_MAMAE/
result09	1239	210305_09_Orbi2_KN_SER_G90_T120_Oras_PSN223.15878.15878.6.0.dta	6	EGSPGAEGSPGRDGAPGAKGDRGETGPAGPPGAPGAPGAPGPVGPAGK	3,Phospho[S]#0;	5.17E-002	4206.97	0.00000	4206.96	0.00705	1.68	S	1	True	sp|P11087|CO1A1_MOUSE/sp|P02454|CO1A1_RAT/
result09	1238	210305_09_Orbi2_KN_SER_G90_T120_Oras_PSN223.38015.38015.3.0.dta	3	HNRFTKETYDFDIAVLR	2,Deamidated[N]#0;	5.16E-002	2126.07	0.00000	2126.07	-0.00084	-0.39	S	1	True	sp|P00742|FA10_HUMAN/
result09	1237	210305_09_Orbi2_KN_SER_G90_T120_Oras_PSN223.24013.24013.3.0.dta	3	GLHGEFGLPGPAGPRGER	9,Oxidation[P]#0;	5.15E-002	1819.92	0.00000	1819.92	0.00007	0.04	S	1	True	sp|C0HLI2|CO1A2_DOESX/sp|C0HLI0|CO1A2_GLYSX/sp|P08123|CO1A2_HUMAN/
result09	423	210305_09_Orbi2_KN_SER_G90_T120_Oras_PSN223.18543.18543.4.0.dta	4	GASGPAGVRGPNGDAGRPGEPGLMGPR	18,Oxidation[P]#0;24,Oxidation[M]#0;	5.14E-003	2519.22	0.00000	2519.22	-0.00037	-0.15	S	1	True	sp|P08123|CO1A2_HUMAN/
result09	1235	210305_09_Orbi2_KN_SER_G90_T120_Oras_PSN223.49499.49499.5.0.dta	5	LGEHNIDVLEGNEQFINAAKIITHPNFNGNTLDNDIMLIKLSSPATLNSR	20,IMID_2H(4)[K]#0;	5.14E-002	5573.86	0.00000	5573.87	-0.01225	-2.20	S	1	True	sp|P00761|TRYP_PIG/CON_Trypsin|SWISS-PROT:P00761|TRYP_PIG/
result09	1236	210305_09_Orbi2_KN_SER_G90_T120_Oras_PSN223.17043.17043.4.0.dta	4	GSPGERGEVGPAGPNGFAGPAGAAGQPGAKGER	3,Oxidation[P]#0;20,Oxidation[P]#0;27,Oxidation[P]#0;	5.14E-002	3008.41	0.00000	3008.42	-0.00659	-2.19	S	1	True	sp|C0HLH4|CO1A2_ACRSX/sp|C0HLH2|CO1A2_ACRYE/sp|P02465|CO1A2_BOVIN/sp|C0HLH0|CO1A2_BRAVA/sp|C0HLG8|CO1A2_CHOHO/sp|C0HLI2|CO1A2_DOESX/sp|C0HLI4|CO1A2_GLORB/sp|C0HLI0|CO1A2_GLYSX/sp|C0HJN6|CO1A2_HIPAM/sp|P08123|CO1A2_HUMAN/sp|C0HJP6|CO1A2_MACSX/sp|C0HLJ6|CO1A2_MEGAE/sp|C0HLJ8|CO1A2_MEGJE/sp|C0HJP4|CO1A2_MYLDA/sp|C0HLJ0|CO1A2_NEOCO/sp|C0HLH6|CO1A2_NEODO/sp|C0HLJ4|CO1A2_NOTSH/sp|C0HLK0|CO1A2_PARHA/sp|…
result09	422	210305_09_Orbi2_KN_SER_G90_T120_Oras_PSN223.33486.33486.3.0.dta	3	EGPVGLPGIDGRPGPIGPAGAR	7,Oxidation[P]#0;	5.12E-003	2056.10	0.00000	2056.09	0.00199	0.97	S	1	True	sp|C0HLH2|CO1A2_ACRYE/sp|P02465|CO1A2_BOVIN/sp|C0HLH0|CO1A2_BRAVA/sp|C0HJP0|CO1A2_EQUSP/sp|P08123|CO1A2_HUMAN/sp|C0HLJ0|CO1A2_NEOCO/
result09	1234	210305_09_Orbi2_KN_SER_G90_T120_Oras_PSN223.23702.23702.4.0.dta	4	GLHGEFGLPGPAGPRGER	9,Oxidation[P]#0;	5.12E-002	1819.92	0.00000	1819.92	0.00065	0.36	S	1	True	sp|C0HLI2|CO1A2_DOESX/sp|C0HLI0|CO1A2_GLYSX/sp|P08123|CO1A2_HUMAN/
result09	1232	210305_09_Orbi2_KN_SER_G90_T120_Oras_PSN223.16187.16187.5.0.dta	5	GGPGSRGFPGADGVAGPKGPSGERGAPGPAGPK	3,Oxidation[P]#0;9,Oxidation[P]#0;27,Oxidation[P]#0;	5.10E-002	2947.44	0.00000	2947.44	0.00120	0.41	S	1	True	sp|P11087|CO1A1_MOUSE/
result09	1233	210305_09_Orbi2_KN_SER_G90_T120_Oras_PSN223.9264.9264.4.0.dta	4	GIQGPQGPRGDKGEAGEPGER	6,Deamidated[Q]#0;8,Oxidation[P]#0;18,Oxidation[P]#0;	5.10E-002	2124.99	0.00000	2124.99	-0.00135	-0.64	S	1	True	sp|P02458|CO2A1_HUMAN/
result09	1229	210305_09_Orbi2_KN_SER_G90_T120_Oras_PSN223.48897.48897.3.0.dta	3	MIENGSLSFLPTLR	1,Oxidation[M]#0;4,Deamidated[N]#0;	5.09E-002	1594.81	0.00000	1594.81	0.00027	0.17	S	1	True	sp|P21809|PGS1_BOVIN/sp|O02678|PGS1_CANLF/sp|O46403|PGS1_HORSE/sp|P21810|PGS1_HUMAN/sp|P28653|PGS1_MOUSE/sp|Q9GKQ6|PGS1_PIG/sp|O46377|PGS1_RABIT/sp|P47853|PGS1_RAT/sp|O46390|PGS1_SHEEP/
result09	1230	210305_09_Orbi2_KN_SER_G90_T120_Oras_PSN223.22491.22491.2.0.dta	2	GAPGDRGEPGPPGPAGF	3,Oxidation[P]#0;9,Oxidation[P]#0;12,Oxidation[P]#0;	5.09E-002	1583.71	0.00000	1583.71	-0.00318	-2.01	N	1	True	sp|C0HLH3|CO1A1_ACRSX/sp|C0HLH1|CO1A1_ACRYE/sp|P02453|CO1A1_BOVIN/sp|C0HLG9|CO1A1_BRAVA/sp|Q9XSJ7|CO1A1_CANLF/sp|P02457|CO1A1_CHICK/sp|C0HLG7|CO1A1_CHOHO/sp|C0HLI1|CO1A1_DOESX/sp|C0HLI3|CO1A1_GLORB/sp|C0HLH9|CO1A1_GLYSX/sp|C0HJN5|CO1A1_HIPAM/sp|P02452|CO1A1_HUMAN/sp|C0HJP5|CO1A1_MACSX/sp|P0C2W8|CO1A1_MAMAE/sp|C0HLJ5|CO1A1_MEGAE/sp|C0HLJ7|CO1A1_MEGJE/sp|C0HJP3|CO1A1_MYLDA/sp|C0HLI9|CO1A1_NEOCO/sp|…
result09	1231	210305_09_Orbi2_KN_SER_G90_T120_Oras_PSN223.26600.26600.3.0.dta	3	GFPGLPGPSGEPGKQGPSGASGER	6,Oxidation[P]#0;15,Deamidated[Q]#0;	5.09E-002	2240.06	0.00000	2240.06	-0.00101	-0.45	S	1	True	sp|P02453|CO1A1_BOVIN/sp|P02457|CO1A1_CHICK/sp|C0HJN9|CO1A1_EQUSP/sp|P02452|CO1A1_HUMAN/sp|C0HJP5|CO1A1_MACSX/sp|P02454|CO1A1_RAT/sp|C0HJN7|CO1A1_TAPTE/sp|C0HJP7|CO1A1_TOXSP/
result09	1228	210305_09_Orbi2_KN_SER_G90_T120_Oras_PSN223.19693.19693.4.0.dta	4	SLRELHLDHNQISR	5.08E-002	1717.91	0.00000	1717.91	0.00139	0.81	S	1	True	sp|P13605|FMOD_BOVIN/sp|Q06828|FMOD_HUMAN/sp|P50608|FMOD_MOUSE/sp|Q9TTB4|FMOD_PIG/sp|O46378|FMOD_RABIT/sp|P50609|FMOD_RAT/
result09	421	210305_09_Orbi2_KN_SER_G90_T120_Oras_PSN223.10779.10779.2.0.dta	2	GEAGAAGPAGPAGPR	5.06E-003	1235.61	0.00000	1235.61	-0.00066	-0.54	S	1	True	sp|C0HLH4|CO1A2_ACRSX/sp|C0HLH2|CO1A2_ACRYE/sp|C0HLH0|CO1A2_BRAVA/sp|C0HLG8|CO1A2_CHOHO/sp|C0HJP2|CO1A2_CYCDI/sp|C0HLI2|CO1A2_DOESX/sp|C0HJP0|CO1A2_EQUSP/sp|C0HLI4|CO1A2_GLORB/sp|C0HLI0|CO1A2_GLYSX/sp|P08123|CO1A2_HUMAN/sp|C0HLJ6|CO1A2_MEGAE/sp|C0HLJ8|CO1A2_MEGJE/sp|C0HJP4|CO1A2_MYLDA/sp|C0HLJ0|CO1A2_NEOCO/sp|C0HLH6|CO1A2_NEODO/sp|C0HLJ4|CO1A2_NOTSH/sp|C0HLK0|CO1A2_PARHA/sp|C0HLJ2|CO1A2_PARSU/sp|…
result09	420	210305_09_Orbi2_KN_SER_G90_T120_Oras_PSN223.38852.38852.3.0.dta	3	IITHPNFNGNTLDNDIMLIK	17,Oxidation[M]#0;	5.03E-003	2299.17	0.00000	2299.17	-0.00409	-1.78	S	1	True	sp|P00761|TRYP_PIG/CON_Trypsin|SWISS-PROT:P00761|TRYP_PIG/
result09	1226	210305_09_Orbi2_KN_SER_G90_T120_Oras_PSN223.37322.37322.4.4.dta	4	GSDGSVGPVGPAGPIGSAGPPGFPGAPGPKGEIGAVGNAGPAGPAGPR	30,Xlink_EGS[226][K]#0;	5.02E-002	4296.09	0.00000	4296.10	-0.00608	-1.41	S	1	True	sp|P08123|CO1A2_HUMAN/
result09	1227	210305_09_Orbi2_KN_SER_G90_T120_Oras_PSN223.26656.26656.2.0.dta	2	GFPGLPGPSGEPGK	3,Oxidation[P]#0;6,Oxidation[P]#0;	5.02E-002	1328.65	0.00000	1328.65	-0.00010	-0.07	S	1	True	sp|C0HLH3|CO1A1_ACRSX/sp|C0HLH1|CO1A1_ACRYE/sp|P02453|CO1A1_BOVIN/sp|C0HLG9|CO1A1_BRAVA/sp|Q9XSJ7|CO1A1_CANLF/sp|P02457|CO1A1_CHICK/sp|C0HLG7|CO1A1_CHOHO/sp|C0HJP1|CO1A1_CYCDI/sp|C0HLI1|CO1A1_DOESX/sp|C0HJN9|CO1A1_EQUSP/sp|C0HLI3|CO1A1_GLORB/sp|C0HLH9|CO1A1_GLYSX/sp|C0HJN5|CO1A1_HIPAM/sp|P02452|CO1A1_HUMAN/sp|C0HJP5|CO1A1_MACSX/sp|P0C2W8|CO1A1_MAMAE/sp|C0HLJ5|CO1A1_MEGAE/sp|C0HLJ7|CO1A1_MEGJE/sp|…
result09	419	210305_09_Orbi2_KN_SER_G90_T120_Oras_PSN223.22111.22111.3.0.dta	3	GFPGLPGPSGEPGKQGPSGASGER	3,Oxidation[P]#0;6,Oxidation[P]#0;12,Oxidation[P]#0;	5.01E-003	2271.06	0.00000	2271.06	-0.00079	-0.35	S	1	True	sp|P02453|CO1A1_BOVIN/sp|P02457|CO1A1_CHICK/sp|C0HJN9|CO1A1_EQUSP/sp|P02452|CO1A1_HUMAN/sp|C0HJP5|CO1A1_MACSX/sp|P02454|CO1A1_RAT/sp|C0HJN7|CO1A1_TAPTE/sp|C0HJP7|CO1A1_TOXSP/
result09	418	210305_09_Orbi2_KN_SER_G90_T120_Oras_PSN223.14571.14571.6.0.dta	6	GPSGPQGPSGPGPKGNSGEPGAPGSKGDTGAKGEPGPTGIQGPPGPAGEEGKR	14,Xlink_EGS[115][K]#0;44,Oxidation[P]#0;	5.00E-003	4887.32	0.00000	4887.32	-0.00099	-0.20	S	1	True	sp|C0HLJ9|CO1A1_PARHA/
result09	416	210305_09_Orbi2_KN_SER_G90_T120_Oras_PSN223.38729.38729.2.0.dta	2	GLPGVAGAVGEPGPLGIAGPPGAR	3,Oxidation[P]#0;12,Oxidation[P]#0;14,Oxidation[P]#0;	4.99E-003	2115.12	0.00000	2115.12	-0.00024	-0.11	S	1	True	sp|P08123|CO1A2_HUMAN/sp|P85154|CO1A2_MAMAE/sp|C0HLJ6|CO1A2_MEGAE/sp|C0HLJ8|CO1A2_MEGJE/
result09	417	210305_09_Orbi2_KN_SER_G90_T120_Oras_PSN223.16261.16261.2.0.dta	2	PGPIGNVGAPGAK	1,Oxidation[P]#0;10,Oxidation[P]#0;	4.99E-003	1166.61	0.00000	1166.62	-0.00227	-1.94	C	1	True	sp|P02452|CO1A1_HUMAN/sp|P0C2W8|CO1A1_MAMAE/
result09	1222	210305_09_Orbi2_KN_SER_G90_T120_Oras_PSN223.21355.21355.4.1.dta	4	GHRGFSGLQGPPGPPGSPGEQGPSGASGPAGPR	12,Oxidation[P]#0;14,Oxidation[P]#0;21,Deamidated[Q]#0;	4.99E-002	3040.44	0.00000	3040.43	0.01948	6.41	S	1	True	sp|P02453|CO1A1_BOVIN/sp|Q9XSJ7|CO1A1_CANLF/sp|P02452|CO1A1_HUMAN/sp|P0C2W8|CO1A1_MAMAE/
result09	1223	210305_09_Orbi2_KN_SER_G90_T120_Oras_PSN223.13323.13323.4.0.dta	4	GLPGTAGLPGMKGHR	3,Oxidation[P]#0;9,Oxidation[P]#0;11,Oxidation[M]#0;	4.99E-002	1496.76	0.00000	1496.76	-0.00032	-0.21	S	1	True	sp|C0HLH3|CO1A1_ACRSX/sp|C0HLH1|CO1A1_ACRYE/sp|P02453|CO1A1_BOVIN/sp|C0HLG9|CO1A1_BRAVA/sp|Q9XSJ7|CO1A1_CANLF/sp|P02457|CO1A1_CHICK/sp|C0HLG7|CO1A1_CHOHO/sp|Q9YIB4|CO1A1_CYNPY/sp|C0HLI1|CO1A1_DOESX/sp|C0HLI3|CO1A1_GLORB/sp|C0HLH9|CO1A1_GLYSX/sp|P02452|CO1A1_HUMAN/sp|P0C2W8|CO1A1_MAMAE/sp|C0HLJ5|CO1A1_MEGAE/sp|C0HLJ7|CO1A1_MEGJE/sp|P11087|CO1A1_MOUSE/sp|C0HJP3|CO1A1_MYLDA/sp|C0HLI9|CO1A1_NEOCO/sp|…
result09	1224	210305_09_Orbi2_KN_SER_G90_T120_Oras_PSN223.23297.23297.4.0.dta	4	GADGSPGKDGVRGLTGPIGPPGPAGAPGDKGESGPSGPAGPTGAR	17,Oxidation[P]#0;21,Oxidation[P]#0;27,Oxidation[P]#0;	4.99E-002	3981.94	0.00000	3981.93	0.01100	2.76	S	1	True	sp|P02452|CO1A1_HUMAN/
result09	1225	210305_09_Orbi2_KN_SER_G90_T120_Oras_PSN223.48120.48120.3.0.dta	3	SLILLDLSYNHLR	10,Deamidated[N]#0;	4.99E-002	1557.86	0.00000	1557.86	-0.00027	-0.17	S	1	True	sp|P13605|FMOD_BOVIN/sp|Q06828|FMOD_HUMAN/sp|P50608|FMOD_MOUSE/sp|Q9TTB4|FMOD_PIG/sp|O46378|FMOD_RABIT/sp|P50609|FMOD_RAT/
result09	415	210305_09_Orbi2_KN_SER_G90_T120_Oras_PSN223.30516.30516.3.0.dta	3	GPGEFGLPGPAGPRGER	0,PyMIC[AnyN-term]#0;8,Oxidation[P]#0;	4.98E-003	1800.87	0.00000	1800.88	-0.00265	-1.47	S	1	True	sp|C0HLH2|CO1A2_ACRYE/sp|C0HLJ2|CO1A2_PARSU/
result09	1221	210305_09_Orbi2_KN_SER_G90_T120_Oras_PSN223.15472.15472.5.0.dta	5	GPSGPQGPSGPPGPKGNSGEPGAPGNKGDTGAKGEPGATGVQGPPGPAGEEGKR	15,Oxidation[K]#0;45,Oxidation[P]#0;	4.98E-002	4872.31	0.00000	4872.32	-0.00447	-0.92	S	1	True	sp|P11087|CO1A1_MOUSE/
result09	1219	210305_09_Orbi2_KN_SER_G90_T120_Oras_PSN223.14917.14917.3.1.dta	3	GDTGAKGEPGPVGVQGPPGPAGEEGKR	9,Oxidation[P]#0;15,Deamidated[Q]#0;18,Oxidation[P]#0;	4.97E-002	2534.20	0.00000	2534.21	-0.01398	-5.52	S	1	True	sp|P02452|CO1A1_HUMAN/
result09	1220	210305_09_Orbi2_KN_SER_G90_T120_Oras_PSN223.37480.37480.5.0.dta	5	NSQWVVSAAHCYKSRIQVRLGEHNIDVLEGNEQFINAAK	4.97E-002	4424.19	0.00000	4424.23	-0.04035	-9.12	C	1	True	sp|P00761|TRYP_PIG/CON_Trypsin|SWISS-PROT:P00761|TRYP_PIG/
result09	1217	210305_09_Orbi2_KN_SER_G90_T120_Oras_PSN223.23162.23162.4.0.dta	4	GPKGENGVVGPTGPVGAAGPAGPNGPPGPAGSR	2,Oxidation[P]#0;27,Oxidation[P]#0;	4.96E-002	2865.42	0.00000	2865.42	-0.00460	-1.61	S	1	True	sp|P08123|CO1A2_HUMAN/
result09	1218	210305_09_Orbi2_KN_SER_G90_T120_Oras_PSN223.8728.8728.3.3.dta	3	RGEAGAAGPAGPAGPR	4.96E-002	1391.72	0.00000	1391.71	0.00140	1.01	C	1	True	sp|C0HLH4|CO1A2_ACRSX/sp|C0HLH2|CO1A2_ACRYE/sp|C0HLH0|CO1A2_BRAVA/sp|C0HLG8|CO1A2_CHOHO/sp|C0HJP2|CO1A2_CYCDI/sp|C0HLI2|CO1A2_DOESX/sp|C0HJP0|CO1A2_EQUSP/sp|C0HLI4|CO1A2_GLORB/sp|C0HLI0|CO1A2_GLYSX/sp|P08123|CO1A2_HUMAN/sp|C0HLJ6|CO1A2_MEGAE/sp|C0HLJ8|CO1A2_MEGJE/sp|C0HJP4|CO1A2_MYLDA/sp|C0HLJ0|CO1A2_NEOCO/sp|C0HLJ4|CO1A2_NOTSH/sp|C0HLK0|CO1A2_PARHA/sp|C0HLJ2|CO1A2_PARSU/sp|C0HLI8|CO1A2_SCESW/
result09	414	210305_09_Orbi2_KN_SER_G90_T120_Oras_PSN223.49561.49561.2.0.dta	2	SLDLDSIIAEVK	4.95E-003	1302.71	0.00000	1302.72	-0.00099	-0.76	S	1	True	sp|P04264|K2C1_HUMAN/sp|A5A6M6|K2C1_PANTR/sp|Q5XQN5|K2C5_BOVIN/sp|Q922U2|K2C5_MOUSE/sp|Q6P6Q2|K2C5_RAT/sp|P50446|K2C6A_MOUSE/sp|Q4FZU2|K2C6A_RAT/sp|Q9Z331|K2C6B_MOUSE/sp|Q08D91|K2C75_BOVIN/sp|Q8BGZ7|K2C75_MOUSE/sp|Q6IG05|K2C75_RAT/sp|Q29S21|K2C7_BOVIN/CON_IPI00220327.3/CON_IPI00697851.1/CON_IPI00131368.3/CON_IPI00139301.3/CON_IPI00221797.1/
result09	413	210305_09_Orbi2_KN_SER_G90_T120_Oras_PSN223.26111.26111.3.0.dta	3	GPPGSAGSPGKDGLNGLPGPIGPPGPR	18,Oxidation[P]#0;23,Oxidation[P]#0;24,Oxidation[P]#0;	4.94E-003	2454.24	0.00000	2454.24	-0.00148	-0.60	S	1	True	sp|C0HLH3|CO1A1_ACRSX/sp|C0HLH1|CO1A1_ACRYE/sp|P02453|CO1A1_BOVIN/sp|C0HLG9|CO1A1_BRAVA/sp|Q9XSJ7|CO1A1_CANLF/sp|C0HLG7|CO1A1_CHOHO/sp|C0HLI3|CO1A1_GLORB/sp|C0HLJ5|CO1A1_MEGAE/sp|C0HLJ7|CO1A1_MEGJE/sp|P11087|CO1A1_MOUSE/sp|C0HJP3|CO1A1_MYLDA/sp|C0HLI9|CO1A1_NEOCO/sp|C0HLH5|CO1A1_NEODO/sp|C0HLJ3|CO1A1_NOTSH/sp|C0HLJ9|CO1A1_PARHA/sp|C0HLJ1|CO1A1_PARSU/sp|P02454|CO1A1_RAT/sp|C0HLI7|CO1A1_SCESW/sp|C0…
result09	1216	210305_09_Orbi2_KN_SER_G90_T120_Oras_PSN223.11980.11980.3.0.dta	3	RGPNGEAGSAGPPGPPGLRGSPGSR	12,Oxidation[P]#0;16,Oxidation[P]#0;22,Oxidation[P]#0;	4.94E-002	2333.13	0.00000	2333.13	-0.00317	-1.36	S	1	True	sp|P08123|CO1A2_HUMAN/
result09	412	210305_09_Orbi2_KN_SER_G90_T120_Oras_PSN223.18123.18123.3.0.dta	3	GNRGETGPSGPVGPAGAVGPR	0,Dicarbamidomethyl[AnyN-term]#0;	4.93E-003	2004.00	0.00000	2004.00	-0.00143	-0.71	C	1	True	sp|P08123|CO1A2_HUMAN/
result09	115	210305_09_Orbi2_KN_SER_G90_T120_Oras_PSN223.6277.6277.3.0.dta	3	GPTGDPGKNGDKGHAGLAGAR	6,Oxidation[P]#0;9,Deamidated[N]#0;	4.92E-004	1949.94	0.00000	1949.94	-0.00176	-0.90	S	1	True	sp|O46392|CO1A2_CANLF/sp|P08123|CO1A2_HUMAN/sp|C0HJP8|CO1A2_TOXSP/
result09	1215	210305_09_Orbi2_KN_SER_G90_T120_Oras_PSN223.46299.46299.3.0.dta	3	LGEHNIDVLEGNEQFINAAKIITH	20,Dimethyl[K](Ethyl[K]/Delta_H(4)C(2)[K])#0;	4.92E-002	2703.41	0.00000	2703.41	-0.00227	-0.84	N	1	True	sp|P00761|TRYP_PIG/CON_Trypsin|SWISS-PROT:P00761|TRYP_PIG/
result09	410	210305_09_Orbi2_KN_SER_G90_T120_Oras_PSN223.16375.16375.3.0.dta	3	GDRGETGPAGPPGAPGAPGAPGPVGPAGK	12,Oxidation[P]#0;15,Oxidation[P]#0;21,Oxidation[P]#0;	4.91E-003	2497.20	0.00000	2497.21	-0.00332	-1.33	S	1	True	sp|P02453|CO1A1_BOVIN/sp|Q9XSJ7|CO1A1_CANLF/sp|P02457|CO1A1_CHICK/sp|C0HJN9|CO1A1_EQUSP/sp|C0HJN5|CO1A1_HIPAM/sp|P02452|CO1A1_HUMAN/sp|C0HJP5|CO1A1_MACSX/sp|P11087|CO1A1_MOUSE/sp|C0HJN3|CO1A1_ORYAF/sp|P02454|CO1A1_RAT/sp|C0HJN7|CO1A1_TAPTE/
result09	411	210305_09_Orbi2_KN_SER_G90_T120_Oras_PSN223.16454.16454.3.0.dta	3	SGDRGETGPAGPAGPVGPVGAR	18,Oxidation[P]#0;	4.91E-003	1977.97	0.00000	1977.97	-0.00366	-1.85	S	1	True	sp|P02452|CO1A1_HUMAN/
result09	1214	210305_09_Orbi2_KN_SER_G90_T120_Oras_PSN223.14125.14125.3.0.dta	3	GAAGLPGPKGDRGDAGPK	2,Carbonyl[A]#0;6,Oxidation[P]#0;	4.90E-002	1650.82	0.00000	1650.82	0.00211	1.28	S	1	True	sp|C0HLH3|CO1A1_ACRSX/sp|C0HLH1|CO1A1_ACRYE/sp|P02453|CO1A1_BOVIN/sp|C0HLG9|CO1A1_BRAVA/sp|Q9XSJ7|CO1A1_CANLF/sp|C0HLG7|CO1A1_CHOHO/sp|C0HLI1|CO1A1_DOESX/sp|C0HJN9|CO1A1_EQUSP/sp|C0HLI3|CO1A1_GLORB/sp|C0HLH9|CO1A1_GLYSX/sp|C0HJN5|CO1A1_HIPAM/sp|P02452|CO1A1_HUMAN/sp|C0HJP5|CO1A1_MACSX/sp|P0C2W8|CO1A1_MAMAE/sp|C0HLJ5|CO1A1_MEGAE/sp|C0HLJ7|CO1A1_MEGJE/sp|P11087|CO1A1_MOUSE/sp|C0HJP3|CO1A1_MYLDA/sp|…
result09	1213	210305_09_Orbi2_KN_SER_G90_T120_Oras_PSN223.21799.21799.5.0.dta	5	GHNGLQGLPGIAGHHGDQGAPGSVGPAGPR	9,Oxidation[P]#0;21,Oxidation[P]#0;	4.89E-002	2800.36	0.00000	2800.36	-0.00001	0.00	S	1	True	sp|P08123|CO1A2_HUMAN/
result09	409	210305_09_Orbi2_KN_SER_G90_T120_Oras_PSN223.22012.22012.3.0.dta	3	SGDRGETGPAGPAGPVGPVGAR	4.88E-003	1961.98	0.00000	1961.98	-0.00110	-0.56	S	1	True	sp|P02452|CO1A1_HUMAN/
result09	1210	210305_09_Orbi2_KN_SER_G90_T120_Oras_PSN223.14670.14670.4.0.dta	4	HGNRGETGPSGPVGPAGAVGPR	9,Oxidation[P]#0;12,Oxidation[P]#0;	4.88E-002	2059.00	0.00000	2059.01	-0.00208	-1.01	S	1	True	sp|P08123|CO1A2_HUMAN/
result09	1211	210305_09_Orbi2_KN_SER_G90_T120_Oras_PSN223.27432.27432.4.2.dta	4	GNDGATGAAGPPGPTGPAGPPGFPGAVGAKGEAGPQGPR	12,Oxidation[P]#0;21,Oxidation[P]#0;24,Oxidation[P]#0;	4.88E-002	3397.61	0.00000	3397.62	-0.00969	-2.85	S	1	True	sp|P02452|CO1A1_HUMAN/sp|C0HJN3|CO1A1_ORYAF/
result09	1212	210305_09_Orbi2_KN_SER_G90_T120_Oras_PSN223.19031.19031.4.0.dta	4	QGPSGSSGERGPPGPMGPPGLAGPPGESGREGSPGAEGSPGR	16,Oxidation[M]#0;19,Oxidation[P]#0;40,Oxidation[P]#0;	4.88E-002	3856.76	0.00000	3856.75	0.00176	0.46	S	1	True	sp|C0HLI3|CO1A1_GLORB/sp|P11087|CO1A1_MOUSE/sp|C0HLH5|CO1A1_NEODO/
result09	1208	210305_09_Orbi2_KN_SER_G90_T120_Oras_PSN223.47574.47574.3.0.dta	3	LLNLQRNNFPVLAANSFR	3,Deamidated[N]#0;8,Deamidated[N]#0;15,Deamidated[N]#0;	4.86E-002	2090.10	0.00000	2090.10	0.00041	0.20	S	1	True	sp|O15335|CHAD_HUMAN/sp|O55226|CHAD_MOUSE/sp|O70210|CHAD_RAT/
result09	1209	210305_09_Orbi2_KN_SER_G90_T120_Oras_PSN223.19265.19265.3.3.dta	3	HGNRGETGPSGPVGPAGAVGPR	9,Dioxidation[P](Pro->Glu[P])#0;	4.86E-002	2058.99	0.00000	2059.01	-0.02003	-9.73	S	1	True	sp|P08123|CO1A2_HUMAN/
result09	1207	210305_09_Orbi2_KN_SER_G90_T120_Oras_PSN223.36695.36695.4.1.dta	4	GPQGHQGPAGPPGPPGPPGPPGVSGGGYDFGYDGDFYR	23,Val->Tyr[V]#0;	4.85E-002	3729.62	0.00000	3729.64	-0.01918	-5.14	S	1	True	sp|P08123|CO1A2_HUMAN/
result09	1206	210305_09_Orbi2_KN_SER_G90_T120_Oras_PSN223.8649.8649.4.0.dta	4	GAAGLPGPKGDRGDAGPK	6,Oxidation[P]#0;8,Oxidation[P]#0;	4.83E-002	1652.84	0.00000	1652.83	0.00040	0.24	S	1	True	sp|C0HLH3|CO1A1_ACRSX/sp|C0HLH1|CO1A1_ACRYE/sp|P02453|CO1A1_BOVIN/sp|C0HLG9|CO1A1_BRAVA/sp|Q9XSJ7|CO1A1_CANLF/sp|C0HLG7|CO1A1_CHOHO/sp|C0HLI1|CO1A1_DOESX/sp|C0HJN9|CO1A1_EQUSP/sp|C0HLI3|CO1A1_GLORB/sp|C0HLH9|CO1A1_GLYSX/sp|C0HJN5|CO1A1_HIPAM/sp|P02452|CO1A1_HUMAN/sp|C0HJP5|CO1A1_MACSX/sp|P0C2W8|CO1A1_MAMAE/sp|C0HLJ5|CO1A1_MEGAE/sp|C0HLJ7|CO1A1_MEGJE/sp|P11087|CO1A1_MOUSE/sp|C0HJP3|CO1A1_MYLDA/sp|…
result09	1205	210305_09_Orbi2_KN_SER_G90_T120_Oras_PSN223.4845.4845.3.0.dta	3	NGDDGEAGKPGRPGERGPSGPQGPR	10,Oxidation[P]#0;13,Oxidation[P]#0;	4.82E-002	2477.15	0.00000	2477.15	-0.00203	-0.82	S	1	True	sp|C0HJP1|CO1A1_CYCDI/
result09	408	210305_09_Orbi2_KN_SER_G90_T120_Oras_PSN223.26394.26394.3.0.dta	3	GPPGSAGSPGKDGLNGLPGPIGPPGPR	18,Oxidation[P]#0;23,Oxidation[P]#0;24,Oxidation[P]#0;	4.81E-003	2454.24	0.00000	2454.24	0.00025	0.10	S	1	True	sp|C0HLH3|CO1A1_ACRSX/sp|C0HLH1|CO1A1_ACRYE/sp|P02453|CO1A1_BOVIN/sp|C0HLG9|CO1A1_BRAVA/sp|Q9XSJ7|CO1A1_CANLF/sp|C0HLG7|CO1A1_CHOHO/sp|C0HLI3|CO1A1_GLORB/sp|C0HLJ5|CO1A1_MEGAE/sp|C0HLJ7|CO1A1_MEGJE/sp|P11087|CO1A1_MOUSE/sp|C0HJP3|CO1A1_MYLDA/sp|C0HLI9|CO1A1_NEOCO/sp|C0HLH5|CO1A1_NEODO/sp|C0HLJ3|CO1A1_NOTSH/sp|C0HLJ9|CO1A1_PARHA/sp|C0HLJ1|CO1A1_PARSU/sp|P02454|CO1A1_RAT/sp|C0HLI7|CO1A1_SCESW/sp|C0…
result09	1201	210305_09_Orbi2_KN_SER_G90_T120_Oras_PSN223.17446.17446.5.0.dta	5	GPSGPQGPSGPPGPKGNSGEPGAPGNKGDTGAKGEPGATGVQGPPGPAGEEGK	2,Oxidation[P]#0;17,Deamidated[N]#0;45,Oxidation[P]#0;	4.81E-002	4717.20	0.00000	4717.20	-0.00393	-0.83	S	1	True	sp|P11087|CO1A1_MOUSE/
result09	1202	210305_09_Orbi2_KN_SER_G90_T120_Oras_PSN223.21203.21203.3.3.dta	3	GFSGIQGPTGPPGAPGEQGPSGASGPAGPR	8,Oxidation[P]#0;11,Oxidation[P]#0;12,Oxidation[P]#0;	4.81E-002	2693.25	0.00000	2693.25	-0.00833	-3.09	S	1	True	sp|C0HJP5|CO1A1_MACSX/
result09	1203	210305_09_Orbi2_KN_SER_G90_T120_Oras_PSN223.18561.18561.5.0.dta	5	EGGKGPRGETGPAGRPGEVGPPGPPGPAGEKGSPGADGPAGAPGTPGPQGIAGQR	19,Val->Tyr[V]#0;43,Oxidation[P]#0;	4.81E-002	4983.40	0.00000	4983.41	-0.01542	-3.09	S	1	True	sp|P02452|CO1A1_HUMAN/sp|C0HJP5|CO1A1_MACSX/
result09	1204	210305_09_Orbi2_KN_SER_G90_T120_Oras_PSN223.15271.15271.5.0.dta	5	GPSGPQGPSGAPGPKGNSGEPGAPGNKGDTGAKGEPGPTGIQGPPGPAGEEGK	41,Xle->Tyr[I]#0;45,Oxidation[P]#0;	4.81E-002	4764.20	0.00000	4764.22	-0.01820	-3.82	S	1	True	sp|C0HLI1|CO1A1_DOESX/sp|C0HLI3|CO1A1_GLORB/sp|C0HLH9|CO1A1_GLYSX/
result09	406	210305_09_Orbi2_KN_SER_G90_T120_Oras_PSN223.47394.47394.3.0.dta	3	DIENQYETQITQIEHEVSSSGQEVQSSAK	4.80E-003	3264.51	0.00000	3264.51	-0.00197	-0.60	S	1	True	sp|P35527|K1C9_HUMAN/CON_IPI00019359.3/
result09	407	210305_09_Orbi2_KN_SER_G90_T120_Oras_PSN223.17514.17514.3.1.dta	3	HGNRGETGPSGPVGPAGAVGPR	4.80E-003	2027.02	0.00000	2027.02	0.00009	0.04	S	1	True	sp|P08123|CO1A2_HUMAN/
result09	1200	210305_09_Orbi2_KN_SER_G90_T120_Oras_PSN223.22991.22991.3.1.dta	3	GPPGASGAPGPQGFPAGEPGEPGQTGPAGAR	6,HexNAc[S]#0;19,Oxidation[P]#0;22,Oxidation[P]#0;	4.80E-002	2961.34	0.00000	2961.36	-0.01838	-6.21	S	1	True	sp|C0HLJ4|CO1A2_NOTSH/
result09	113	210305_09_Orbi2_KN_SER_G90_T120_Oras_PSN223.49464.49464.4.0.dta	4	LGEHNIDVLEGNEQFINAAKIITHPNF	19,Ala->Val[A]#0;	4.78E-004	3061.57	0.00000	3061.57	-0.00017	-0.05	N	1	True	sp|P00761|TRYP_PIG/CON_Trypsin|SWISS-PROT:P00761|TRYP_PIG/
result09	114	210305_09_Orbi2_KN_SER_G90_T120_Oras_PSN223.42272.42272.3.0.dta	3	IITHPNFNGNTLDNDIMLIK	10,Deamidated[N]#0;17,Oxidation[M]#0;	4.78E-004	2300.16	0.00000	2300.16	0.00018	0.08	S	1	True	sp|P00761|TRYP_PIG/CON_Trypsin|SWISS-PROT:P00761|TRYP_PIG/
result09	404	210305_09_Orbi2_KN_SER_G90_T120_Oras_PSN223.12032.12032.3.0.dta	3	RGARGEPGPTGLPGPPGER	7,Oxidation[P]#0;13,Oxidation[P]#0;16,Oxidation[P]#0;	4.78E-003	1905.95	0.00000	1905.95	-0.00123	-0.64	S	1	True	sp|C0HLH3|CO1A1_ACRSX/sp|C0HLG9|CO1A1_BRAVA/sp|Q9XSJ7|CO1A1_CANLF/sp|C0HLG7|CO1A1_CHOHO/sp|C0HLI1|CO1A1_DOESX/sp|C0HLI3|CO1A1_GLORB/sp|C0HLH9|CO1A1_GLYSX/sp|P02452|CO1A1_HUMAN/sp|P0C2W8|CO1A1_MAMAE/sp|C0HLJ5|CO1A1_MEGAE/sp|C0HLJ7|CO1A1_MEGJE/sp|C0HJP3|CO1A1_MYLDA/sp|C0HLI9|CO1A1_NEOCO/sp|C0HLH5|CO1A1_NEODO/sp|C0HLJ3|CO1A1_NOTSH/sp|C0HLJ9|CO1A1_PARHA/sp|C0HLJ1|CO1A1_PARSU/sp|C0HLI7|CO1A1_SCESW/sp|…
result09	405	210305_09_Orbi2_KN_SER_G90_T120_Oras_PSN223.34070.34070.3.0.dta	3	GFTGLQGLPGPPGPSGDQGASGPAGPSGPR	9,Oxidation[P]#0;12,Oxidation[P]#0;	4.78E-003	2705.29	0.00000	2705.29	0.00090	0.33	S	1	True	sp|P02459|CO2A1_BOVIN/sp|P02458|CO2A1_HUMAN/sp|P28481|CO2A1_MOUSE/
result09	1199	210305_09_Orbi2_KN_SER_G90_T120_Oras_PSN223.7500.7500.4.0.dta	4	GPSGPQGIRGDKGEPGEKGPR	5,Oxidation[P]#0;15,Oxidation[P]#0;	4.78E-002	2108.05	0.00000	2108.05	-0.00065	-0.31	S	1	True	sp|C0HLH4|CO1A2_ACRSX/sp|C0HLH2|CO1A2_ACRYE/sp|O46392|CO1A2_CANLF/sp|P08123|CO1A2_HUMAN/sp|C0HLJ0|CO1A2_NEOCO/sp|C0HLJ2|CO1A2_PARSU/
result09	1196	210305_09_Orbi2_KN_SER_G90_T120_Oras_PSN223.16648.16648.5.0.dta	5	GPSGPQGPSGAPGPKGNSGEPGAPGNKGDTGAKGEPGPTGIQGPPGPAGEEGK	26,Deamidated[N]#0;45,Oxidation[P]#0;	4.76E-002	4715.22	0.00000	4715.22	-0.00171	-0.36	S	1	True	sp|C0HLI1|CO1A1_DOESX/sp|C0HLI3|CO1A1_GLORB/sp|C0HLH9|CO1A1_GLYSX/
result09	1197	210305_09_Orbi2_KN_SER_G90_T120_Oras_PSN223.15403.15403.4.5.dta	4	HGNRGETGPSGPVGPAGAVGPR	6,Cation_Na[E]#0;	4.76E-002	2048.99	0.00000	2049.00	-0.00950	-4.64	S	1	True	sp|P08123|CO1A2_HUMAN/
result09	1198	210305_09_Orbi2_KN_SER_G90_T120_Oras_PSN223.48365.48365.3.0.dta	3	PNFNGNTLDNDIMLIKLSSPATLNSR	16,Ethanolyl[K]#0;	4.76E-002	2889.48	0.00000	2889.48	-0.00103	-0.36	C	1	True	sp|P00761|TRYP_PIG/CON_Trypsin|SWISS-PROT:P00761|TRYP_PIG/
result09	112	210305_09_Orbi2_KN_SER_G90_T120_Oras_PSN223.49522.49522.3.0.dta	3	AGAFDDLTELTYLYLDHNKVTELPR	18,Deamidated[N]#0;	4.75E-004	2895.44	0.00000	2895.44	-0.00552	-1.91	S	1	True	sp|Q27972|CHAD_BOVIN/sp|O15335|CHAD_HUMAN/
result09	1195	210305_09_Orbi2_KN_SER_G90_T120_Oras_PSN223.14506.14506.4.0.dta	4	HGNRGETGPSGPVGPAGAVGPR	12,Oxidation[P]#0;	4.75E-002	2043.01	0.00000	2043.01	-0.00053	-0.26	S	1	True	sp|P08123|CO1A2_HUMAN/
result09	403	210305_09_Orbi2_KN_SER_G90_T120_Oras_PSN223.17940.17940.3.0.dta	3	TGPPGPSGISGPPGPPGPAGK	3,Dioxidation[P](Pro->Glu[P])#0;13,Oxidation[P]#0;16,Oxidation[P]#0;	4.74E-003	1845.90	0.00000	1845.90	-0.00066	-0.36	S	1	True	sp|P02465|CO1A2_BOVIN/sp|C0HJN6|CO1A2_HIPAM/sp|P08123|CO1A2_HUMAN/
result09	1191	210305_09_Orbi2_KN_SER_G90_T120_Oras_PSN223.15332.15332.4.2.dta	4	GSEGPQGVRGEPGPPGPAGAAGPAGNPGADGQPGAK	12,Oxidation[P]#0;17,Oxidation[P]#0;27,Oxidation[P]#0;	4.74E-002	3167.47	0.00000	3167.47	-0.00445	-1.40	S	1	True	sp|C0HLH3|CO1A1_ACRSX/sp|C0HLH1|CO1A1_ACRYE/sp|P02453|CO1A1_BOVIN/sp|C0HLG9|CO1A1_BRAVA/sp|Q9XSJ7|CO1A1_CANLF/sp|C0HLG7|CO1A1_CHOHO/sp|C0HJP1|CO1A1_CYCDI/sp|C0HLI1|CO1A1_DOESX/sp|C0HJN9|CO1A1_EQUSP/sp|C0HLI3|CO1A1_GLORB/sp|C0HLH9|CO1A1_GLYSX/sp|P02452|CO1A1_HUMAN/sp|P0C2W8|CO1A1_MAMAE/sp|C0HLJ5|CO1A1_MEGAE/sp|C0HLJ7|CO1A1_MEGJE/sp|P11087|CO1A1_MOUSE/sp|C0HJP3|CO1A1_MYLDA/sp|C0HLI9|CO1A1_NEOCO/sp|…
result09	1192	210305_09_Orbi2_KN_SER_G90_T120_Oras_PSN223.44481.44481.3.0.dta	3	IITHPNFNGNTLDNDIMLIK	4.74E-002	2283.18	0.00000	2283.18	-0.00154	-0.68	S	1	True	sp|P00761|TRYP_PIG/CON_Trypsin|SWISS-PROT:P00761|TRYP_PIG/
result09	1193	210305_09_Orbi2_KN_SER_G90_T120_Oras_PSN223.15244.15244.4.0.dta	4	DGSPGPKGDRGETGPAGPPGAPGAPGAPGPVGPAGK	12,Cation_Mg[II][E]#0;28,Oxidation[P]#0;	4.74E-002	3125.49	0.00000	3125.49	-0.00187	-0.60	S	1	True	sp|Q9XSJ7|CO1A1_CANLF/sp|C0HJN9|CO1A1_EQUSP/sp|C0HJN3|CO1A1_ORYAF/sp|C0HJN7|CO1A1_TAPTE/
result09	1194	210305_09_Orbi2_KN_SER_G90_T120_Oras_PSN223.47107.47107.4.0.dta	4	GRTGDAGPVGPPGPPGPPGPPGPPSGGFDFSFLPQPPQEK	25,Methylphosphonate[S]#0;	4.74E-002	3924.88	0.00000	3924.87	0.00672	1.71	S	1	True	sp|Q9XSJ7|CO1A1_CANLF/
result09	1190	210305_09_Orbi2_KN_SER_G90_T120_Oras_PSN223.42300.42300.2.0.dta	2	RGGVLLGPVCFMG	10,Carbamidomethyl[C]#0;12,Oxidation[M]#0;	4.72E-002	1378.70	0.00000	1378.70	-0.00142	-1.03	S	1	True	sp|Q32S24|COBA2_BOVIN/sp|P13942|COBA2_HUMAN/sp|Q64739|COBA2_MOUSE/
result09	111	210305_09_Orbi2_KN_SER_G90_T120_Oras_PSN223.34594.34594.4.0.dta	4	GSDGSVGPVGPAGPIGSAGPPGFPGAPGPKGEIGAVGNAGPAGPAGPR	30,Xlink_EGS[226][K]#0;41,Oxidation[P]#0;	4.71E-004	4312.07	0.00000	4312.09	-0.01538	-3.57	S	1	True	sp|P08123|CO1A2_HUMAN/
result09	400	210305_09_Orbi2_KN_SER_G90_T120_Oras_PSN223.32321.32321.3.0.dta	3	EGPVGLPGIDGRPGPIGPAGAR	7,Oxidation[P]#0;13,Oxidation[P]#0;	4.71E-003	2072.09	0.00000	2072.09	-0.00034	-0.17	S	1	True	sp|C0HLH2|CO1A2_ACRYE/sp|P02465|CO1A2_BOVIN/sp|C0HLH0|CO1A2_BRAVA/sp|C0HJP0|CO1A2_EQUSP/sp|P08123|CO1A2_HUMAN/sp|C0HLJ0|CO1A2_NEOCO/
result09	401	210305_09_Orbi2_KN_SER_G90_T120_Oras_PSN223.41247.41247.4.1.dta	4	IITHPNFNGNTLDNDIMLIK	17,Oxidation[M]#0;	4.71E-003	2299.17	0.00000	2299.17	-0.00161	-0.70	S	1	True	sp|P00761|TRYP_PIG/CON_Trypsin|SWISS-PROT:P00761|TRYP_PIG/
result09	402	210305_09_Orbi2_KN_SER_G90_T120_Oras_PSN223.49654.49654.2.1.dta	2	IITHPNFNGNTLDNDIMLIK	17,Oxidation[M]#0;	4.71E-003	2299.15	0.00000	2299.17	-0.02827	-12.29	S	1	True	sp|P00761|TRYP_PIG/CON_Trypsin|SWISS-PROT:P00761|TRYP_PIG/
result09	1189	210305_09_Orbi2_KN_SER_G90_T120_Oras_PSN223.15390.15390.4.0.dta	4	HGNRGEPGPAGAVGPAGAVGPR	7,Oxidation[P]#0;	4.71E-002	1997.01	0.00000	1997.01	0.00189	0.94	S	1	True	sp|P02465|CO1A2_BOVIN/
result09	1187	210305_09_Orbi2_KN_SER_G90_T120_Oras_PSN223.25507.25507.3.1.dta	3	GNDGATGAAGPPGPTGPAGPPGFPGAVGAKGEAGPQGPR	12,Oxidation[P]#0;23,Trioxidation[F]#0;	4.70E-002	3413.60	0.00000	3413.61	-0.01020	-2.99	S	1	True	sp|P02452|CO1A1_HUMAN/sp|C0HJN3|CO1A1_ORYAF/
result09	1188	210305_09_Orbi2_KN_SER_G90_T120_Oras_PSN223.6779.6779.3.0.dta	3	GPTGDPGKNGDKGHAGLAGAR	6,Oxidation[P]#0;9,Deamidated[N]#0;	4.70E-002	1949.94	0.00000	1949.94	-0.00110	-0.57	S	1	True	sp|O46392|CO1A2_CANLF/sp|P08123|CO1A2_HUMAN/sp|C0HJP8|CO1A2_TOXSP/
result09	1186	210305_09_Orbi2_KN_SER_G90_T120_Oras_PSN223.38183.38183.2.0.dta	2	GLPGVAGAVGEPGPLGIAGPPGAR	3,Oxidation[P]#0;14,Oxidation[P]#0;21,Oxidation[P]#0;	4.69E-002	2115.12	0.00000	2115.12	-0.00312	-1.47	S	1	True	sp|P08123|CO1A2_HUMAN/sp|P85154|CO1A2_MAMAE/sp|C0HLJ6|CO1A2_MEGAE/sp|C0HLJ8|CO1A2_MEGJE/
result09	1184	210305_09_Orbi2_KN_SER_G90_T120_Oras_PSN223.19310.19310.3.0.dta	3	RVDTVDPPYPR	4.68E-002	1314.68	0.00000	1314.68	0.00147	1.12	S	1	True	sp|P04004|VTNC_HUMAN/
result09	1185	210305_09_Orbi2_KN_SER_G90_T120_Oras_PSN223.22969.22969.3.0.dta	3	GERGFPGLPGPSGEPGK	6,Oxidation[P]#0;9,Oxidation[P]#0;	4.68E-002	1670.81	0.00000	1670.81	-0.00017	-0.10	S	1	True	sp|C0HLH3|CO1A1_ACRSX/sp|C0HLH1|CO1A1_ACRYE/sp|P02453|CO1A1_BOVIN/sp|C0HLG9|CO1A1_BRAVA/sp|Q9XSJ7|CO1A1_CANLF/sp|P02457|CO1A1_CHICK/sp|C0HLG7|CO1A1_CHOHO/sp|C0HLI1|CO1A1_DOESX/sp|C0HLI3|CO1A1_GLORB/sp|C0HLH9|CO1A1_GLYSX/sp|P02452|CO1A1_HUMAN/sp|P0C2W8|CO1A1_MAMAE/sp|C0HLJ5|CO1A1_MEGAE/sp|C0HLJ7|CO1A1_MEGJE/sp|P11087|CO1A1_MOUSE/sp|C0HJP3|CO1A1_MYLDA/sp|C0HLI9|CO1A1_NEOCO/sp|C0HLH5|CO1A1_NEODO/sp|…
result09	398	210305_09_Orbi2_KN_SER_G90_T120_Oras_PSN223.20715.20715.4.0.dta	4	GERGFPGLPGPSGEPGKQGPSGASGER	6,Oxidation[P]#0;9,Oxidation[P]#0;	4.66E-003	2597.23	0.00000	2597.23	-0.00034	-0.13	S	1	True	sp|P02453|CO1A1_BOVIN/sp|P02457|CO1A1_CHICK/sp|P02452|CO1A1_HUMAN/sp|P02454|CO1A1_RAT/
result09	399	210305_09_Orbi2_KN_SER_G90_T120_Oras_PSN223.15353.15353.3.1.dta	3	HGNRGETGPSGPVGPAGAVGPR	0,Carbamidomethyl[AnyN-term]#0;	4.66E-003	2084.04	0.00000	2084.04	-0.00013	-0.06	S	1	True	sp|P08123|CO1A2_HUMAN/
result09	1183	210305_09_Orbi2_KN_SER_G90_T120_Oras_PSN223.10984.10984.2.0.dta	2	GVQGPPGPAGPR	6,Oxidation[P]#0;	4.66E-002	1105.57	0.00000	1105.57	-0.00008	-0.08	S	1	True	sp|C0HLH3|CO1A1_ACRSX/sp|C0HLH1|CO1A1_ACRYE/sp|P02453|CO1A1_BOVIN/sp|C0HLG9|CO1A1_BRAVA/sp|Q9XSJ7|CO1A1_CANLF/sp|C0HLG7|CO1A1_CHOHO/sp|C0HJP1|CO1A1_CYCDI/sp|C0HLI1|CO1A1_DOESX/sp|C0HJN9|CO1A1_EQUSP/sp|C0HLI3|CO1A1_GLORB/sp|C0HLH9|CO1A1_GLYSX/sp|C0HJN5|CO1A1_HIPAM/sp|P02452|CO1A1_HUMAN/sp|C0HJP5|CO1A1_MACSX/sp|P0C2W8|CO1A1_MAMAE/sp|C0HLJ5|CO1A1_MEGAE/sp|C0HLJ7|CO1A1_MEGJE/sp|P11087|CO1A1_MOUSE/sp|…
result09	397	210305_09_Orbi2_KN_SER_G90_T120_Oras_PSN223.5364.5364.2.0.dta	2	GRVGAPGPAGAR	6,Oxidation[P]#0;	4.65E-003	1081.59	0.00000	1081.59	-0.00044	-0.41	S	1	True	sp|P02465|CO1A2_BOVIN/sp|C0HLH0|CO1A2_BRAVA/sp|O46392|CO1A2_CANLF/sp|C0HLI2|CO1A2_DOESX/sp|C0HJP0|CO1A2_EQUSP/sp|C0HLI0|CO1A2_GLYSX/sp|C0HJN6|CO1A2_HIPAM/sp|P08123|CO1A2_HUMAN/sp|C0HJP6|CO1A2_MACSX/sp|C0HLJ6|CO1A2_MEGAE/sp|C0HLJ8|CO1A2_MEGJE/sp|Q01149|CO1A2_MOUSE/sp|C0HLH6|CO1A2_NEODO/sp|C0HLJ4|CO1A2_NOTSH/sp|C0HLJ2|CO1A2_PARSU/sp|P02466|CO1A2_RAT/sp|C0HJN8|CO1A2_TAPTE/sp|C0HJP8|CO1A2_TOXSP/
result09	1182	210305_09_Orbi2_KN_SER_G90_T120_Oras_PSN223.23022.23022.3.0.dta	3	GEVGPAGPNGFAGPAGAAGQPGAKGER	9,Deamidated[N]#0;14,Oxidation[P]#0;21,Oxidation[P]#0;	4.65E-002	2410.14	0.00000	2410.14	-0.00095	-0.39	S	1	True	sp|C0HLH4|CO1A2_ACRSX/sp|C0HLH2|CO1A2_ACRYE/sp|P02465|CO1A2_BOVIN/sp|C0HLH0|CO1A2_BRAVA/sp|O46392|CO1A2_CANLF/sp|C0HLG8|CO1A2_CHOHO/sp|C0HJP2|CO1A2_CYCDI/sp|C0HLI2|CO1A2_DOESX/sp|C0HJP0|CO1A2_EQUSP/sp|C0HLI4|CO1A2_GLORB/sp|C0HLI0|CO1A2_GLYSX/sp|C0HJN6|CO1A2_HIPAM/sp|P08123|CO1A2_HUMAN/sp|C0HJP6|CO1A2_MACSX/sp|C0HLJ6|CO1A2_MEGAE/sp|C0HLJ8|CO1A2_MEGJE/sp|C0HJP4|CO1A2_MYLDA/sp|C0HLJ0|CO1A2_NEOCO/sp|…
result09	1181	210305_09_Orbi2_KN_SER_G90_T120_Oras_PSN223.24169.24169.4.0.dta	4	GLHGEFGLPGPAGPRGERGPPGESGAAGPTGPIGSR	14,Oxidation[P]#0;20,Oxidation[P]#0;	4.62E-002	3381.67	0.00000	3381.67	-0.00090	-0.27	S	1	True	sp|P08123|CO1A2_HUMAN/
result09	19	210305_09_Orbi2_KN_SER_G90_T120_Oras_PSN223.21457.21457.4.0.dta	4	GAKGPKGENGVVGPTGPVGAAGPAGPNGPPGPAGSR	9,Deamidated[N]#0;30,Oxidation[P]#0;	4.61E-005	3106.57	0.00000	3106.57	0.00034	0.11	S	1	True	sp|P08123|CO1A2_HUMAN/
result09	1180	210305_09_Orbi2_KN_SER_G90_T120_Oras_PSN223.13938.13938.3.0.dta	3	PGLRGEIGNPGR	1,Oxidation[P]#0;10,Oxidation[P]#0;	4.61E-002	1254.65	0.00000	1254.65	-0.00017	-0.14	C	1	True	sp|P08123|CO1A2_HUMAN/
result09	395	210305_09_Orbi2_KN_SER_G90_T120_Oras_PSN223.19457.19457.2.0.dta	2	TGPPGPSGISGPPGPPGPAGK	4,Oxidation[P]#0;13,Oxidation[P]#0;16,Oxidation[P]#0;	4.60E-003	1829.90	0.00000	1829.90	-0.00014	-0.08	S	1	True	sp|P02465|CO1A2_BOVIN/sp|C0HJN6|CO1A2_HIPAM/sp|P08123|CO1A2_HUMAN/
result09	396	210305_09_Orbi2_KN_SER_G90_T120_Oras_PSN223.18197.18197.3.0.dta	3	HGNRGETGPSGPVGPAGAVGPR	9,Oxidation[P]#0;	4.60E-003	2043.01	0.00000	2043.01	-0.00122	-0.60	S	1	True	sp|P08123|CO1A2_HUMAN/
result09	394	210305_09_Orbi2_KN_SER_G90_T120_Oras_PSN223.5993.5993.4.0.dta	4	GPTGDPGKNGDKGHAGLAGAR	6,Oxidation[P]#0;	4.59E-003	1948.96	0.00000	1948.96	0.00006	0.03	S	1	True	sp|O46392|CO1A2_CANLF/sp|P08123|CO1A2_HUMAN/sp|C0HJP8|CO1A2_TOXSP/
result09	1179	210305_09_Orbi2_KN_SER_G90_T120_Oras_PSN223.22130.22130.2.4.dta	2	PGNLGFPGPK	1,Oxidation[P]#0;7,Oxidation[P]#0;	4.58E-002	1015.52	0.00000	1015.52	-0.00388	-3.82	C	1	True	sp|P02465|CO1A2_BOVIN/sp|O46392|CO1A2_CANLF/sp|P02467|CO1A2_CHICK/sp|C0HM94|CO1A2_EPICA/sp|C0HM88|CO1A2_EPICS/sp|C0HJP0|CO1A2_EQUSP/sp|P08123|CO1A2_HUMAN/sp|C0HJP6|CO1A2_MACSX/sp|P85154|CO1A2_MAMAE/sp|O93484|CO1A2_ONCMY/sp|C0HJN4|CO1A2_ORYAF/sp|C0HJN8|CO1A2_TAPTE/sp|C0HJP8|CO1A2_TOXSP/
result09	392	210305_09_Orbi2_KN_SER_G90_T120_Oras_PSN223.26233.26233.2.0.dta	2	GPPGSAGSPGKDGLNGLPGPIGPPGPR	18,Oxidation[P]#0;23,Oxidation[P]#0;24,Oxidation[P]#0;	4.57E-003	2454.24	0.00000	2454.24	0.00223	0.91	S	1	True	sp|C0HLH3|CO1A1_ACRSX/sp|C0HLH1|CO1A1_ACRYE/sp|P02453|CO1A1_BOVIN/sp|C0HLG9|CO1A1_BRAVA/sp|Q9XSJ7|CO1A1_CANLF/sp|C0HLG7|CO1A1_CHOHO/sp|C0HLI3|CO1A1_GLORB/sp|C0HLJ5|CO1A1_MEGAE/sp|C0HLJ7|CO1A1_MEGJE/sp|P11087|CO1A1_MOUSE/sp|C0HJP3|CO1A1_MYLDA/sp|C0HLI9|CO1A1_NEOCO/sp|C0HLH5|CO1A1_NEODO/sp|C0HLJ3|CO1A1_NOTSH/sp|C0HLJ9|CO1A1_PARHA/sp|C0HLJ1|CO1A1_PARSU/sp|P02454|CO1A1_RAT/sp|C0HLI7|CO1A1_SCESW/sp|C0…
result09	393	210305_09_Orbi2_KN_SER_G90_T120_Oras_PSN223.46968.46968.4.0.dta	4	IITHPNFNGNTLDNDIMLIKLSSPATLNSR	20,Ethanolyl[K]#0;	4.57E-003	3353.75	0.00000	3353.75	0.00033	0.10	S	1	True	sp|P00761|TRYP_PIG/CON_Trypsin|SWISS-PROT:P00761|TRYP_PIG/
result09	390	210305_09_Orbi2_KN_SER_G90_T120_Oras_PSN223.18918.18918.3.0.dta	3	HGNRGETGPSGPVGPAGAVGPR	4.56E-003	2027.02	0.00000	2027.02	-0.00053	-0.26	S	1	True	sp|P08123|CO1A2_HUMAN/
result09	391	210305_09_Orbi2_KN_SER_G90_T120_Oras_PSN223.33538.33538.2.3.dta	2	PGIDGRPGPIGPAGAR	1,Oxidation[P]#0;	4.56E-003	1503.79	0.00000	1503.80	-0.01261	-8.39	C	1	True	sp|C0HLH4|CO1A2_ACRSX/sp|C0HLH2|CO1A2_ACRYE/sp|P02465|CO1A2_BOVIN/sp|C0HLH0|CO1A2_BRAVA/sp|O46392|CO1A2_CANLF/sp|C0HLG8|CO1A2_CHOHO/sp|C0HJP0|CO1A2_EQUSP/sp|C0HLI4|CO1A2_GLORB/sp|P08123|CO1A2_HUMAN/sp|P85154|CO1A2_MAMAE/sp|C0HLJ6|CO1A2_MEGAE/sp|C0HLJ8|CO1A2_MEGJE/sp|C0HJP4|CO1A2_MYLDA/sp|C0HLJ0|CO1A2_NEOCO/sp|C0HLJ4|CO1A2_NOTSH/sp|C0HLK0|CO1A2_PARHA/sp|C0HLJ2|CO1A2_PARSU/sp|C0HLI8|CO1A2_SCESW/sp|…
result09	1178	210305_09_Orbi2_KN_SER_G90_T120_Oras_PSN223.44647.44647.4.0.dta	4	TGEIGASGPPGFAGEKGPSGEPGTTGPPGTAGPQGLLGAPGILGLPGSR	27,Oxidation[P]#0;40,Oxidation[P]#0;46,Oxidation[P]#0;	4.56E-002	4427.22	0.00000	4427.21	0.00537	1.21	S	1	True	sp|P02466|CO1A2_RAT/
result09	389	210305_09_Orbi2_KN_SER_G90_T120_Oras_PSN223.19290.19290.3.0.dta	3	GDRGETGPAGPAGPVGPVGAR	0,Carbamidomethyl[AnyN-term]#0;	4.55E-003	1931.97	0.00000	1931.97	-0.00153	-0.79	C	1	True	sp|P02452|CO1A1_HUMAN/
result09	1176	210305_09_Orbi2_KN_SER_G90_T120_Oras_PSN223.42728.42728.3.0.dta	3	HQDFNSAVQLVENFCR	5,Deamidated[N]#0;15,Carbamidomethyl[C]#0;	4.55E-002	1964.89	0.00000	1964.89	-0.00058	-0.30	S	1	True	sp|P00734|THRB_HUMAN/sp|Q5R537|THRB_PONAB/
result09	1177	210305_09_Orbi2_KN_SER_G90_T120_Oras_PSN223.18295.18295.5.2.dta	5	GDKGETGEQGDRGIKGHRGFSGLQGPPGPPGSPGEQGPSGASGPAGPR	14,Xle->Tyr[I]#0;	4.55E-002	4585.15	0.00000	4585.16	-0.00457	-1.00	S	1	True	sp|P02453|CO1A1_BOVIN/sp|Q9XSJ7|CO1A1_CANLF/sp|P02452|CO1A1_HUMAN/
result09	387	210305_09_Orbi2_KN_SER_G90_T120_Oras_PSN223.47816.47816.4.3.dta	4	IITHPNFNGNTLDNDIMLIKLSSPATLNSR	20,Ethanolyl[K]#0;	4.54E-003	3353.76	0.00000	3353.75	0.00358	1.07	S	1	True	sp|P00761|TRYP_PIG/CON_Trypsin|SWISS-PROT:P00761|TRYP_PIG/
result09	388	210305_09_Orbi2_KN_SER_G90_T120_Oras_PSN223.6015.6015.3.0.dta	3	GPTGDPGKNGDKGHAGLAGAR	6,Oxidation[P]#0;	4.54E-003	1948.96	0.00000	1948.96	-0.00189	-0.97	S	1	True	sp|O46392|CO1A2_CANLF/sp|P08123|CO1A2_HUMAN/sp|C0HJP8|CO1A2_TOXSP/
result09	1174	210305_09_Orbi2_KN_SER_G90_T120_Oras_PSN223.19052.19052.2.0.dta	2	QAGVMGFPGPK	5,Oxidation[M]#0;8,Oxidation[P]#0;	4.54E-002	1120.55	0.00000	1120.55	0.00031	0.27	C	1	True	sp|C0HLH3|CO1A1_ACRSX/sp|C0HLH1|CO1A1_ACRYE/sp|P02453|CO1A1_BOVIN/sp|C0HLG9|CO1A1_BRAVA/sp|Q9XSJ7|CO1A1_CANLF/sp|P02457|CO1A1_CHICK/sp|C0HLG7|CO1A1_CHOHO/sp|C0HJP1|CO1A1_CYCDI/sp|C0HLI1|CO1A1_DOESX/sp|C0HJN9|CO1A1_EQUSP/sp|C0HLI3|CO1A1_GLORB/sp|C0HLH9|CO1A1_GLYSX/sp|C0HJN5|CO1A1_HIPAM/sp|P02452|CO1A1_HUMAN/sp|C0HJP5|CO1A1_MACSX/sp|P0C2W8|CO1A1_MAMAE/sp|C0HLJ5|CO1A1_MEGAE/sp|C0HLJ7|CO1A1_MEGJE/sp|…
result09	1175	210305_09_Orbi2_KN_SER_G90_T120_Oras_PSN223.37760.37760.4.0.dta	4	GSDGSVGPVGPAGPIGSAGPPGFPGAPGPKGEIGAVGNAGPAGPAGPR	20,Oxidation[P]#0;27,Oxidation[P]#0;29,Oxidation[P]#0;	4.54E-002	4118.04	0.00000	4118.03	0.00275	0.67	S	1	True	sp|P08123|CO1A2_HUMAN/
result09	386	210305_09_Orbi2_KN_SER_G90_T120_Oras_PSN223.33638.33638.5.1.dta	5	TGHPGTVGPAGIRGPQGHQGPAGPPGPPGPPGPPGVSGGGYDFGYDGDFYR	6,Phospho[T]#0;	4.53E-003	4946.24	0.00000	4946.25	-0.01165	-2.35	S	1	True	sp|P08123|CO1A2_HUMAN/
result09	1170	210305_09_Orbi2_KN_SER_G90_T120_Oras_PSN223.20187.20187.3.0.dta	3	RGETGPSGPVGPAGAVGPR	0,Delta_H(2)C(2)[AnyN-term]#0;	4.53E-002	1744.91	0.00000	1744.91	0.00113	0.65	C	1	True	sp|P08123|CO1A2_HUMAN/
result09	1171	210305_09_Orbi2_KN_SER_G90_T120_Oras_PSN223.21113.21113.5.0.dta	5	GARGPAGPQGPRGDKGETGEQGDRGFSGLQGPAGPPGSPGEQGPSGASGPAGPR	27,Hex(1)NeuAc(1)[S]#0;	4.53E-002	5415.51	0.00000	5415.51	0.00133	0.25	C	1	True	sp|C0HLI3|CO1A1_GLORB/
result09	1172	210305_09_Orbi2_KN_SER_G90_T120_Oras_PSN223.21759.21759.3.0.dta	3	SGDRGETGPAGPAGPIGPVGAR	4.53E-002	1975.99	0.00000	1975.99	-0.00038	-0.19	S	1	True	sp|P02453|CO1A1_BOVIN/sp|C0HJN5|CO1A1_HIPAM/sp|C0HJP5|CO1A1_MACSX/sp|C0HJN3|CO1A1_ORYAF/sp|C0HJN7|CO1A1_TAPTE/
result09	1173	210305_09_Orbi2_KN_SER_G90_T120_Oras_PSN223.18762.18762.5.0.dta	5	GETGEQGDRGLKGHRGFSGLQGPPGPPGSPGEQGPSGASGPAGPR	3,HexNAc(1)dHex(1)[T]#0;	4.53E-002	4584.15	0.00000	4584.17	-0.02405	-5.25	S	1	True	sp|P0C2W8|CO1A1_MAMAE/
result09	385	210305_09_Orbi2_KN_SER_G90_T120_Oras_PSN223.39795.39795.2.0.dta	2	LGEHNIDVLEGNEQFINAAK	12,Deamidated[N]#0;	4.52E-003	2212.09	0.00000	2212.09	0.00056	0.25	S	1	True	sp|P00761|TRYP_PIG/CON_Trypsin|SWISS-PROT:P00761|TRYP_PIG/
result09	1167	210305_09_Orbi2_KN_SER_G90_T120_Oras_PSN223.14259.14259.4.0.dta	4	GARGEPGPTGLPGPPGER	6,Oxidation[P]#0;12,Oxidation[P]#0;15,Oxidation[P]#0;	4.51E-002	1749.85	0.00000	1749.85	-0.00063	-0.36	S	1	True	sp|C0HLH3|CO1A1_ACRSX/sp|C0HLG9|CO1A1_BRAVA/sp|Q9XSJ7|CO1A1_CANLF/sp|C0HLG7|CO1A1_CHOHO/sp|C0HLI1|CO1A1_DOESX/sp|C0HLI3|CO1A1_GLORB/sp|C0HLH9|CO1A1_GLYSX/sp|P02452|CO1A1_HUMAN/sp|P0C2W8|CO1A1_MAMAE/sp|C0HLJ5|CO1A1_MEGAE/sp|C0HLJ7|CO1A1_MEGJE/sp|C0HJP3|CO1A1_MYLDA/sp|C0HLI9|CO1A1_NEOCO/sp|C0HLH5|CO1A1_NEODO/sp|C0HLJ3|CO1A1_NOTSH/sp|C0HLJ9|CO1A1_PARHA/sp|C0HLJ1|CO1A1_PARSU/sp|C0HLI7|CO1A1_SCESW/sp|…
result09	1168	210305_09_Orbi2_KN_SER_G90_T120_Oras_PSN223.27700.27700.3.0.dta	3	GEPGVVGAVGTAGPSGPSGLPGER	3,Oxidation[P]#0;21,Oxidation[P]#0;	4.51E-002	2137.05	0.00000	2137.05	-0.00133	-0.62	S	1	True	sp|P08123|CO1A2_HUMAN/
result09	1169	210305_09_Orbi2_KN_SER_G90_T120_Oras_PSN223.49556.49556.3.0.dta	3	IITHPNFNGNTLDNDIMLIKLSSPATL	20,Dimethyl[K](Ethyl[K]/Delta_H(4)C(2)[K])#0;	4.51E-002	2980.58	0.00000	2980.58	0.00331	1.11	N	1	True	sp|P00761|TRYP_PIG/CON_Trypsin|SWISS-PROT:P00761|TRYP_PIG/
result09	1166	210305_09_Orbi2_KN_SER_G90_T120_Oras_PSN223.11093.11093.4.0.dta	4	RGPRGDPGTVGPPGPVGER	7,Oxidation[P]#0;13,Oxidation[P]#0;	4.50E-002	1889.96	0.00000	1889.96	0.00099	0.52	S	1	True	sp|P05997|CO5A2_HUMAN/
result09	18	210305_09_Orbi2_KN_SER_G90_T120_Oras_PSN223.49508.49508.4.0.dta	4	AGAFDDLTELTYLYLDHNKVTELPR	18,Deamidated[N]#0;	4.49E-005	2895.45	0.00000	2895.44	0.00525	1.81	S	1	True	sp|Q27972|CHAD_BOVIN/sp|O15335|CHAD_HUMAN/
result09	110	210305_09_Orbi2_KN_SER_G90_T120_Oras_PSN223.45518.45518.2.0.dta	2	IITHPNFNGNTLDNDIMLIK	1,Dioxidation[I]#0;17,Oxidation[M]#0;	4.49E-004	2331.16	0.00000	2331.16	-0.00147	-0.63	S	1	True	sp|P00761|TRYP_PIG/CON_Trypsin|SWISS-PROT:P00761|TRYP_PIG/
result09	383	210305_09_Orbi2_KN_SER_G90_T120_Oras_PSN223.19639.19639.2.0.dta	2	PAGPAGPVGPVGAR	4.49E-003	1202.66	0.00000	1202.66	-0.00014	-0.11	C	1	True	sp|P02452|CO1A1_HUMAN/
result09	384	210305_09_Orbi2_KN_SER_G90_T120_Oras_PSN223.20115.20115.4.4.dta	4	GTPGERGEVGPAGPNGFAGPAGAAGQPGAKGER	15,Deamidated[N]#0;26,Deamidated[Q]#0;27,Oxidation[P]#0;	4.49E-003	2992.42	0.00000	2992.41	0.00649	2.17	S	1	True	sp|O46392|CO1A2_CANLF/sp|C0HJP2|CO1A2_CYCDI/
result09	1165	210305_09_Orbi2_KN_SER_G90_T120_Oras_PSN223.13382.13382.4.0.dta	4	RGARGEPGGVGPIGPPGER	7,Oxidation[P]#0;16,Oxidation[P]#0;	4.49E-002	1847.95	0.00000	1847.95	0.00078	0.42	S	1	True	sp|P02458|CO2A1_HUMAN/
result09	1163	210305_09_Orbi2_KN_SER_G90_T120_Oras_PSN223.9606.9606.3.0.dta	3	GPSGPQGIRGDKGEPGEKGPR	5,Oxidation[P]#0;6,Deamidated[Q]#0;15,Oxidation[P]#0;	4.48E-002	2109.03	0.00000	2109.03	-0.00154	-0.73	S	1	True	sp|C0HLH4|CO1A2_ACRSX/sp|C0HLH2|CO1A2_ACRYE/sp|O46392|CO1A2_CANLF/sp|P08123|CO1A2_HUMAN/sp|C0HLJ0|CO1A2_NEOCO/sp|C0HLJ2|CO1A2_PARSU/
result09	1164	210305_09_Orbi2_KN_SER_G90_T120_Oras_PSN223.11106.11106.3.0.dta	3	EGGKGPRGETGPAGRPGEVGPPGPPGPAGEK	16,Oxidation[P]#0;22,Oxidation[P]#0;25,Oxidation[P]#0;	4.48E-002	2897.41	0.00000	2897.41	-0.00655	-2.26	S	1	True	sp|P02452|CO1A1_HUMAN/sp|C0HJP5|CO1A1_MACSX/sp|P0C2W8|CO1A1_MAMAE/sp|P11087|CO1A1_MOUSE/sp|P02454|CO1A1_RAT/
result09	109	210305_09_Orbi2_KN_SER_G90_T120_Oras_PSN223.14838.14838.3.0.dta	3	GERGPPGESGAAGPTGPIGSR	6,Oxidation[P]#0;	4.47E-004	1922.93	0.00000	1922.93	0.00036	0.19	S	1	True	sp|P02465|CO1A2_BOVIN/sp|P08123|CO1A2_HUMAN/
result09	1162	210305_09_Orbi2_KN_SER_G90_T120_Oras_PSN223.15738.15738.3.0.dta	3	HGNRGETGPSGPVGPAGAVGPR	4,Arg->GluSA[R]#0;	4.47E-002	1983.98	0.00000	1983.96	0.01429	7.20	S	1	True	sp|P08123|CO1A2_HUMAN/
result09	17	210305_09_Orbi2_KN_SER_G90_T120_Oras_PSN223.25325.25325.3.0.dta	3	GYPGNIGPVGAAGAPGPHGPVGPAGK	3,Oxidation[P]#0;5,Deamidated[N]#0;15,Oxidation[P]#0;	4.46E-005	2285.13	0.00000	2285.13	-0.00116	-0.51	S	1	True	sp|P08123|CO1A2_HUMAN/
result09	382	210305_09_Orbi2_KN_SER_G90_T120_Oras_PSN223.22556.22556.3.0.dta	3	SGDRGETGPAGPAGPVGPVGAR	4.46E-003	1961.98	0.00000	1961.98	-0.00021	-0.11	S	1	True	sp|P02452|CO1A1_HUMAN/
result09	1161	210305_09_Orbi2_KN_SER_G90_T120_Oras_PSN223.12553.12553.4.0.dta	4	EGGKGPRGETGPAGRPGEVGPPGPPGPAGEK	16,Oxidation[P]#0;22,Oxidation[P]#0;	4.45E-002	2881.42	0.00000	2881.42	-0.00249	-0.86	S	1	True	sp|P02452|CO1A1_HUMAN/sp|C0HJP5|CO1A1_MACSX/sp|P0C2W8|CO1A1_MAMAE/sp|P11087|CO1A1_MOUSE/sp|P02454|CO1A1_RAT/
result09	381	210305_09_Orbi2_KN_SER_G90_T120_Oras_PSN223.14720.14720.6.4.dta	6	GPSGPQGPGGPPGPKGNSGEPGAPGSKGDTGAKGEPGPVGVQGPPGPAGEEGKR	30,Phospho[T]#0;45,Oxidation[P]#0;	4.44E-003	4903.29	0.00000	4903.30	-0.00921	-1.88	S	1	True	sp|P02452|CO1A1_HUMAN/
result09	1160	210305_09_Orbi2_KN_SER_G90_T120_Oras_PSN223.16888.16888.2.0.dta	2	GPAGPVGPVGAR	4.44E-002	1034.57	0.00000	1034.57	-0.00008	-0.08	C	1	True	sp|P02452|CO1A1_HUMAN/
result09	1157	210305_09_Orbi2_KN_SER_G90_T120_Oras_PSN223.21931.21931.4.2.dta	4	GAKGPKGENGVVGPTGPVGAAGPAGPNGPPGPAGSR	9,Deamidated[N]#0;27,Deamidated[N]#0;30,Oxidation[P]#0;	4.43E-002	3107.56	0.00000	3107.55	0.00934	3.01	S	1	True	sp|P08123|CO1A2_HUMAN/
result09	1158	210305_09_Orbi2_KN_SER_G90_T120_Oras_PSN223.20508.20508.5.0.dta	5	GPAGPAGARGPAGPQGPRGDKGETGEQGDRGFSGLQGPAGPPGSPGEQGPSGASGPAGPR	45,Oxidation[P]#0;	4.43E-002	5428.54	0.00000	5428.58	-0.03683	-6.78	C	1	True	sp|C0HLI3|CO1A1_GLORB/
result09	1159	210305_09_Orbi2_KN_SER_G90_T120_Oras_PSN223.6348.6348.3.0.dta	3	NGDKGHAGLAGAR	4.43E-002	1223.62	0.00000	1223.62	-0.00107	-0.88	S	1	True	sp|O46392|CO1A2_CANLF/sp|C0HJN6|CO1A2_HIPAM/sp|P08123|CO1A2_HUMAN/sp|C0HJP8|CO1A2_TOXSP/
result09	1156	210305_09_Orbi2_KN_SER_G90_T120_Oras_PSN223.21709.21709.3.0.dta	3	GPPGPMGPPGLAGPPGESGR	5,Oxidation[P]#0;6,Oxidation[M]#0;15,Oxidation[P]#0;	4.41E-002	1832.86	0.00000	1832.86	0.00028	0.15	S	1	True	sp|C0HLH3|CO1A1_ACRSX/sp|C0HLH1|CO1A1_ACRYE/sp|P02453|CO1A1_BOVIN/sp|Q9XSJ7|CO1A1_CANLF/sp|C0HLI3|CO1A1_GLORB/sp|P02452|CO1A1_HUMAN/sp|C0HLJ7|CO1A1_MEGJE/sp|P11087|CO1A1_MOUSE/sp|C0HLI9|CO1A1_NEOCO/sp|C0HLH5|CO1A1_NEODO/sp|C0HLJ3|CO1A1_NOTSH/sp|C0HLJ1|CO1A1_PARSU/sp|P02454|CO1A1_RAT/
result09	380	210305_09_Orbi2_KN_SER_G90_T120_Oras_PSN223.18767.18767.4.0.dta	4	GFSGLDGAKGDAGPAGPKGEPGSPGENGAPGQMGPR	20,Dioxidation[E]#0;30,Oxidation[P]#0;33,Oxidation[M]#0;	4.40E-003	3341.51	0.00000	3341.51	-0.00049	-0.15	S	1	True	sp|C0HLH3|CO1A1_ACRSX/sp|P02453|CO1A1_BOVIN/sp|C0HLG9|CO1A1_BRAVA/sp|Q9XSJ7|CO1A1_CANLF/sp|C0HLG7|CO1A1_CHOHO/sp|C0HJP1|CO1A1_CYCDI/sp|C0HLI1|CO1A1_DOESX/sp|C0HJN9|CO1A1_EQUSP/sp|C0HLI3|CO1A1_GLORB/sp|P02452|CO1A1_HUMAN/sp|C0HJP5|CO1A1_MACSX/sp|P0C2W8|CO1A1_MAMAE/sp|C0HLJ5|CO1A1_MEGAE/sp|P11087|CO1A1_MOUSE/sp|C0HJP3|CO1A1_MYLDA/sp|C0HLI9|CO1A1_NEOCO/sp|C0HLJ3|CO1A1_NOTSH/sp|C0HJN3|CO1A1_ORYAF/sp|…
result09	1155	210305_09_Orbi2_KN_SER_G90_T120_Oras_PSN223.13585.13585.4.0.dta	4	RGARGEPGPTGLPGPPGER	13,Oxidation[P]#0;16,Oxidation[P]#0;	4.40E-002	1889.96	0.00000	1889.96	0.00035	0.18	S	1	True	sp|C0HLH3|CO1A1_ACRSX/sp|C0HLG9|CO1A1_BRAVA/sp|Q9XSJ7|CO1A1_CANLF/sp|C0HLG7|CO1A1_CHOHO/sp|C0HLI1|CO1A1_DOESX/sp|C0HLI3|CO1A1_GLORB/sp|C0HLH9|CO1A1_GLYSX/sp|P02452|CO1A1_HUMAN/sp|P0C2W8|CO1A1_MAMAE/sp|C0HLJ5|CO1A1_MEGAE/sp|C0HLJ7|CO1A1_MEGJE/sp|C0HJP3|CO1A1_MYLDA/sp|C0HLI9|CO1A1_NEOCO/sp|C0HLH5|CO1A1_NEODO/sp|C0HLJ3|CO1A1_NOTSH/sp|C0HLJ9|CO1A1_PARHA/sp|C0HLJ1|CO1A1_PARSU/sp|C0HLI7|CO1A1_SCESW/sp|…
result09	1154	210305_09_Orbi2_KN_SER_G90_T120_Oras_PSN223.18782.18782.6.4.dta	6	GDKGETGEQGDRGIKGHRGFSGIQGPPGPPGSPGEQGPSGASGPAGPR	23,Xle->Tyr[I]#0;	4.39E-002	4585.15	0.00000	4585.16	-0.00401	-0.87	S	1	True	sp|C0HJN5|CO1A1_HIPAM/sp|C0HJN7|CO1A1_TAPTE/
result09	108	210305_09_Orbi2_KN_SER_G90_T120_Oras_PSN223.20458.20458.4.0.dta	4	GSPGERGEVGPAGPNGFAGPAGAAGQPGAKGER	3,Oxidation[P]#0;	4.38E-004	2976.43	0.00000	2976.43	-0.00027	-0.09	S	1	True	sp|C0HLH4|CO1A2_ACRSX/sp|C0HLH2|CO1A2_ACRYE/sp|P02465|CO1A2_BOVIN/sp|C0HLH0|CO1A2_BRAVA/sp|C0HLG8|CO1A2_CHOHO/sp|C0HLI2|CO1A2_DOESX/sp|C0HLI4|CO1A2_GLORB/sp|C0HLI0|CO1A2_GLYSX/sp|C0HJN6|CO1A2_HIPAM/sp|P08123|CO1A2_HUMAN/sp|C0HJP6|CO1A2_MACSX/sp|C0HLJ6|CO1A2_MEGAE/sp|C0HLJ8|CO1A2_MEGJE/sp|C0HJP4|CO1A2_MYLDA/sp|C0HLJ0|CO1A2_NEOCO/sp|C0HLH6|CO1A2_NEODO/sp|C0HLJ4|CO1A2_NOTSH/sp|C0HLK0|CO1A2_PARHA/sp|…
result09	1152	210305_09_Orbi2_KN_SER_G90_T120_Oras_PSN223.15839.15839.5.0.dta	5	GPSGPQGPSGAPGPKGNSGEPGAPGNKGDTGAKGEPGPTGIQGPPGPAGEEGK	17,Deamidated[N]#0;24,Oxidation[P]#0;45,Oxidation[P]#0;	4.38E-002	4731.21	0.00000	4731.22	-0.00112	-0.24	S	1	True	sp|C0HLI1|CO1A1_DOESX/sp|C0HLI3|CO1A1_GLORB/sp|C0HLH9|CO1A1_GLYSX/
result09	1153	210305_09_Orbi2_KN_SER_G90_T120_Oras_PSN223.7448.7448.3.0.dta	3	GPTGDPGKNGDKGHAGLAGAR	9,Deamidated[N]#0;	4.38E-002	1933.95	0.00000	1933.95	-0.00087	-0.45	S	1	True	sp|O46392|CO1A2_CANLF/sp|P08123|CO1A2_HUMAN/sp|C0HJP8|CO1A2_TOXSP/
result09	1151	210305_09_Orbi2_KN_SER_G90_T120_Oras_PSN223.13429.13429.5.1.dta	5	GNSGEPGAPGSKGDTGAKGEPGPTGIQGPPGPAGEEGKR	6,Oxidation[P]#0;9,Oxidation[P]#0;30,Oxidation[P]#0;	4.37E-002	3603.69	0.00000	3603.69	-0.00243	-0.67	S	1	True	sp|P02453|CO1A1_BOVIN/sp|C0HLG7|CO1A1_CHOHO/sp|C0HJN5|CO1A1_HIPAM/sp|C0HLJ5|CO1A1_MEGAE/sp|C0HJP3|CO1A1_MYLDA/sp|C0HLI9|CO1A1_NEOCO/sp|C0HLJ3|CO1A1_NOTSH/sp|C0HLJ9|CO1A1_PARHA/sp|C0HLI7|CO1A1_SCESW/sp|C0HJN7|CO1A1_TAPTE/
result09	1150	210305_09_Orbi2_KN_SER_G90_T120_Oras_PSN223.49530.49530.3.0.dta	3	IFSPFADLSELSATGRNLQVSR	17,Deamidated[N]#0;	4.36E-002	2409.25	0.00000	2409.24	0.01373	5.70	S	1	True	sp|Q9UK55|ZPI_HUMAN/
result09	1149	210305_09_Orbi2_KN_SER_G90_T120_Oras_PSN223.49390.49390.4.1.dta	4	LGEHNINVLEGNEQFVNSAKIIKHPNFNSR	7,Deamidated[N]#0;20,Glucosylgalactosyl[K]#0;	4.35E-002	3759.87	0.00000	3759.85	0.02409	6.41	S	1	True	sp|Q9R0T7|TRY4_MOUSE/sp|Q9QUK9|TRY5_MOUSE/
result09	1148	210305_09_Orbi2_KN_SER_G90_T120_Oras_PSN223.35857.35857.4.0.dta	4	GPQGHQGPAGPPGPPGPPGPPGVSGGGYDFGYDGDFYR	23,Val->Tyr[V]#0;	4.34E-002	3729.62	0.00000	3729.64	-0.01770	-4.75	S	1	True	sp|P08123|CO1A2_HUMAN/
result09	379	210305_09_Orbi2_KN_SER_G90_T120_Oras_PSN223.17153.17153.2.0.dta	2	GEPGPTGLPGPPGER	3,Oxidation[P]#0;9,Oxidation[P]#0;12,Oxidation[P]#0;	4.33E-003	1465.69	0.00000	1465.69	-0.00077	-0.52	S	1	True	sp|C0HLH3|CO1A1_ACRSX/sp|C0HLG9|CO1A1_BRAVA/sp|Q9XSJ7|CO1A1_CANLF/sp|C0HLG7|CO1A1_CHOHO/sp|C0HLI1|CO1A1_DOESX/sp|C0HLI3|CO1A1_GLORB/sp|C0HLH9|CO1A1_GLYSX/sp|P02452|CO1A1_HUMAN/sp|P0C2W8|CO1A1_MAMAE/sp|C0HLJ5|CO1A1_MEGAE/sp|C0HLJ7|CO1A1_MEGJE/sp|C0HJP3|CO1A1_MYLDA/sp|C0HLI9|CO1A1_NEOCO/sp|C0HLH5|CO1A1_NEODO/sp|C0HLJ3|CO1A1_NOTSH/sp|C0HLJ9|CO1A1_PARHA/sp|C0HLJ1|CO1A1_PARSU/sp|C0HLI7|CO1A1_SCESW/sp|…
result09	1146	210305_09_Orbi2_KN_SER_G90_T120_Oras_PSN223.47286.47286.3.1.dta	3	LLNLQRNNFPVLAANSFR	3,Deamidated[N]#0;8,Deamidated[N]#0;15,Deamidated[N]#0;	4.33E-002	2090.10	0.00000	2090.10	0.00130	0.62	S	1	True	sp|O15335|CHAD_HUMAN/sp|O55226|CHAD_MOUSE/sp|O70210|CHAD_RAT/
result09	1147	210305_09_Orbi2_KN_SER_G90_T120_Oras_PSN223.21283.21283.4.0.dta	4	GLKGHRGFSGLQGPPGPPGSPGEQGPSGASGPAGPR	12,Deamidated[Q]#0;15,Oxidation[P]#0;21,Oxidation[P]#0;	4.33E-002	3338.61	0.00000	3338.63	-0.01117	-3.34	S	1	True	sp|P02453|CO1A1_BOVIN/sp|Q9XSJ7|CO1A1_CANLF/sp|P02452|CO1A1_HUMAN/sp|P0C2W8|CO1A1_MAMAE/
result09	107	210305_09_Orbi2_KN_SER_G90_T120_Oras_PSN223.49641.49641.3.0.dta	3	VTWAPPPSIDLTNFLVR	3,Oxidation[W]#0;	4.32E-004	1942.04	0.00000	1942.04	-0.00125	-0.64	S	1	True	sp|P02751|FINC_HUMAN/
result09	378	210305_09_Orbi2_KN_SER_G90_T120_Oras_PSN223.49420.49420.4.5.dta	4	LGEHNIDVLEGNEQFINAAKIITHPNFNGNTLDNDIM	37,Oxidation[M]#0;	4.32E-003	4137.02	0.00000	4137.00	0.02099	5.07	N	1	True	sp|P00761|TRYP_PIG/CON_Trypsin|SWISS-PROT:P00761|TRYP_PIG/
result09	1145	210305_09_Orbi2_KN_SER_G90_T120_Oras_PSN223.6043.6043.3.0.dta	3	GPAGPQGPRGDKGETGEQGDR	6,Deamidated[Q]#0;8,Oxidation[P]#0;	4.32E-002	2082.94	0.00000	2082.94	-0.00125	-0.60	S	1	True	sp|C0HLH3|CO1A1_ACRSX/sp|C0HLH1|CO1A1_ACRYE/sp|P02453|CO1A1_BOVIN/sp|C0HLG9|CO1A1_BRAVA/sp|Q9XSJ7|CO1A1_CANLF/sp|P02457|CO1A1_CHICK/sp|C0HLG7|CO1A1_CHOHO/sp|C0HLI1|CO1A1_DOESX/sp|C0HLI3|CO1A1_GLORB/sp|C0HLH9|CO1A1_GLYSX/sp|P02452|CO1A1_HUMAN/sp|P0C2W8|CO1A1_MAMAE/sp|C0HLJ5|CO1A1_MEGAE/sp|P11087|CO1A1_MOUSE/sp|C0HJP3|CO1A1_MYLDA/sp|C0HLI9|CO1A1_NEOCO/sp|C0HLH5|CO1A1_NEODO/sp|C0HLJ3|CO1A1_NOTSH/sp|…
result09	1144	210305_09_Orbi2_KN_SER_G90_T120_Oras_PSN223.37680.37680.3.0.dta	3	SLEDKTERELLESYIDGR	4.31E-002	2153.07	0.00000	2153.07	0.00034	0.16	S	1	True	sp|P00734|THRB_HUMAN/sp|Q5R537|THRB_PONAB/
result09	1143	210305_09_Orbi2_KN_SER_G90_T120_Oras_PSN223.20802.20802.2.0.dta	2	EIGAVGNAGPAGPAGPR	4.30E-002	1490.77	0.00000	1490.77	-0.00106	-0.71	C	1	True	sp|P08123|CO1A2_HUMAN/
result09	377	210305_09_Orbi2_KN_SER_G90_T120_Oras_PSN223.49673.49673.3.0.dta	3	ILDEEVFEGDIQQFLITGDPK	4.29E-003	2406.21	0.00000	2406.21	-0.00131	-0.54	S	1	True	sp|P12107|COBA1_HUMAN/
result09	16	210305_09_Orbi2_KN_SER_G90_T120_Oras_PSN223.16915.16915.3.0.dta	3	HGNRGETGPSGPVGPAGAVGPR	3,Deamidated[N]#0;	4.28E-005	2028.00	0.00000	2028.00	-0.00111	-0.55	S	1	True	sp|P08123|CO1A2_HUMAN/
result09	376	210305_09_Orbi2_KN_SER_G90_T120_Oras_PSN223.14380.14380.3.0.dta	3	HGNRGETGPSGPVGPAGAVGPR	21,Oxidation[P]#0;	4.28E-003	2043.01	0.00000	2043.01	0.00059	0.29	S	1	True	sp|P08123|CO1A2_HUMAN/
result09	1141	210305_09_Orbi2_KN_SER_G90_T120_Oras_PSN223.17024.17024.3.0.dta	3	GEPGPTGLPGPPGER	5,Oxidation[P]#0;9,Oxidation[P]#0;12,Oxidation[P]#0;	4.28E-002	1465.69	0.00000	1465.69	0.00052	0.35	S	1	True	sp|C0HLH3|CO1A1_ACRSX/sp|C0HLG9|CO1A1_BRAVA/sp|Q9XSJ7|CO1A1_CANLF/sp|C0HLG7|CO1A1_CHOHO/sp|C0HLI1|CO1A1_DOESX/sp|C0HLI3|CO1A1_GLORB/sp|C0HLH9|CO1A1_GLYSX/sp|P02452|CO1A1_HUMAN/sp|P0C2W8|CO1A1_MAMAE/sp|C0HLJ5|CO1A1_MEGAE/sp|C0HLJ7|CO1A1_MEGJE/sp|C0HJP3|CO1A1_MYLDA/sp|C0HLI9|CO1A1_NEOCO/sp|C0HLH5|CO1A1_NEODO/sp|C0HLJ3|CO1A1_NOTSH/sp|C0HLJ9|CO1A1_PARHA/sp|C0HLJ1|CO1A1_PARSU/sp|C0HLI7|CO1A1_SCESW/sp|…
result09	1142	210305_09_Orbi2_KN_SER_G90_T120_Oras_PSN223.22484.22484.4.0.dta	4	GHNGLQGLPGIAGHHGDQGAPGSVGPAGPR	9,Oxidation[P]#0;18,Deamidated[Q]#0;21,Oxidation[P]#0;	4.28E-002	2801.35	0.00000	2801.35	-0.00041	-0.15	S	1	True	sp|P08123|CO1A2_HUMAN/
result09	375	210305_09_Orbi2_KN_SER_G90_T120_Oras_PSN223.17779.17779.2.0.dta	2	TGDAGPVGPPGPPGPPG	10,Oxidation[P]#0;13,Oxidation[P]#0;16,Oxidation[P]#0;	4.27E-003	1474.68	0.00000	1474.68	-0.00215	-1.46	S	1	True	sp|C0HLH3|CO1A1_ACRSX/sp|C0HLH1|CO1A1_ACRYE/sp|C0HLG9|CO1A1_BRAVA/sp|Q9XSJ7|CO1A1_CANLF/sp|C0HLG7|CO1A1_CHOHO/sp|C0HLI1|CO1A1_DOESX/sp|C0HLI3|CO1A1_GLORB/sp|C0HLH9|CO1A1_GLYSX/sp|P02452|CO1A1_HUMAN/sp|C0HJP5|CO1A1_MACSX/sp|P0C2W8|CO1A1_MAMAE/sp|C0HLJ5|CO1A1_MEGAE/sp|C0HLJ7|CO1A1_MEGJE/sp|C0HJP3|CO1A1_MYLDA/sp|C0HLI9|CO1A1_NEOCO/sp|C0HLH5|CO1A1_NEODO/sp|C0HLJ3|CO1A1_NOTSH/sp|C0HJN3|CO1A1_ORYAF/sp|…
result09	1138	210305_09_Orbi2_KN_SER_G90_T120_Oras_PSN223.9425.9425.3.0.dta	3	GSPGEAGRPGEAGLPGAK	3,Oxidation[P]#0;9,Oxidation[P]#0;15,Oxidation[P]#0;	4.27E-002	1655.80	0.00000	1655.80	-0.00084	-0.51	S	1	True	sp|C0HLH3|CO1A1_ACRSX/sp|C0HLH1|CO1A1_ACRYE/sp|P02453|CO1A1_BOVIN/sp|C0HLG9|CO1A1_BRAVA/sp|Q9XSJ7|CO1A1_CANLF/sp|P02457|CO1A1_CHICK/sp|C0HLG7|CO1A1_CHOHO/sp|C0HLI1|CO1A1_DOESX/sp|C0HJN9|CO1A1_EQUSP/sp|C0HLI3|CO1A1_GLORB/sp|C0HLH9|CO1A1_GLYSX/sp|C0HJN5|CO1A1_HIPAM/sp|P02452|CO1A1_HUMAN/sp|C0HJP5|CO1A1_MACSX/sp|P0C2W8|CO1A1_MAMAE/sp|C0HLJ5|CO1A1_MEGAE/sp|C0HLJ7|CO1A1_MEGJE/sp|P11087|CO1A1_MOUSE/sp|…
result09	1139	210305_09_Orbi2_KN_SER_G90_T120_Oras_PSN223.19026.19026.4.0.dta	4	DGSPGAKGDRGETGPAGPPGAPGAPGAPGPVGPAGK	15,Oxidation[P]#0;19,Oxidation[P]#0;	4.27E-002	3093.49	0.00000	3093.50	-0.00416	-1.35	S	1	True	sp|P02453|CO1A1_BOVIN/sp|C0HJN5|CO1A1_HIPAM/sp|P02452|CO1A1_HUMAN/
result09	1140	210305_09_Orbi2_KN_SER_G90_T120_Oras_PSN223.16024.16024.3.0.dta	3	RGPNGEAGSAGPPGPPGLR	4,Deamidated[N]#0;13,Oxidation[P]#0;16,Oxidation[P]#0;	4.27E-002	1776.86	0.00000	1776.86	0.00033	0.18	S	1	True	sp|P08123|CO1A2_HUMAN/
result09	374	210305_09_Orbi2_KN_SER_G90_T120_Oras_PSN223.15829.15829.3.0.dta	3	GQAGVMGFPGPKGAAGEPGK	6,Oxidation[M]#0;9,Oxidation[P]#0;18,Dioxidation[P](Pro->Glu[P])#0;	4.26E-003	1876.89	0.00000	1876.89	-0.00067	-0.36	S	1	True	sp|C0HLH3|CO1A1_ACRSX/sp|C0HLH1|CO1A1_ACRYE/sp|P02453|CO1A1_BOVIN/sp|C0HLG9|CO1A1_BRAVA/sp|Q9XSJ7|CO1A1_CANLF/sp|P02457|CO1A1_CHICK/sp|C0HJP1|CO1A1_CYCDI/sp|C0HLI1|CO1A1_DOESX/sp|C0HJN9|CO1A1_EQUSP/sp|C0HLI3|CO1A1_GLORB/sp|C0HLH9|CO1A1_GLYSX/sp|C0HJN5|CO1A1_HIPAM/sp|P02452|CO1A1_HUMAN/sp|C0HJP5|CO1A1_MACSX/sp|P0C2W8|CO1A1_MAMAE/sp|C0HLJ5|CO1A1_MEGAE/sp|C0HLJ7|CO1A1_MEGJE/sp|C0HJP3|CO1A1_MYLDA/sp|…
result09	1136	210305_09_Orbi2_KN_SER_G90_T120_Oras_PSN223.26039.26039.4.3.dta	4	GPSGPPGPDGNKGEPGVVGAPGTAGPSGPSGLPGER	6,Oxidation[P]#0;33,Oxidation[P]#0;	4.26E-002	3195.53	0.00000	3195.53	0.00119	0.37	S	1	True	sp|P02465|CO1A2_BOVIN/sp|C0HJN4|CO1A2_ORYAF/
result09	1137	210305_09_Orbi2_KN_SER_G90_T120_Oras_PSN223.10531.10531.4.0.dta	4	GLPGERGRVGAPGPAGAR	3,Oxidation[P]#0;12,Oxidation[P]#0;	4.26E-002	1706.90	0.00000	1706.90	0.00054	0.32	S	1	True	sp|P02465|CO1A2_BOVIN/sp|C0HLH0|CO1A2_BRAVA/sp|O46392|CO1A2_CANLF/sp|C0HLI2|CO1A2_DOESX/sp|C0HJP0|CO1A2_EQUSP/sp|C0HLI0|CO1A2_GLYSX/sp|C0HJN6|CO1A2_HIPAM/sp|P08123|CO1A2_HUMAN/sp|C0HJP6|CO1A2_MACSX/sp|C0HLJ6|CO1A2_MEGAE/sp|Q01149|CO1A2_MOUSE/sp|C0HLH6|CO1A2_NEODO/sp|C0HLJ4|CO1A2_NOTSH/sp|C0HLJ2|CO1A2_PARSU/sp|P02466|CO1A2_RAT/sp|C0HJN8|CO1A2_TAPTE/sp|C0HJP8|CO1A2_TOXSP/
result09	373	210305_09_Orbi2_KN_SER_G90_T120_Oras_PSN223.24990.24990.4.0.dta	4	GLHGEFGLPGPAGPRGERGPPGESGAAGPTGPIGSR	9,Oxidation[P]#0;11,Oxidation[P]#0;21,Oxidation[P]#0;	4.25E-003	3397.66	0.00000	3397.66	-0.00164	-0.48	S	1	True	sp|P08123|CO1A2_HUMAN/
result09	1135	210305_09_Orbi2_KN_SER_G90_T120_Oras_PSN223.7932.7932.3.0.dta	3	GPSGPQGIRGDKGEPGEKGPR	5,Oxidation[P]#0;6,Deamidated[Q]#0;15,Oxidation[P]#0;	4.25E-002	2109.03	0.00000	2109.03	-0.00135	-0.64	S	1	True	sp|C0HLH4|CO1A2_ACRSX/sp|C0HLH2|CO1A2_ACRYE/sp|O46392|CO1A2_CANLF/sp|P08123|CO1A2_HUMAN/sp|C0HLJ0|CO1A2_NEOCO/sp|C0HLJ2|CO1A2_PARSU/
result09	1134	210305_09_Orbi2_KN_SER_G90_T120_Oras_PSN223.18356.18356.3.0.dta	3	GPIGPPGPAGAPGDKGESGPSGPAGPTGAR	12,Dioxidation[P](Pro->Glu[P])#0;	4.24E-002	2598.25	0.00000	2598.25	-0.00183	-0.70	C	1	True	sp|C0HLH3|CO1A1_ACRSX/sp|C0HLH1|CO1A1_ACRYE/sp|C0HLG9|CO1A1_BRAVA/sp|C0HLG7|CO1A1_CHOHO/sp|C0HLI3|CO1A1_GLORB/sp|P02452|CO1A1_HUMAN/sp|C0HJP5|CO1A1_MACSX/sp|C0HLJ5|CO1A1_MEGAE/sp|C0HLJ7|CO1A1_MEGJE/sp|C0HJP3|CO1A1_MYLDA/sp|C0HLI9|CO1A1_NEOCO/sp|C0HLH5|CO1A1_NEODO/sp|C0HLJ3|CO1A1_NOTSH/sp|C0HLJ9|CO1A1_PARHA/sp|C0HLJ1|CO1A1_PARSU/sp|C0HLI7|CO1A1_SCESW/sp|C0HLI5|CO1A1_SCESX/sp|C0HJN7|CO1A1_TAPTE/sp|…
result09	106	210305_09_Orbi2_KN_SER_G90_T120_Oras_PSN223.42549.42549.3.0.dta	3	IITHPNFNGNTLDNDIMLIK	17,Oxidation[M]#0;	4.23E-004	2299.18	0.00000	2299.17	0.00059	0.26	S	1	True	sp|P00761|TRYP_PIG/CON_Trypsin|SWISS-PROT:P00761|TRYP_PIG/
result09	1133	210305_09_Orbi2_KN_SER_G90_T120_Oras_PSN223.23848.23848.2.0.dta	2	GFPGLPGPSGEPGKQGPSGASGER	3,Oxidation[P]#0;6,Oxidation[P]#0;	4.22E-002	2255.07	0.00000	2255.07	0.00101	0.45	S	1	True	sp|P02453|CO1A1_BOVIN/sp|P02457|CO1A1_CHICK/sp|C0HJN9|CO1A1_EQUSP/sp|P02452|CO1A1_HUMAN/sp|C0HJP5|CO1A1_MACSX/sp|P02454|CO1A1_RAT/sp|C0HJN7|CO1A1_TAPTE/sp|C0HJP7|CO1A1_TOXSP/
result09	371	210305_09_Orbi2_KN_SER_G90_T120_Oras_PSN223.35170.35170.3.0.dta	3	EHNIDVLEGNEQFINAAK	4.21E-003	2041.00	0.00000	2041.00	-0.00075	-0.37	C	1	True	sp|P00761|TRYP_PIG/CON_Trypsin|SWISS-PROT:P00761|TRYP_PIG/
result09	372	210305_09_Orbi2_KN_SER_G90_T120_Oras_PSN223.24709.24709.2.0.dta	2	STGGISVPGPMGPSGPR	11,Oxidation[M]#0;	4.21E-003	1569.77	0.00000	1569.77	-0.00060	-0.38	S	1	True	sp|Q9XSJ7|CO1A1_CANLF/sp|P02452|CO1A1_HUMAN/
result09	15	210305_09_Orbi2_KN_SER_G90_T120_Oras_PSN223.19512.19512.4.0.dta	4	GSPGERGEVGPAGPNGFAGPAGAAGQPGAKGER	3,Oxidation[P]#0;15,Deamidated[N]#0;27,Oxidation[P]#0;	4.20E-005	2993.41	0.00000	2993.41	0.00116	0.39	S	1	True	sp|C0HLH4|CO1A2_ACRSX/sp|C0HLH2|CO1A2_ACRYE/sp|P02465|CO1A2_BOVIN/sp|C0HLH0|CO1A2_BRAVA/sp|C0HLG8|CO1A2_CHOHO/sp|C0HLI2|CO1A2_DOESX/sp|C0HLI4|CO1A2_GLORB/sp|C0HLI0|CO1A2_GLYSX/sp|C0HJN6|CO1A2_HIPAM/sp|P08123|CO1A2_HUMAN/sp|C0HJP6|CO1A2_MACSX/sp|C0HLJ6|CO1A2_MEGAE/sp|C0HLJ8|CO1A2_MEGJE/sp|C0HJP4|CO1A2_MYLDA/sp|C0HLJ0|CO1A2_NEOCO/sp|C0HLH6|CO1A2_NEODO/sp|C0HLJ4|CO1A2_NOTSH/sp|C0HLK0|CO1A2_PARHA/sp|…
result09	1132	210305_09_Orbi2_KN_SER_G90_T120_Oras_PSN223.19678.19678.5.0.dta	5	IKGHRGFSGLQGPPGSPGSPGEQGPSGASGPAGPR	2,Xlink_DST[132][K]#0;	4.20E-002	3370.62	0.00000	3370.62	0.00379	1.12	C	1	True	sp|P11087|CO1A1_MOUSE/sp|P02454|CO1A1_RAT/
result09	105	210305_09_Orbi2_KN_SER_G90_T120_Oras_PSN223.14539.14539.4.0.dta	4	GLVGEPGPAGSKGESGNKGEPGSAGPQGPPGPSGEEGK	6,Oxidation[P]#0;21,Oxidation[P]#0;30,Oxidation[P]#0;	4.19E-004	3461.60	0.00000	3461.60	-0.00528	-1.52	S	1	True	sp|C0HLI2|CO1A2_DOESX/sp|C0HLI0|CO1A2_GLYSX/sp|P08123|CO1A2_HUMAN/sp|C0HJN4|CO1A2_ORYAF/
result09	1131	210305_09_Orbi2_KN_SER_G90_T120_Oras_PSN223.20817.20817.6.3.dta	6	ARGPAGPQGPRGDKGETGEQGDRRGFSGLQGPAGPPGSPGEQGPSGASGPAGPR	38,Hex(1)HexA(1)[S]#0;	4.19E-002	5399.52	0.00000	5399.53	-0.00327	-0.61	C	1	True	sp|C0HLI7|CO1A1_SCESW/
result09	1129	210305_09_Orbi2_KN_SER_G90_T120_Oras_PSN223.14593.14593.5.0.dta	5	EGSPGAEGSAGRDGSPGPKGDRGETGPAGPPGAPGAPGAPGPVGPAGK	3,Sulfo[S]#0;	4.17E-002	4222.96	0.00000	4222.94	0.01237	2.93	S	1	True	sp|C0HJN9|CO1A1_EQUSP/
result09	1130	210305_09_Orbi2_KN_SER_G90_T120_Oras_PSN223.11174.11174.3.0.dta	3	GVQGPPGPAGPR	6,Oxidation[P]#0;	4.17E-002	1105.57	0.00000	1105.57	-0.00004	-0.04	S	1	True	sp|C0HLH3|CO1A1_ACRSX/sp|C0HLH1|CO1A1_ACRYE/sp|P02453|CO1A1_BOVIN/sp|C0HLG9|CO1A1_BRAVA/sp|Q9XSJ7|CO1A1_CANLF/sp|C0HLG7|CO1A1_CHOHO/sp|C0HJP1|CO1A1_CYCDI/sp|C0HLI1|CO1A1_DOESX/sp|C0HJN9|CO1A1_EQUSP/sp|C0HLI3|CO1A1_GLORB/sp|C0HLH9|CO1A1_GLYSX/sp|C0HJN5|CO1A1_HIPAM/sp|P02452|CO1A1_HUMAN/sp|C0HJP5|CO1A1_MACSX/sp|P0C2W8|CO1A1_MAMAE/sp|C0HLJ5|CO1A1_MEGAE/sp|C0HLJ7|CO1A1_MEGJE/sp|P11087|CO1A1_MOUSE/sp|…
result09	1127	210305_09_Orbi2_KN_SER_G90_T120_Oras_PSN223.15441.15441.2.0.dta	2	GLPGQRGER	3,Oxidation[P]#0;5,Deamidated[Q]#0;	4.16E-002	986.50	0.00000	986.50	-0.00012	-0.12	S	1	True	sp|C0HLH3|CO1A1_ACRSX/sp|C0HLH1|CO1A1_ACRYE/sp|P02453|CO1A1_BOVIN/sp|C0HLG9|CO1A1_BRAVA/sp|Q9XSJ7|CO1A1_CANLF/sp|P02457|CO1A1_CHICK/sp|C0HLG7|CO1A1_CHOHO/sp|Q9YIB4|CO1A1_CYNPY/sp|C0HLI1|CO1A1_DOESX/sp|C0HLI3|CO1A1_GLORB/sp|C0HLH9|CO1A1_GLYSX/sp|C0HJN5|CO1A1_HIPAM/sp|P02452|CO1A1_HUMAN/sp|C0HJP5|CO1A1_MACSX/sp|P0C2W8|CO1A1_MAMAE/sp|C0HLJ5|CO1A1_MEGAE/sp|C0HLJ7|CO1A1_MEGJE/sp|P11087|CO1A1_MOUSE/sp|…
result09	1128	210305_09_Orbi2_KN_SER_G90_T120_Oras_PSN223.19103.19103.3.0.dta	3	SGDRGETGPAGPAGPVGPVGAR	4,Arg->Orn[R]#0;	4.16E-002	1919.96	0.00000	1919.96	0.00143	0.75	S	1	True	sp|P02452|CO1A1_HUMAN/
result09	1125	210305_09_Orbi2_KN_SER_G90_T120_Oras_PSN223.16317.16317.4.0.dta	4	GERGFPGERGVQGPPGPAGPR	6,Oxidation[P]#0;15,Oxidation[P]#0;	4.15E-002	2107.04	0.00000	2107.04	-0.00641	-3.04	S	1	True	sp|C0HLH3|CO1A1_ACRSX/sp|C0HLH1|CO1A1_ACRYE/sp|P02453|CO1A1_BOVIN/sp|C0HLG9|CO1A1_BRAVA/sp|Q9XSJ7|CO1A1_CANLF/sp|C0HJP1|CO1A1_CYCDI/sp|C0HLI1|CO1A1_DOESX/sp|C0HLI3|CO1A1_GLORB/sp|C0HLH9|CO1A1_GLYSX/sp|C0HJN5|CO1A1_HIPAM/sp|P02452|CO1A1_HUMAN/sp|C0HJP5|CO1A1_MACSX/sp|P0C2W8|CO1A1_MAMAE/sp|C0HLJ5|CO1A1_MEGAE/sp|C0HLJ7|CO1A1_MEGJE/sp|P11087|CO1A1_MOUSE/sp|C0HJP3|CO1A1_MYLDA/sp|C0HLI9|CO1A1_NEOCO/sp|…
result09	1126	210305_09_Orbi2_KN_SER_G90_T120_Oras_PSN223.5566.5566.4.5.dta	4	GPTGDPGKNGDKGHAGLAGAR	4.15E-002	1932.95	0.00000	1932.96	-0.01302	-6.73	S	1	True	sp|O46392|CO1A2_CANLF/sp|P08123|CO1A2_HUMAN/sp|C0HJP8|CO1A2_TOXSP/
result09	370	210305_09_Orbi2_KN_SER_G90_T120_Oras_PSN223.26406.26406.4.2.dta	4	GPSGPPGPDGNKGEPGVVGAVGTAGPSGPSGLPGER	6,Oxidation[P]#0;15,Oxidation[P]#0;33,Oxidation[P]#0;	4.14E-003	3213.55	0.00000	3213.54	0.01134	3.53	S	1	True	sp|P08123|CO1A2_HUMAN/
result09	3148	210305_09_Orbi2_KN_SER_G90_T120_Oras_PSN223.37500.37500.4.1.dta	4	GEIGAVGNAGPAGPAGPRGEVGLPGLSGPVGPPGNPGANGLTGAK	24,Oxidation[P]#0;33,Oxidation[P]#0;36,Oxidation[P]#0;	4.14E-001	3946.99	0.00987	3947.00	-0.01175	-2.98	S	1	True	sp|P08123|CO1A2_HUMAN/
result09	3149	210305_09_Orbi2_KN_SER_G90_T120_Oras_PSN223.23256.23256.3.1.dta	3	GQPGPAGPKGEPGSPGENGAPGQMGPR	21,Oxidation[P]#0;24,Oxidation[M]#0;	4.14E-001	2516.13	0.00987	2516.16	-0.02922	-11.61	S	1	True	sp|P02457|CO1A1_CHICK/
result09	1123	210305_09_Orbi2_KN_SER_G90_T120_Oras_PSN223.37533.37533.2.0.dta	2	TIVTTLQDSIR	4.13E-002	1246.70	0.00000	1246.70	-0.00075	-0.60	S	1	True	sp|Q28178|TSP1_BOVIN/sp|P07996|TSP1_HUMAN/sp|P35441|TSP1_MOUSE/CON_IPI00696401.1/
result09	1124	210305_09_Orbi2_KN_SER_G90_T120_Oras_PSN223.16357.16357.3.0.dta	3	GASGPAGVRGPNGDSGRPGEPGIMGPR	12,Deamidated[N]#0;21,Oxidation[P]#0;24,Oxidation[M]#0;	4.13E-002	2536.19	0.00000	2536.20	-0.00364	-1.43	S	1	True	sp|C0HJP0|CO1A2_EQUSP/sp|C0HJP6|CO1A2_MACSX/
result09	3144	210305_09_Orbi2_KN_SER_G90_T120_Oras_PSN223.13461.13461.4.6.dta	4	GHNGLDGLKGQPGAQGVKGEPGAPGENGTPGQTGAR	29,Phospho[T]#0;	4.13E-001	3446.63	0.00987	3446.62	0.00721	2.09	S	1	True	sp|C0HLH4|CO1A2_ACRSX/
result09	3145	210305_09_Orbi2_KN_SER_G90_T120_Oras_PSN223.13953.13953.2.0.dta	2	GVVGLPGQRGER	6,Oxidation[P]#0;	4.13E-001	1240.67	0.00987	1240.68	-0.00061	-0.49	S	1	True	sp|C0HLH3|CO1A1_ACRSX/sp|C0HLH1|CO1A1_ACRYE/sp|P02453|CO1A1_BOVIN/sp|C0HLG9|CO1A1_BRAVA/sp|Q9XSJ7|CO1A1_CANLF/sp|P02457|CO1A1_CHICK/sp|C0HLG7|CO1A1_CHOHO/sp|Q9YIB4|CO1A1_CYNPY/sp|C0HLI1|CO1A1_DOESX/sp|C0HLI3|CO1A1_GLORB/sp|C0HLH9|CO1A1_GLYSX/sp|C0HJN5|CO1A1_HIPAM/sp|P02452|CO1A1_HUMAN/sp|C0HJP5|CO1A1_MACSX/sp|P0C2W8|CO1A1_MAMAE/sp|C0HLJ5|CO1A1_MEGAE/sp|C0HLJ7|CO1A1_MEGJE/sp|P11087|CO1A1_MOUSE/sp|…
result09	3146	210305_09_Orbi2_KN_SER_G90_T120_Oras_PSN223.17959.17959.2.0.dta	2	GLPGSPGNIGPAGK	3,Oxidation[P]#0;6,Oxidation[P]#0;8,Deamidated[N]#0;	4.13E-001	1254.63	0.00987	1254.63	-0.00056	-0.44	S	1	True	sp|P08123|CO1A2_HUMAN/
result09	3147	210305_09_Orbi2_KN_SER_G90_T120_Oras_PSN223.16376.16376.4.0.dta	4	GAAGIPGGKGEKGEPGLRGEIGNPGR	6,Oxidation[P]#0;23,Deamidated[N]#0;24,Oxidation[P]#0;	4.13E-001	2464.26	0.00987	2464.25	0.00413	1.68	S	1	True	sp|P08123|CO1A2_HUMAN/
result09	3139	210305_09_Orbi2_KN_SER_G90_T120_Oras_PSN223.20982.20982.3.0.dta	3	RGSTGEIGPAGPPGPPGLR	13,Oxidation[P]#0;15,Oxidation[P]#0;	4.12E-001	1804.93	0.00987	1804.93	-0.00116	-0.64	S	1	True	sp|P02465|CO1A2_BOVIN/sp|C0HJN6|CO1A2_HIPAM/
result09	3140	210305_09_Orbi2_KN_SER_G90_T120_Oras_PSN223.9937.9937.2.0.dta	2	GLPGEPGPR	3,Oxidation[P]#0;6,Oxidation[P]#0;	4.12E-001	911.46	0.00987	911.46	0.00029	0.32	S	1	True	sp|Q60467|CO5A1_CRILO/sp|P20908|CO5A1_HUMAN/sp|O88207|CO5A1_MOUSE/sp|Q9JI03|CO5A1_RAT/
result09	3141	210305_09_Orbi2_KN_SER_G90_T120_Oras_PSN223.45470.45470.3.0.dta	3	IVEGSDAEIGMSPWQVMLFR	11,Oxidation[M]#0;13,Oxidation[P]#0;17,Oxidation[M]#0;	4.12E-001	2313.09	0.00987	2313.09	-0.00232	-1.00	S	1	True	sp|P00734|THRB_HUMAN/sp|Q5R537|THRB_PONAB/
result09	3142	210305_09_Orbi2_KN_SER_G90_T120_Oras_PSN223.23304.23304.4.2.dta	4	GEPGNIGFPGPKGPTGDPGKNGDKGHAGLAGAR	3,Oxidation[P]#0;9,Oxidation[P]#0;14,Oxidation[P]#0;	4.12E-001	3131.50	0.00987	3131.53	-0.02892	-9.23	S	1	True	sp|O46392|CO1A2_CANLF/sp|P08123|CO1A2_HUMAN/sp|C0HJP8|CO1A2_TOXSP/
result09	3143	210305_09_Orbi2_KN_SER_G90_T120_Oras_PSN223.49687.49687.2.0.dta	2	ITEGVPQLLIVLTADR	4.12E-001	1738.01	0.00987	1738.01	-0.00225	-1.29	S	1	True	sp|P12111|CO6A3_HUMAN/
result09	369	210305_09_Orbi2_KN_SER_G90_T120_Oras_PSN223.24465.24465.3.0.dta	3	GEPGDAGAKGDAGPPGPAGPAGPPGPIGNVGAPGAK	3,Oxidation[P]#0;15,Oxidation[P]#0;33,Oxidation[P]#0;	4.11E-003	3063.47	0.00000	3063.48	-0.00343	-1.12	S	1	True	sp|P02452|CO1A1_HUMAN/
result09	1122	210305_09_Orbi2_KN_SER_G90_T120_Oras_PSN223.17071.17071.3.0.dta	3	GDTGAKGEPGPVGVQGPPGPAGEEGK	9,Oxidation[P]#0;15,Deamidated[Q]#0;18,Oxidation[P]#0;	4.11E-002	2378.11	0.00000	2378.11	-0.00415	-1.75	S	1	True	sp|P02452|CO1A1_HUMAN/
result09	3136	210305_09_Orbi2_KN_SER_G90_T120_Oras_PSN223.16232.16232.2.1.dta	2	PAGAVGPR	4.11E-001	724.41	0.00987	724.41	-0.00083	-1.15	C	1	True	sp|P02465|CO1A2_BOVIN/sp|P08123|CO1A2_HUMAN/sp|C0HJP6|CO1A2_MACSX/sp|C0HJP8|CO1A2_TOXSP/
result09	3137	210305_09_Orbi2_KN_SER_G90_T120_Oras_PSN223.31114.31114.5.0.dta	5	GLPGLKGHNGLQGLPGLAGQHGDQGAPGSVGPAGPR	23,Cation_Ni[II][D]#0;27,Oxidation[P]#0;	4.11E-001	3396.67	0.00987	3396.65	0.02838	8.35	S	1	True	sp|O46392|CO1A2_CANLF/
result09	3138	210305_09_Orbi2_KN_SER_G90_T120_Oras_PSN223.20227.20227.5.0.dta	5	TGPPGPSGISGPPGPPGPAGKEGLRGPRGDQGPVGR	3,Oxidation[P]#0;13,Oxidation[P]#0;27,Oxidation[P]#0;	4.11E-001	3361.70	0.00987	3361.70	-0.00239	-0.71	S	1	True	sp|P02465|CO1A2_BOVIN/sp|P08123|CO1A2_HUMAN/
result09	3132	210305_09_Orbi2_KN_SER_G90_T120_Oras_PSN223.33005.33005.5.2.dta	5	AGVAGPFGPPGTPGTPGPPGAAGPSGDNGRAGAPGPAGPR	4.10E-001	3401.67	0.00987	3401.67	-0.00790	-2.32	S	1	False	REV_sp|Q9YIB4|CO1A1_CYNPY/
result09	3133	210305_09_Orbi2_KN_SER_G90_T120_Oras_PSN223.14823.14823.4.2.dta	4	GNSGEPGAPGNKGDTGAKGEPGPAGVQGPPGPAGEEGKR	9,Oxidation[P]#0;23,Oxidation[P]#0;30,Oxidation[P]#0;	4.10E-001	3586.67	0.00987	3586.68	-0.00618	-1.72	S	1	True	sp|P02457|CO1A1_CHICK/sp|P02454|CO1A1_RAT/
result09	3134	210305_09_Orbi2_KN_SER_G90_T120_Oras_PSN223.14087.14087.3.0.dta	3	GEPGLRGEIGNPGRDGAR	12,Oxidation[P]#0;	4.10E-001	1823.91	0.00987	1823.91	0.00004	0.02	S	1	True	sp|P08123|CO1A2_HUMAN/
result09	3135	210305_09_Orbi2_KN_SER_G90_T120_Oras_PSN223.49595.49595.2.1.dta	2	QYDGKGVGLGPGPMGLMGPR	0,Gln->pyro-Glu[AnyN-termQ]#0;	4.10E-001	1969.94	0.00987	1969.96	-0.02393	-12.15	C	1	True	sp|O46392|CO1A2_CANLF/sp|P08123|CO1A2_HUMAN/
result09	1119	210305_09_Orbi2_KN_SER_G90_T120_Oras_PSN223.15731.15731.3.0.dta	3	GEPGLRGEIGNPGR	12,Oxidation[P]#0;	4.09E-002	1424.72	0.00000	1424.72	0.00052	0.36	S	1	True	sp|P08123|CO1A2_HUMAN/
result09	1120	210305_09_Orbi2_KN_SER_G90_T120_Oras_PSN223.39768.39768.3.0.dta	3	GLPGVAGAVGEPGPLGIAGPPGAR	3,Oxidation[P]#0;14,Oxidation[P]#0;21,Oxidation[P]#0;	4.09E-002	2115.12	0.00000	2115.12	-0.00224	-1.06	S	1	True	sp|P08123|CO1A2_HUMAN/sp|P85154|CO1A2_MAMAE/sp|C0HLJ6|CO1A2_MEGAE/sp|C0HLJ8|CO1A2_MEGJE/
result09	1121	210305_09_Orbi2_KN_SER_G90_T120_Oras_PSN223.15070.15070.3.0.dta	3	GHNGLDGLKGQPGAPGVK	11,Deamidated[Q]#0;12,Oxidation[P]#0;15,Oxidation[P]#0;	4.09E-002	1734.88	0.00000	1734.88	0.00109	0.63	S	1	True	sp|P02465|CO1A2_BOVIN/sp|C0HLH0|CO1A2_BRAVA/sp|O46392|CO1A2_CANLF/sp|C0HLI4|CO1A2_GLORB/sp|P08123|CO1A2_HUMAN/sp|P85154|CO1A2_MAMAE/sp|C0HJP4|CO1A2_MYLDA/sp|C0HLJ0|CO1A2_NEOCO/sp|C0HLJ4|CO1A2_NOTSH/sp|C0HLK0|CO1A2_PARHA/
result09	3129	210305_09_Orbi2_KN_SER_G90_T120_Oras_PSN223.22717.22717.3.0.dta	3	ISVPGPMGPSGPR	7,Oxidation[M]#0;	4.09E-001	1267.65	0.00942	1267.65	-0.00003	-0.03	C	1	True	sp|C0HLH3|CO1A1_ACRSX/sp|C0HLH1|CO1A1_ACRYE/sp|P02453|CO1A1_BOVIN/sp|C0HLG9|CO1A1_BRAVA/sp|Q9XSJ7|CO1A1_CANLF/sp|C0HLG7|CO1A1_CHOHO/sp|C0HLI1|CO1A1_DOESX/sp|P02452|CO1A1_HUMAN/sp|P0C2W8|CO1A1_MAMAE/sp|C0HLJ5|CO1A1_MEGAE/sp|C0HLJ7|CO1A1_MEGJE/sp|C0HJP3|CO1A1_MYLDA/sp|C0HLJ9|CO1A1_PARHA/sp|C0HLJ1|CO1A1_PARSU/sp|C0HLI7|CO1A1_SCESW/
result09	3130	210305_09_Orbi2_KN_SER_G90_T120_Oras_PSN223.12646.12646.2.0.dta	2	PGPIGPAGAR	1,Oxidation[P]#0;	4.09E-001	908.50	0.00942	908.49	0.00036	0.39	S	1	True	sp|C0HLH4|CO1A2_ACRSX/sp|C0HLH2|CO1A2_ACRYE/sp|P02465|CO1A2_BOVIN/sp|C0HLH0|CO1A2_BRAVA/sp|O46392|CO1A2_CANLF/sp|C0HLG8|CO1A2_CHOHO/sp|C0HJP0|CO1A2_EQUSP/sp|C0HLI4|CO1A2_GLORB/sp|P08123|CO1A2_HUMAN/sp|P85154|CO1A2_MAMAE/sp|C0HLJ6|CO1A2_MEGAE/sp|C0HLJ8|CO1A2_MEGJE/sp|C0HJP4|CO1A2_MYLDA/sp|C0HLJ0|CO1A2_NEOCO/sp|C0HLJ4|CO1A2_NOTSH/sp|C0HLK0|CO1A2_PARHA/sp|C0HLJ2|CO1A2_PARSU/sp|C0HLI8|CO1A2_SCESW/sp|…
result09	3131	210305_09_Orbi2_KN_SER_G90_T120_Oras_PSN223.19461.19461.4.3.dta	4	GAAGIPGGKGEKGEPGLRGEIGNPGR	6,Oxidation[P]#0;15,Oxidation[P]#0;24,Oxidation[P]#0;	4.09E-001	2479.24	0.00942	2479.26	-0.02864	-11.55	S	1	True	sp|P08123|CO1A2_HUMAN/
result09	1117	210305_09_Orbi2_KN_SER_G90_T120_Oras_PSN223.15175.15175.6.0.dta	6	GPSGPQGPSGPSGPKGNSGEPGAPGSKGDTGAKGEPGPTGIQGPPGPAGEEGKR	15,Thiazolidine[K]#0;45,Oxidation[P]#0;	4.08E-002	4871.32	0.00000	4871.32	-0.00570	-1.17	S	1	True	sp|C0HJN5|CO1A1_HIPAM/
result09	1118	210305_09_Orbi2_KN_SER_G90_T120_Oras_PSN223.15407.15407.3.0.dta	3	GERGPPGESGAAGPTGPIGSR	6,Oxidation[P]#0;	4.08E-002	1922.93	0.00000	1922.93	-0.00130	-0.68	S	1	True	sp|P02465|CO1A2_BOVIN/sp|P08123|CO1A2_HUMAN/
result09	3128	210305_09_Orbi2_KN_SER_G90_T120_Oras_PSN223.8325.8325.4.1.dta	4	GPTGDPGKNGDKGHAGLAGAR	9,Deamidated[N]#0;	4.08E-001	1933.95	0.00942	1933.95	-0.00036	-0.19	S	1	True	sp|O46392|CO1A2_CANLF/sp|P08123|CO1A2_HUMAN/sp|C0HJP8|CO1A2_TOXSP/
result09	368	210305_09_Orbi2_KN_SER_G90_T120_Oras_PSN223.7383.7383.3.0.dta	3	GPSGPQGIRGDKGEPGEKGPR	5,Oxidation[P]#0;15,Oxidation[P]#0;	4.07E-003	2108.05	0.00000	2108.05	-0.00206	-0.98	S	1	True	sp|C0HLH4|CO1A2_ACRSX/sp|C0HLH2|CO1A2_ACRYE/sp|O46392|CO1A2_CANLF/sp|P08123|CO1A2_HUMAN/sp|C0HLJ0|CO1A2_NEOCO/sp|C0HLJ2|CO1A2_PARSU/
result09	1115	210305_09_Orbi2_KN_SER_G90_T120_Oras_PSN223.18068.18068.5.0.dta	5	GEPGNIGFPGPKGPTGDPGKNGDKGHAGLAGAR	3,Oxidation[P]#0;9,Oxidation[P]#0;11,Oxidation[P]#0;	4.07E-002	3131.52	0.00000	3131.53	-0.00296	-0.95	S	1	True	sp|O46392|CO1A2_CANLF/sp|P08123|CO1A2_HUMAN/sp|C0HJP8|CO1A2_TOXSP/
result09	1116	210305_09_Orbi2_KN_SER_G90_T120_Oras_PSN223.47774.47774.2.0.dta	2	GPIDIDGFAVLGK	4.07E-002	1301.71	0.00000	1301.71	-0.00014	-0.11	S	1	True	sp|P20849|CO9A1_HUMAN/
result09	3126	210305_09_Orbi2_KN_SER_G90_T120_Oras_PSN223.47532.47532.4.1.dta	4	TGEIGASGPPGFAGEKGPSGEPGTTGPPGTAGPQGLLGAPGILGLPGSR	10,Oxidation[P]#0;40,Oxidation[P]#0;46,Oxidation[P]#0;	4.07E-001	4427.22	0.00942	4427.21	0.01217	2.75	S	1	True	sp|P02466|CO1A2_RAT/
result09	3127	210305_09_Orbi2_KN_SER_G90_T120_Oras_PSN223.13527.13527.4.3.dta	4	DTGAKGEPGATGVQGPPGPAGEEGKR	8,Oxidation[P]#0;17,Oxidation[P]#0;	4.07E-001	2452.16	0.00942	2452.17	-0.01026	-4.18	C	1	True	sp|P11087|CO1A1_MOUSE/
result09	1114	210305_09_Orbi2_KN_SER_G90_T120_Oras_PSN223.29685.29685.2.0.dta	2	EGPVGLPGIDGR	7,Oxidation[P]#0;	4.06E-002	1182.61	0.00000	1182.61	-0.00006	-0.05	S	1	True	sp|C0HLH2|CO1A2_ACRYE/sp|P02465|CO1A2_BOVIN/sp|C0HLH0|CO1A2_BRAVA/sp|C0HJP2|CO1A2_CYCDI/sp|C0HLI2|CO1A2_DOESX/sp|C0HJP0|CO1A2_EQUSP/sp|C0HLI0|CO1A2_GLYSX/sp|C0HJN6|CO1A2_HIPAM/sp|P08123|CO1A2_HUMAN/sp|Q01149|CO1A2_MOUSE/sp|C0HLJ0|CO1A2_NEOCO/sp|C0HLH6|CO1A2_NEODO/sp|C0HJN4|CO1A2_ORYAF/sp|P02466|CO1A2_RAT/sp|C0HJP8|CO1A2_TOXSP/
result09	3119	210305_09_Orbi2_KN_SER_G90_T120_Oras_PSN223.35976.35976.4.3.dta	4	GAIGPRNGIQGIPGIAGQHGDQGAPGSVGPAGPR	6,2HPG[R]#0;25,Oxidation[P]#0;	4.06E-001	3414.66	0.00942	3414.66	0.00364	1.07	C	1	True	sp|C0HJP2|CO1A2_CYCDI/
result09	3120	210305_09_Orbi2_KN_SER_G90_T120_Oras_PSN223.4292.4292.3.0.dta	3	GDRGDAGPKGADGSPGKDGVR	15,Oxidation[P]#0;	4.06E-001	1984.94	0.00942	1984.94	-0.00130	-0.66	S	1	True	sp|Q9XSJ7|CO1A1_CANLF/sp|C0HJN5|CO1A1_HIPAM/sp|P02452|CO1A1_HUMAN/sp|P02454|CO1A1_RAT/sp|C0HJN7|CO1A1_TAPTE/sp|C0HJP7|CO1A1_TOXSP/
result09	3121	210305_09_Orbi2_KN_SER_G90_T120_Oras_PSN223.26993.26993.5.0.dta	5	GIHGEFGLPGPAGPRGERGPPGESGAAGPVGPIGSR	14,Oxidation[P]#0;	4.06E-001	3363.66	0.00942	3363.69	-0.03616	-10.75	S	1	True	sp|C0HLI2|CO1A2_DOESX/sp|C0HLI0|CO1A2_GLYSX/
result09	3122	210305_09_Orbi2_KN_SER_G90_T120_Oras_PSN223.22517.22517.5.0.dta	5	GLHGEFGLPGPAGPRGERGPPGESGAAGPTGPIGSR	9,Oxidation[P]#0;14,Oxidation[P]#0;21,Oxidation[P]#0;	4.06E-001	3397.66	0.00942	3397.66	0.00073	0.21	S	1	True	sp|P08123|CO1A2_HUMAN/
result09	3123	210305_09_Orbi2_KN_SER_G90_T120_Oras_PSN223.27909.27909.5.0.dta	5	GLPGLKGHNGLQGLPGIAGHHGDQGAPGSVGPAGPR	3,Oxidation[P]#0;15,Oxidation[P]#0;27,Oxidation[P]#0;	4.06E-001	3381.67	0.00942	3381.72	-0.04545	-13.44	S	1	True	sp|P08123|CO1A2_HUMAN/
result09	3124	210305_09_Orbi2_KN_SER_G90_T120_Oras_PSN223.41430.41430.3.1.dta	3	GQPGIAGALGEPGPLGIAGPPGAR	12,Oxidation[P]#0;20,Oxidation[P]#0;	4.06E-001	2142.14	0.00942	2142.13	0.00600	2.80	S	1	True	sp|P02466|CO1A2_RAT/
result09	3125	210305_09_Orbi2_KN_SER_G90_T120_Oras_PSN223.17003.17003.2.0.dta	2	GVPGPPGAVGAPGK	3,Oxidation[P]#0;	4.06E-001	1176.64	0.00942	1176.64	-0.00070	-0.59	S	1	True	sp|C0HJN3|CO1A1_ORYAF/
result09	1113	210305_09_Orbi2_KN_SER_G90_T120_Oras_PSN223.33973.33973.4.3.dta	4	GLPGLKGHNGLQGLPGIAGHHGDQGAPGSVGPAGPR	8,Cation_Cu[I][H]#0;27,Oxidation[P]#0;	4.05E-002	3411.65	0.00000	3411.65	0.00706	2.07	S	1	True	sp|P08123|CO1A2_HUMAN/
result09	3115	210305_09_Orbi2_KN_SER_G90_T120_Oras_PSN223.28311.28311.3.1.dta	3	GPSGPPGPDGNKGEPGVVGAVGTAGPSGPSGLPGER	8,Oxidation[P]#0;15,Oxidation[P]#0;	4.05E-001	3197.53	0.00942	3197.55	-0.01399	-4.37	S	1	True	sp|P08123|CO1A2_HUMAN/
result09	3116	210305_09_Orbi2_KN_SER_G90_T120_Oras_PSN223.43261.43261.3.0.dta	3	GLPGVAGSVGEPGPLGIAGPPGAR	14,Oxidation[P]#0;20,Oxidation[P]#0;	4.05E-001	2115.12	0.00942	2115.12	-0.00389	-1.84	S	1	True	sp|P02465|CO1A2_BOVIN/sp|O46392|CO1A2_CANLF/
result09	3117	210305_09_Orbi2_KN_SER_G90_T120_Oras_PSN223.15157.15157.3.0.dta	3	GNSGEPGAPGSKGDTGAKGEPGPTGIQGPPGPAGEEGK	9,Oxidation[P]#0;30,Oxidation[P]#0;	4.05E-001	3431.60	0.00942	3431.59	0.00834	2.43	S	1	True	sp|P02453|CO1A1_BOVIN/sp|C0HLG7|CO1A1_CHOHO/sp|C0HJN5|CO1A1_HIPAM/sp|C0HLJ5|CO1A1_MEGAE/sp|C0HJP3|CO1A1_MYLDA/sp|C0HLI9|CO1A1_NEOCO/sp|C0HLJ3|CO1A1_NOTSH/sp|C0HLJ9|CO1A1_PARHA/sp|C0HLI7|CO1A1_SCESW/sp|C0HJN7|CO1A1_TAPTE/
result09	3118	210305_09_Orbi2_KN_SER_G90_T120_Oras_PSN223.16223.16223.5.0.dta	5	EGSPGAEGSAGRDGSPGPKGDRGETGPAGPPGAPGAPGAPGPVGPAGK	18,Oxidation[P]#0;30,Oxidation[P]#0;40,Oxidation[P]#0;	4.05E-001	4190.97	0.00942	4190.97	-0.00293	-0.70	S	1	True	sp|C0HJN9|CO1A1_EQUSP/
result09	1112	210305_09_Orbi2_KN_SER_G90_T120_Oras_PSN223.41443.41443.6.0.dta	6	TGEIGASGPPGFAGEKGPSGEPGTTGPPGTAGPQGLLGAPGILGLPGSRGER	9,Oxidation[P]#0;40,Oxidation[P]#0;46,Oxidation[P]#0;	4.04E-002	4769.37	0.00000	4769.38	-0.00189	-0.40	S	1	True	sp|P02466|CO1A2_RAT/
result09	3112	210305_09_Orbi2_KN_SER_G90_T120_Oras_PSN223.9872.9872.2.1.dta	2	GVVGPQGAR	4.04E-001	840.47	0.00942	840.47	0.00032	0.38	S	1	True	sp|C0HLH4|CO1A2_ACRSX/sp|C0HLH2|CO1A2_ACRYE/sp|P02465|CO1A2_BOVIN/sp|C0HLH0|CO1A2_BRAVA/sp|O46392|CO1A2_CANLF/sp|C0HLG8|CO1A2_CHOHO/sp|C0HJP2|CO1A2_CYCDI/sp|C0HLI2|CO1A2_DOESX/sp|C0HJP0|CO1A2_EQUSP/sp|C0HLI4|CO1A2_GLORB/sp|C0HLI0|CO1A2_GLYSX/sp|C0HJN6|CO1A2_HIPAM/sp|P08123|CO1A2_HUMAN/sp|C0HJP6|CO1A2_MACSX/sp|P85154|CO1A2_MAMAE/sp|C0HLJ6|CO1A2_MEGAE/sp|C0HLJ8|CO1A2_MEGJE/sp|Q01149|CO1A2_MOUSE/sp|…
result09	3113	210305_09_Orbi2_KN_SER_G90_T120_Oras_PSN223.24135.24135.2.0.dta	2	GFPGQDGLAGPK	3,Oxidation[P]#0;5,Deamidated[Q]#0;	4.04E-001	1160.56	0.00942	1160.56	0.00086	0.74	S	1	True	sp|P02459|CO2A1_BOVIN/sp|P02458|CO2A1_HUMAN/sp|P28481|CO2A1_MOUSE/sp|P05539|CO2A1_RAT/sp|Q91717|CO2A1_XENLA/sp|Q6P4Z2|CO2A1_XENTR/
result09	3114	210305_09_Orbi2_KN_SER_G90_T120_Oras_PSN223.28763.28763.3.0.dta	3	GPSGPPGPDGNKGEPGVVGAVGTAGPSGPSGLPGER	2,Oxidation[P]#0;8,Oxidation[P]#0;11,Deamidated[N]#0;	4.04E-001	3198.54	0.00942	3198.53	0.00588	1.84	S	1	True	sp|P08123|CO1A2_HUMAN/
result09	104	210305_09_Orbi2_KN_SER_G90_T120_Oras_PSN223.27631.27631.5.0.dta	5	GERGPPGESGAAGPTGPIGSRGPSGPPGPDGNKGEPGVVGAVGTAGPSGPSGLPGER	5,Oxidation[P]#0;26,Oxidation[P]#0;36,Oxidation[P]#0;	4.03E-004	5101.46	0.00000	5101.46	-0.00153	-0.30	S	1	True	sp|P08123|CO1A2_HUMAN/
result09	1110	210305_09_Orbi2_KN_SER_G90_T120_Oras_PSN223.18671.18671.3.2.dta	3	GNRGETGPSGPVGPAGAVGPR	0,SPITC[AnyN-term]#0;	4.03E-002	2104.93	0.00000	2104.93	-0.00146	-0.69	C	1	True	sp|P08123|CO1A2_HUMAN/
result09	1111	210305_09_Orbi2_KN_SER_G90_T120_Oras_PSN223.36144.36144.4.3.dta	4	GSDGSVGPVGPAGPIGSAGPPGFPGAPGPKGEIGAVGNAGPAGPAGPR	36,Val->Tyr[V]#0;	4.03E-002	4134.01	0.00000	4134.04	-0.03039	-7.35	S	1	True	sp|P08123|CO1A2_HUMAN/
result09	3110	210305_09_Orbi2_KN_SER_G90_T120_Oras_PSN223.8049.8049.2.2.dta	2	EKHGPQQR	2,pupylation[K]#0;	4.03E-001	1222.59	0.00942	1222.59	-0.00126	-1.03	S	1	True	sp|Q2KHI9|MCM9_MOUSE/
result09	3111	210305_09_Orbi2_KN_SER_G90_T120_Oras_PSN223.43612.43612.3.1.dta	3	APVLSDSSCKSSYPGQITGNMICVGFLEGGK	22,Xle->Arg[I]#0;	4.03E-001	3188.52	0.00942	3188.52	-0.00170	-0.53	S	1	True	sp|P00761|TRYP_PIG/CON_Trypsin|SWISS-PROT:P00761|TRYP_PIG/
result09	367	210305_09_Orbi2_KN_SER_G90_T120_Oras_PSN223.17185.17185.3.0.dta	3	PAGEKGSPGSDGPAGAPGTPGPQGIAGQR	17,Oxidation[P]#0;	4.02E-003	2587.25	0.00000	2587.25	0.00154	0.59	C	1	True	sp|C0HJP7|CO1A1_TOXSP/
result09	3106	210305_09_Orbi2_KN_SER_G90_T120_Oras_PSN223.20010.20010.4.3.dta	4	GPSGPQGPSGPPGPKGNSGEPGAPGNKGDTGAKGEPGATGVQGPPGPAGEEGK	21,Oxidation[P]#0;36,Oxidation[P]#0;45,Oxidation[P]#0;	4.02E-001	4732.17	0.00942	4732.21	-0.03860	-8.16	S	1	True	sp|P11087|CO1A1_MOUSE/
result09	3107	210305_09_Orbi2_KN_SER_G90_T120_Oras_PSN223.23616.23616.5.0.dta	5	GIPGPVGAAGATGARGIVGEPGPAGSKGESGSKGEPGSAGPQGPPGPSGEEGK	5,Oxidation[P]#0;42,Deamidated[Q]#0;	4.02E-001	4636.23	0.00942	4636.25	-0.01744	-3.76	S	1	True	sp|P85154|CO1A2_MAMAE/
result09	3108	210305_09_Orbi2_KN_SER_G90_T120_Oras_PSN223.14724.14724.2.1.dta	2	PPGPAGEEGKR	2,Oxidation[P]#0;	4.02E-001	1110.56	0.00942	1110.55	0.00408	3.67	C	1	True	sp|C0HLH3|CO1A1_ACRSX/sp|C0HLH1|CO1A1_ACRYE/sp|P02453|CO1A1_BOVIN/sp|C0HLG9|CO1A1_BRAVA/sp|Q9XSJ7|CO1A1_CANLF/sp|P02457|CO1A1_CHICK/sp|C0HLG7|CO1A1_CHOHO/sp|C0HJP1|CO1A1_CYCDI/sp|C0HLI1|CO1A1_DOESX/sp|C0HJN9|CO1A1_EQUSP/sp|C0HLI3|CO1A1_GLORB/sp|C0HLH9|CO1A1_GLYSX/sp|C0HJN5|CO1A1_HIPAM/sp|P02452|CO1A1_HUMAN/sp|C0HJP5|CO1A1_MACSX/sp|P0C2W8|CO1A1_MAMAE/sp|C0HLJ5|CO1A1_MEGAE/sp|C0HLJ7|CO1A1_MEGJE/sp|…
result09	3109	210305_09_Orbi2_KN_SER_G90_T120_Oras_PSN223.22890.22890.3.0.dta	3	FTFQEAANECRR	10,Carbamidomethyl[C]#0;	4.02E-001	1528.70	0.00942	1528.70	0.00031	0.21	S	1	True	sp|P13608|PGCA_BOVIN/sp|Q28343|PGCA_CANLF/sp|P16112|PGCA_HUMAN/sp|Q61282|PGCA_MOUSE/sp|Q29011|PGCA_PIG/
result09	3103	210305_09_Orbi2_KN_SER_G90_T120_Oras_PSN223.22839.22839.2.1.dta	2	GQPGNLGFPGPK	3,Oxidation[P]#0;5,Deamidated[N]#0;11,Oxidation[P]#0;	4.01E-001	1201.58	0.00942	1201.58	-0.00087	-0.73	S	1	True	sp|C0HM94|CO1A2_EPICA/sp|C0HM88|CO1A2_EPICS/sp|O93484|CO1A2_ONCMY/
result09	3104	210305_09_Orbi2_KN_SER_G90_T120_Oras_PSN223.14732.14732.4.1.dta	4	GAAGIPGGKGEKGEPGLRGEIGNPGR	6,Oxidation[P]#0;15,Oxidation[P]#0;24,Oxidation[P]#0;	4.01E-001	2479.27	0.00942	2479.26	0.00381	1.54	S	1	True	sp|P08123|CO1A2_HUMAN/
result09	3105	210305_09_Orbi2_KN_SER_G90_T120_Oras_PSN223.15373.15373.4.5.dta	4	GASGPAGVRGPNGDAGRPGEPGLMGPR	24,Oxidation[M]#0;	4.01E-001	2503.21	0.00942	2503.22	-0.01209	-4.83	S	1	True	sp|P08123|CO1A2_HUMAN/
result09	103	210305_09_Orbi2_KN_SER_G90_T120_Oras_PSN223.20140.20140.3.0.dta	3	SGDRGETGPAGPAGPVGPVGAR	4.00E-004	1961.98	0.00000	1961.98	-0.00127	-0.65	S	1	True	sp|P02452|CO1A1_HUMAN/
result09	1109	210305_09_Orbi2_KN_SER_G90_T120_Oras_PSN223.16012.16012.4.0.dta	4	GPSGPQGPSGAPGPKGNSGEPGAPGNKGDTGAKGEPGPTGIQGPPGPAGEEGK	8,Oxidation[P]#0;17,Deamidated[N]#0;44,Oxidation[P]#0;	4.00E-002	4731.21	0.00000	4731.22	-0.00388	-0.82	S	1	True	sp|C0HLI1|CO1A1_DOESX/sp|C0HLI3|CO1A1_GLORB/sp|C0HLH9|CO1A1_GLYSX/
result09	3098	210305_09_Orbi2_KN_SER_G90_T120_Oras_PSN223.19589.19589.3.0.dta	3	GASGPAGVRGPNGDAGRPGEPGLMGPR	12,Deamidated[N]#0;18,Oxidation[P]#0;24,Oxidation[M]#0;	4.00E-001	2520.20	0.00901	2520.20	-0.00301	-1.19	S	1	True	sp|P08123|CO1A2_HUMAN/
result09	3099	210305_09_Orbi2_KN_SER_G90_T120_Oras_PSN223.23193.23193.3.0.dta	3	GFPGLPGPSGEPGKQGPSGASGER	3,Oxidation[P]#0;6,Oxidation[P]#0;	4.00E-001	2255.05	0.00901	2255.07	-0.01513	-6.71	S	1	True	sp|P02453|CO1A1_BOVIN/sp|P02457|CO1A1_CHICK/sp|C0HJN9|CO1A1_EQUSP/sp|P02452|CO1A1_HUMAN/sp|C0HJP5|CO1A1_MACSX/sp|P02454|CO1A1_RAT/sp|C0HJN7|CO1A1_TAPTE/sp|C0HJP7|CO1A1_TOXSP/
result09	3100	210305_09_Orbi2_KN_SER_G90_T120_Oras_PSN223.22697.22697.4.3.dta	4	GEPGNIGFPGPKGPTGDPGKNGDKGHAGLAGAR	3,Oxidation[P]#0;11,Oxidation[P]#0;	4.00E-001	3115.50	0.00901	3115.53	-0.02744	-8.81	S	1	True	sp|O46392|CO1A2_CANLF/sp|P08123|CO1A2_HUMAN/sp|C0HJP8|CO1A2_TOXSP/
result09	3101	210305_09_Orbi2_KN_SER_G90_T120_Oras_PSN223.19349.19349.6.2.dta	6	GPSGNAGPPGPPGPAGKEGGKGARGETGPAGRPGEVGPPGPPGPAGEKGSPGADGPAGAPGTPGPQGIAGQR	3,EDT-iodoacetyl-PEO-biotin[S]#0;60,Oxidation[P]#0;	4.00E-001	6779.26	0.00901	6779.26	-0.00869	-1.28	C	1	True	sp|Q9XSJ7|CO1A1_CANLF/
result09	3102	210305_09_Orbi2_KN_SER_G90_T120_Oras_PSN223.12993.12993.3.0.dta	3	LPQSVFDFGSGPPGPPGAPGPPGPPGAPG	22,Oxidation[P]#0;25,Oxidation[P]#0;	4.00E-001	2640.27	0.00942	2640.27	-0.00209	-0.79	O	1	False	REV_sp|C0HM92|CO1AB_EPIAE/REV_sp|C0HM95|CO1AB_EPICA/REV_sp|C0HM89|CO1AB_EPICS/REV_sp|C0HM86|CO1AB_EPIMA/
result09	102	210305_09_Orbi2_KN_SER_G90_T120_Oras_PSN223.21034.21034.4.1.dta	4	GSPGERGEVGPAGPNGFAGPAGAAGQPGAKGER	3,Oxidation[P]#0;26,Deamidated[Q]#0;27,Oxidation[P]#0;	3.99E-004	2993.41	0.00000	2993.41	-0.00158	-0.53	S	1	True	sp|C0HLH4|CO1A2_ACRSX/sp|C0HLH2|CO1A2_ACRYE/sp|P02465|CO1A2_BOVIN/sp|C0HLH0|CO1A2_BRAVA/sp|C0HLG8|CO1A2_CHOHO/sp|C0HLI2|CO1A2_DOESX/sp|C0HLI4|CO1A2_GLORB/sp|C0HLI0|CO1A2_GLYSX/sp|C0HJN6|CO1A2_HIPAM/sp|P08123|CO1A2_HUMAN/sp|C0HJP6|CO1A2_MACSX/sp|C0HLJ6|CO1A2_MEGAE/sp|C0HLJ8|CO1A2_MEGJE/sp|C0HJP4|CO1A2_MYLDA/sp|C0HLJ0|CO1A2_NEOCO/sp|C0HLH6|CO1A2_NEODO/sp|C0HLJ4|CO1A2_NOTSH/sp|C0HLK0|CO1A2_PARHA/sp|…
result09	366	210305_09_Orbi2_KN_SER_G90_T120_Oras_PSN223.10921.10921.3.0.dta	3	EGLRGPRGDQGPVGR	3.99E-003	1550.81	0.00000	1550.81	0.00007	0.05	S	1	True	sp|C0HLH2|CO1A2_ACRYE/sp|P02465|CO1A2_BOVIN/sp|C0HLH0|CO1A2_BRAVA/sp|O46392|CO1A2_CANLF/sp|C0HLG8|CO1A2_CHOHO/sp|C0HLI2|CO1A2_DOESX/sp|C0HLI4|CO1A2_GLORB/sp|C0HLI0|CO1A2_GLYSX/sp|C0HJN6|CO1A2_HIPAM/sp|P08123|CO1A2_HUMAN/sp|P85154|CO1A2_MAMAE/sp|C0HLJ6|CO1A2_MEGAE/sp|Q01149|CO1A2_MOUSE/sp|C0HJP4|CO1A2_MYLDA/sp|C0HLJ0|CO1A2_NEOCO/sp|C0HLH6|CO1A2_NEODO/sp|C0HLJ4|CO1A2_NOTSH/sp|C0HJN4|CO1A2_ORYAF/sp|…
result09	3093	210305_09_Orbi2_KN_SER_G90_T120_Oras_PSN223.15176.15176.2.1.dta	2	VVGLPGQR	5,Oxidation[P]#0;	3.99E-001	841.49	0.00901	841.49	-0.00037	-0.44	C	1	True	sp|C0HLH3|CO1A1_ACRSX/sp|C0HLH1|CO1A1_ACRYE/sp|P02453|CO1A1_BOVIN/sp|C0HLG9|CO1A1_BRAVA/sp|Q9XSJ7|CO1A1_CANLF/sp|P02457|CO1A1_CHICK/sp|C0HLG7|CO1A1_CHOHO/sp|C0HJP1|CO1A1_CYCDI/sp|Q9YIB4|CO1A1_CYNPY/sp|C0HLI1|CO1A1_DOESX/sp|C0HJN9|CO1A1_EQUSP/sp|C0HLI3|CO1A1_GLORB/sp|C0HLH9|CO1A1_GLYSX/sp|C0HJN5|CO1A1_HIPAM/sp|P02452|CO1A1_HUMAN/sp|C0HJP5|CO1A1_MACSX/sp|P0C2W8|CO1A1_MAMAE/sp|C0HLJ5|CO1A1_MEGAE/sp|…
result09	3094	210305_09_Orbi2_KN_SER_G90_T120_Oras_PSN223.12778.12778.2.0.dta	2	PGEVGPPGPPGPAGEK	1,Oxidation[P]#0;7,Oxidation[P]#0;9,Oxidation[P]#0;	3.99E-001	1490.71	0.00901	1490.71	-0.00206	-1.38	S	1	True	sp|P02453|CO1A1_BOVIN/sp|Q9XSJ7|CO1A1_CANLF/sp|C0HJN5|CO1A1_HIPAM/sp|P02452|CO1A1_HUMAN/sp|C0HJP5|CO1A1_MACSX/sp|P0C2W8|CO1A1_MAMAE/sp|P11087|CO1A1_MOUSE/sp|P02454|CO1A1_RAT/sp|C0HJP7|CO1A1_TOXSP/
result09	3095	210305_09_Orbi2_KN_SER_G90_T120_Oras_PSN223.49421.49421.5.1.dta	5	LGEHNINVLEGNEQFVDSAKIIRHPNYNSWTLDNDI	7,Deamidated[N]#0;	3.99E-001	4166.02	0.00901	4166.02	-0.00024	-0.06	N	1	True	sp|P07146|TRY2_MOUSE/
result09	3096	210305_09_Orbi2_KN_SER_G90_T120_Oras_PSN223.24134.24134.3.0.dta	3	QGPSGASGERGPPGPMGPPGLAGPPGESGR	16,Oxidation[M]#0;25,Oxidation[P]#0;	3.99E-001	2743.27	0.00901	2743.29	-0.01234	-4.50	S	1	True	sp|P02453|CO1A1_BOVIN/sp|P02452|CO1A1_HUMAN/sp|P02454|CO1A1_RAT/
result09	3097	210305_09_Orbi2_KN_SER_G90_T120_Oras_PSN223.22248.22248.4.4.dta	4	GETGEQGDRGFSGIQGPPGPPGSPGEQGPSGASGPAGPR	6,Deamidated[Q]#0;15,Deamidated[Q]#0;27,Deamidated[Q]#0;	3.99E-001	3589.64	0.00901	3589.61	0.03890	10.84	S	1	True	sp|C0HJN3|CO1A1_ORYAF/
result09	365	210305_09_Orbi2_KN_SER_G90_T120_Oras_PSN223.8964.8964.2.1.dta	2	PGPKGDRGDAGPK	1,Oxidation[P]#0;	3.98E-003	1267.63	0.00000	1267.64	-0.00513	-4.05	C	1	True	sp|C0HLH3|CO1A1_ACRSX/sp|C0HLH1|CO1A1_ACRYE/sp|P02453|CO1A1_BOVIN/sp|C0HLG9|CO1A1_BRAVA/sp|Q9XSJ7|CO1A1_CANLF/sp|C0HLG7|CO1A1_CHOHO/sp|C0HLI1|CO1A1_DOESX/sp|C0HJN9|CO1A1_EQUSP/sp|C0HLI3|CO1A1_GLORB/sp|C0HLH9|CO1A1_GLYSX/sp|C0HJN5|CO1A1_HIPAM/sp|P02452|CO1A1_HUMAN/sp|C0HJP5|CO1A1_MACSX/sp|P0C2W8|CO1A1_MAMAE/sp|C0HLJ5|CO1A1_MEGAE/sp|C0HLJ7|CO1A1_MEGJE/sp|P11087|CO1A1_MOUSE/sp|C0HJP3|CO1A1_MYLDA/sp|…
result09	3090	210305_09_Orbi2_KN_SER_G90_T120_Oras_PSN223.41423.41423.2.0.dta	2	ALILVGLER	3.98E-001	983.62	0.00901	983.62	-0.00015	-0.16	S	1	True	sp|P12111|CO6A3_HUMAN/
result09	3091	210305_09_Orbi2_KN_SER_G90_T120_Oras_PSN223.15378.15378.2.0.dta	2	PAGAVGPR	3.98E-001	724.41	0.00901	724.41	0.00044	0.61	C	1	True	sp|P02465|CO1A2_BOVIN/sp|P08123|CO1A2_HUMAN/sp|C0HJP6|CO1A2_MACSX/sp|C0HJP8|CO1A2_TOXSP/
result09	3092	210305_09_Orbi2_KN_SER_G90_T120_Oras_PSN223.31110.31110.4.0.dta	4	GLHGEFGLPGPAGPRGERGPPGESGAAGPTGPIGSR	23,Cation_Mg[II][E]#0;	3.98E-001	3371.64	0.00901	3371.65	-0.01050	-3.11	S	1	True	sp|P08123|CO1A2_HUMAN/
result09	1106	210305_09_Orbi2_KN_SER_G90_T120_Oras_PSN223.18389.18389.3.0.dta	3	HGNRGETGPSGPVGPAGAVGPR	4,G-H1[R]#0;	3.97E-002	2067.01	0.00000	2067.01	0.00200	0.97	S	1	True	sp|P08123|CO1A2_HUMAN/
result09	1107	210305_09_Orbi2_KN_SER_G90_T120_Oras_PSN223.15501.15501.5.1.dta	5	GPSGPQGPSGAPGPKGNSGEPGAPGSKGDTGAKGEPGPTGIQGPPGPAGEEGKR	15,Methylthio[K]#0;45,Oxidation[P]#0;	3.97E-002	4889.32	0.00000	4889.31	0.00171	0.35	S	1	True	sp|C0HJP3|CO1A1_MYLDA/
result09	1108	210305_09_Orbi2_KN_SER_G90_T120_Oras_PSN223.25188.25188.3.0.dta	3	GFSGLQGPAGPPGSPGEQGPSGASGPAGPR	6,Deamidated[Q]#0;15,Oxidation[P]#0;	3.97E-002	2648.25	0.00000	2648.23	0.01221	4.61	S	1	True	sp|C0HLH3|CO1A1_ACRSX/sp|C0HLH1|CO1A1_ACRYE/sp|C0HLG9|CO1A1_BRAVA/sp|C0HLG7|CO1A1_CHOHO/sp|C0HLI1|CO1A1_DOESX/sp|C0HLI3|CO1A1_GLORB/sp|C0HLH9|CO1A1_GLYSX/sp|C0HLJ5|CO1A1_MEGAE/sp|C0HLJ7|CO1A1_MEGJE/sp|C0HJP3|CO1A1_MYLDA/sp|C0HLI9|CO1A1_NEOCO/sp|C0HLJ3|CO1A1_NOTSH/sp|C0HLJ9|CO1A1_PARHA/sp|C0HLJ1|CO1A1_PARSU/sp|C0HLI7|CO1A1_SCESW/sp|C0HLI5|CO1A1_SCESX/
result09	3085	210305_09_Orbi2_KN_SER_G90_T120_Oras_PSN223.23792.23792.3.0.dta	3	GLHGEFGLPGPAGPRGERGPPG	11,Dioxidation[P](Pro->Glu[P])#0;	3.97E-001	2144.06	0.00901	2144.06	0.00038	0.18	N	1	True	sp|C0HLI2|CO1A2_DOESX/sp|C0HLI0|CO1A2_GLYSX/sp|P08123|CO1A2_HUMAN/
result09	3086	210305_09_Orbi2_KN_SER_G90_T120_Oras_PSN223.17757.17757.4.0.dta	4	GEPGNIGFPGPKGPTGDPGKNGDKGHAGLAGAR	3,Oxidation[P]#0;9,Oxidation[P]#0;18,Oxidation[P]#0;	3.97E-001	3131.52	0.00901	3131.53	-0.00560	-1.79	S	1	True	sp|O46392|CO1A2_CANLF/sp|P08123|CO1A2_HUMAN/sp|C0HJP8|CO1A2_TOXSP/
result09	3087	210305_09_Orbi2_KN_SER_G90_T120_Oras_PSN223.49418.49418.4.6.dta	4	IGASMIPMMIRDNGYPDIVVFGFQELVDLENK	31,HexN[N]#0;	3.97E-001	3772.86	0.00901	3772.86	-0.00332	-0.88	C	1	True	sp|O14306|YE8A_SCHPO/
result09	3088	210305_09_Orbi2_KN_SER_G90_T120_Oras_PSN223.7595.7595.4.3.dta	4	GPSGPQGIRGDKGEPGEKGPR	5,Oxidation[P]#0;15,Oxidation[P]#0;20,Oxidation[P]#0;	3.97E-001	2124.04	0.00901	2124.04	0.00102	0.48	S	1	True	sp|C0HLH4|CO1A2_ACRSX/sp|C0HLH2|CO1A2_ACRYE/sp|O46392|CO1A2_CANLF/sp|P08123|CO1A2_HUMAN/sp|C0HLJ0|CO1A2_NEOCO/sp|C0HLJ2|CO1A2_PARSU/
result09	3089	210305_09_Orbi2_KN_SER_G90_T120_Oras_PSN223.43117.43117.3.0.dta	3	VLYDAEISQIHQSVTDTNVILSMDNSR	23,Oxidation[M]#0;	3.97E-001	3064.49	0.00901	3064.49	0.00591	1.93	S	1	True	sp|P35908|K22E_HUMAN/CON_IPI00021304.1/
result09	1105	210305_09_Orbi2_KN_SER_G90_T120_Oras_PSN223.9403.9403.3.0.dta	3	IAGHHGDQGAPGSVGPAGPR	8,Deamidated[Q]#0;11,Oxidation[P]#0;	3.96E-002	1854.88	0.00000	1854.88	-0.00062	-0.33	C	1	True	sp|C0HJN6|CO1A2_HIPAM/sp|P08123|CO1A2_HUMAN/
result09	3080	210305_09_Orbi2_KN_SER_G90_T120_Oras_PSN223.13292.13292.3.0.dta	3	RGARGEPGPTGLPGPPGER	13,Oxidation[P]#0;16,Oxidation[P]#0;	3.96E-001	1889.96	0.00901	1889.96	-0.00078	-0.41	S	1	True	sp|C0HLH3|CO1A1_ACRSX/sp|C0HLG9|CO1A1_BRAVA/sp|Q9XSJ7|CO1A1_CANLF/sp|C0HLG7|CO1A1_CHOHO/sp|C0HLI1|CO1A1_DOESX/sp|C0HLI3|CO1A1_GLORB/sp|C0HLH9|CO1A1_GLYSX/sp|P02452|CO1A1_HUMAN/sp|P0C2W8|CO1A1_MAMAE/sp|C0HLJ5|CO1A1_MEGAE/sp|C0HLJ7|CO1A1_MEGJE/sp|C0HJP3|CO1A1_MYLDA/sp|C0HLI9|CO1A1_NEOCO/sp|C0HLH5|CO1A1_NEODO/sp|C0HLJ3|CO1A1_NOTSH/sp|C0HLJ9|CO1A1_PARHA/sp|C0HLJ1|CO1A1_PARSU/sp|C0HLI7|CO1A1_SCESW/sp|…
result09	3081	210305_09_Orbi2_KN_SER_G90_T120_Oras_PSN223.19120.19120.2.0.dta	2	IAGAPGFPGAR	5,Oxidation[P]#0;8,Oxidation[P]#0;	3.96E-001	1045.54	0.00901	1045.54	0.00059	0.57	C	1	True	sp|C0HLH3|CO1A1_ACRSX/sp|C0HLH1|CO1A1_ACRYE/sp|P02453|CO1A1_BOVIN/sp|P86289|CO1A1_BRACN/sp|C0HLG9|CO1A1_BRAVA/sp|Q9XSJ7|CO1A1_CANLF/sp|P02457|CO1A1_CHICK/sp|C0HLG7|CO1A1_CHOHO/sp|Q9YIB4|CO1A1_CYNPY/sp|C0HLI1|CO1A1_DOESX/sp|C0HJN9|CO1A1_EQUSP/sp|C0HLI3|CO1A1_GLORB/sp|C0HLH9|CO1A1_GLYSX/sp|C0HJN5|CO1A1_HIPAM/sp|P02452|CO1A1_HUMAN/sp|C0HJP5|CO1A1_MACSX/sp|P0C2W8|CO1A1_MAMAE/sp|C0HLJ5|CO1A1_MEGAE/sp|…
result09	3082	210305_09_Orbi2_KN_SER_G90_T120_Oras_PSN223.46441.46441.4.0.dta	4	GRTGDAGPVGPPGPPGPPGPPGPPSAGFDFSFLPQPPQEK	12,Oxidation[P]#0;14,Oxidation[P]#0;17,Oxidation[P]#0;	3.96E-001	3908.89	0.00901	3908.89	0.00506	1.29	S	1	True	sp|P02452|CO1A1_HUMAN/
result09	3083	210305_09_Orbi2_KN_SER_G90_T120_Oras_PSN223.35547.35547.4.3.dta	4	GSQGSQGPSGPPGPPGPPGPPGPSGGGYDFGYDGDFYR	0,Lys[AnyN-term]#0;	3.96E-001	3747.65	0.00901	3747.67	-0.02799	-7.47	S	1	True	sp|P85154|CO1A2_MAMAE/
result09	3084	210305_09_Orbi2_KN_SER_G90_T120_Oras_PSN223.14201.14201.3.0.dta	3	GLPGADGRAGVMGPPGSR	3,Oxidation[P]#0;12,Oxidation[M]#0;15,Oxidation[P]#0;	3.96E-001	1699.82	0.00901	1699.82	0.00047	0.28	S	1	True	sp|P08123|CO1A2_HUMAN/sp|C0HJP6|CO1A2_MACSX/sp|P85154|CO1A2_MAMAE/
result09	3079	210305_09_Orbi2_KN_SER_G90_T120_Oras_PSN223.24527.24527.3.0.dta	3	GPQGLPGSRGELGPVGSPGLPGK	14,Oxidation[P]#0;18,Oxidation[P]#0;21,Oxidation[P]#0;	3.95E-001	2162.12	0.00901	2162.12	-0.00203	-0.94	S	1	True	sp|P20849|CO9A1_HUMAN/
result09	1102	210305_09_Orbi2_KN_SER_G90_T120_Oras_PSN223.19819.19819.3.0.dta	3	SGDRGETGPAGPAGPVGPVGAR	18,Oxidation[P]#0;	3.94E-002	1977.97	0.00000	1977.97	0.00080	0.41	S	1	True	sp|P02452|CO1A1_HUMAN/
result09	1103	210305_09_Orbi2_KN_SER_G90_T120_Oras_PSN223.33409.33409.2.0.dta	2	GIHGEFGLPGPAGPR	2,Dioxidation[I]#0;9,Oxidation[P]#0;	3.94E-002	1509.74	0.00000	1509.74	-0.00084	-0.56	S	1	True	sp|C0HLI2|CO1A2_DOESX/sp|C0HLI0|CO1A2_GLYSX/sp|P08123|CO1A2_HUMAN/
result09	1104	210305_09_Orbi2_KN_SER_G90_T120_Oras_PSN223.13506.13506.6.0.dta	6	GPSGPQGPSGPSGPKGNSGEPGAPGSKGDTGAKGEPGPTGIQGPPGPAGEEGKR	20,Carboxy[E]#0;45,Oxidation[P]#0;	3.94E-002	4903.31	0.00000	4903.31	-0.00139	-0.28	S	1	True	sp|C0HJN5|CO1A1_HIPAM/
result09	3073	210305_09_Orbi2_KN_SER_G90_T120_Oras_PSN223.39872.39872.3.0.dta	3	LGEHNIEVLEGNEQFINAAK	3.94E-001	2225.12	0.00858	2225.12	-0.00182	-0.82	S	1	True	sp|P07477|TRY1_HUMAN/sp|P07478|TRY2_HUMAN/sp|Q8NHM4|TRY6_HUMAN/CON_IPI00011694.1/
result09	3074	210305_09_Orbi2_KN_SER_G90_T120_Oras_PSN223.15969.15969.3.1.dta	3	PTGVQGPPGPAGEEGKR	2,Cresylphosphate[T]#0;8,Oxidation[P]#0;	3.94E-001	1819.83	0.00858	1819.84	-0.00457	-2.51	C	1	True	sp|C0HJP5|CO1A1_MACSX/sp|C0HJP7|CO1A1_TOXSP/
result09	3075	210305_09_Orbi2_KN_SER_G90_T120_Oras_PSN223.17234.17234.5.0.dta	5	GPSGPQGPSGPPGPKGNSGEPGAPGNKGDTGAKGEPGATGVQGPPGPAGEEGK	5,Oxidation[P]#0;45,Oxidation[P]#0;	3.94E-001	4716.21	0.00858	4716.22	-0.00914	-1.94	S	1	True	sp|P11087|CO1A1_MOUSE/
result09	3076	210305_09_Orbi2_KN_SER_G90_T120_Oras_PSN223.35424.35424.4.0.dta	4	SARPVLDTHGVIIFGAR	3.94E-001	1809.01	0.00858	1809.01	-0.00029	-0.16	S	1	True	sp|P13942|COBA2_HUMAN/
result09	3077	210305_09_Orbi2_KN_SER_G90_T120_Oras_PSN223.44960.44960.2.0.dta	2	ETYDFDIAVLR	3.94E-001	1341.67	0.00858	1341.67	-0.00084	-0.62	S	1	True	sp|P00743|FA10_BOVIN/sp|P00742|FA10_HUMAN/sp|O19045|FA10_RABIT/
result09	3078	210305_09_Orbi2_KN_SER_G90_T120_Oras_PSN223.38508.38508.4.3.dta	4	KVEPFSSALTEAGPPQR	1,Glucosylgalactosyl[K]#0;15,Oxidation[P]#0;	3.94E-001	2170.04	0.00901	2170.04	-0.00246	-1.13	C	1	False	REV_sp|Q8E9P6|MURD_SHEON/
result09	1101	210305_09_Orbi2_KN_SER_G90_T120_Oras_PSN223.14112.14112.3.0.dta	3	GARGEPGPTGLPGPPGER	6,Oxidation[P]#0;12,Oxidation[P]#0;15,Oxidation[P]#0;	3.93E-002	1749.85	0.00000	1749.85	0.00054	0.31	S	1	True	sp|C0HLH3|CO1A1_ACRSX/sp|C0HLG9|CO1A1_BRAVA/sp|Q9XSJ7|CO1A1_CANLF/sp|C0HLG7|CO1A1_CHOHO/sp|C0HLI1|CO1A1_DOESX/sp|C0HLI3|CO1A1_GLORB/sp|C0HLH9|CO1A1_GLYSX/sp|P02452|CO1A1_HUMAN/sp|P0C2W8|CO1A1_MAMAE/sp|C0HLJ5|CO1A1_MEGAE/sp|C0HLJ7|CO1A1_MEGJE/sp|C0HJP3|CO1A1_MYLDA/sp|C0HLI9|CO1A1_NEOCO/sp|C0HLH5|CO1A1_NEODO/sp|C0HLJ3|CO1A1_NOTSH/sp|C0HLJ9|CO1A1_PARHA/sp|C0HLJ1|CO1A1_PARSU/sp|C0HLI7|CO1A1_SCESW/sp|…
result09	3069	210305_09_Orbi2_KN_SER_G90_T120_Oras_PSN223.16424.16424.4.0.dta	4	GGPGSRGFPGSDGVAGPKGPAGER	3,Oxidation[P]#0;17,Oxidation[P]#0;	3.93E-001	2199.05	0.00858	2199.05	-0.00405	-1.84	S	1	True	sp|C0HJP5|CO1A1_MACSX/
result09	3070	210305_09_Orbi2_KN_SER_G90_T120_Oras_PSN223.20309.20309.4.4.dta	4	GPRGPPGASGAPGPQGFQGPAGEPGEPGQTGPAGAR	20,Oxidation[P]#0;24,Oxidation[P]#0;27,Oxidation[P]#0;	3.93E-001	3269.54	0.00858	3269.53	0.01159	3.54	C	1	True	sp|C0HLH4|CO1A2_ACRSX/sp|C0HLH2|CO1A2_ACRYE/sp|C0HLH0|CO1A2_BRAVA/sp|O46392|CO1A2_CANLF/sp|C0HLG8|CO1A2_CHOHO/sp|C0HJP0|CO1A2_EQUSP/sp|C0HLI4|CO1A2_GLORB/sp|C0HLI0|CO1A2_GLYSX/sp|C0HLJ8|CO1A2_MEGJE/sp|C0HJP4|CO1A2_MYLDA/sp|C0HLJ0|CO1A2_NEOCO/sp|C0HLJ2|CO1A2_PARSU/sp|C0HLI8|CO1A2_SCESW/sp|C0HLI6|CO1A2_SCESX/
result09	3071	210305_09_Orbi2_KN_SER_G90_T120_Oras_PSN223.27724.27724.3.0.dta	3	GPPGSAGAPGKDGLNGLPGPIGPPGPR	2,Oxidation[P]#0;20,Oxidation[P]#0;23,Oxidation[P]#0;	3.93E-001	2438.24	0.00858	2438.24	0.00007	0.03	S	1	True	sp|P02452|CO1A1_HUMAN/
result09	3072	210305_09_Orbi2_KN_SER_G90_T120_Oras_PSN223.35744.35744.4.0.dta	4	SARPVLDTHGVIIFGAR	3.93E-001	1809.01	0.00858	1809.01	-0.00033	-0.18	S	1	True	sp|P13942|COBA2_HUMAN/
result09	3066	210305_09_Orbi2_KN_SER_G90_T120_Oras_PSN223.43962.43962.4.1.dta	4	GQPSVLQVVNLPIVERPVCKDSTR	19,Carbamidomethyl[C]#0;	3.92E-001	2691.46	0.00858	2691.46	-0.00107	-0.40	S	1	True	sp|P00734|THRB_HUMAN/
result09	3067	210305_09_Orbi2_KN_SER_G90_T120_Oras_PSN223.8523.8523.3.0.dta	3	GPTGDPGKNGDKGHAGLAGAR	6,Oxidation[P]#0;9,Deamidated[N]#0;	3.92E-001	1949.94	0.00858	1949.94	0.00104	0.53	S	1	True	sp|O46392|CO1A2_CANLF/sp|P08123|CO1A2_HUMAN/sp|C0HJP8|CO1A2_TOXSP/
result09	3068	210305_09_Orbi2_KN_SER_G90_T120_Oras_PSN223.16219.16219.2.1.dta	2	GEPGAKGEPGPAGVQGPPGPSGEEGK	3,Oxidation[P]#0;9,Oxidation[P]#0;	3.92E-001	2375.10	0.00858	2375.11	-0.01124	-4.73	S	1	True	sp|Q9YIB4|CO1A1_CYNPY/
result09	3062	210305_09_Orbi2_KN_SER_G90_T120_Oras_PSN223.28589.28589.5.0.dta	5	GYPGNIGPVGAAGAPGPHGPVGPAGKHGNRGETGPSGPVGPAGAVGPR	5,Deamidated[N]#0;35,Oxidation[P]#0;	3.91E-001	4277.10	0.00858	4277.13	-0.03299	-7.71	S	1	True	sp|P08123|CO1A2_HUMAN/
result09	3063	210305_09_Orbi2_KN_SER_G90_T120_Oras_PSN223.13250.13250.2.1.dta	2	GAPGTPGPQGIAGQR	3,Oxidation[P]#0;6,Oxidation[P]#0;	3.91E-001	1395.68	0.00858	1395.70	-0.01289	-9.23	C	1	True	sp|P02453|CO1A1_BOVIN/sp|Q9XSJ7|CO1A1_CANLF/sp|P02457|CO1A1_CHICK/sp|C0HJN9|CO1A1_EQUSP/sp|C0HLH9|CO1A1_GLYSX/sp|C0HJN5|CO1A1_HIPAM/sp|P02452|CO1A1_HUMAN/sp|C0HJP5|CO1A1_MACSX/sp|C0HJN7|CO1A1_TAPTE/sp|C0HJP7|CO1A1_TOXSP/
result09	3064	210305_09_Orbi2_KN_SER_G90_T120_Oras_PSN223.29780.29780.4.1.dta	4	GIPGEFGLPGPAGPRGERGPPGQSGAAGPTGPIGSR	24,Sulfo[S]#0;	3.91E-001	3388.63	0.00858	3388.64	-0.01023	-3.02	S	1	True	sp|P85154|CO1A2_MAMAE/
result09	3065	210305_09_Orbi2_KN_SER_G90_T120_Oras_PSN223.13816.13816.3.0.dta	3	GARGEPGPTGLPGPPGER	6,Oxidation[P]#0;12,Oxidation[P]#0;15,Oxidation[P]#0;	3.91E-001	1749.85	0.00858	1749.85	0.00013	0.07	S	1	True	sp|C0HLH3|CO1A1_ACRSX/sp|C0HLG9|CO1A1_BRAVA/sp|Q9XSJ7|CO1A1_CANLF/sp|C0HLG7|CO1A1_CHOHO/sp|C0HLI1|CO1A1_DOESX/sp|C0HLI3|CO1A1_GLORB/sp|C0HLH9|CO1A1_GLYSX/sp|P02452|CO1A1_HUMAN/sp|P0C2W8|CO1A1_MAMAE/sp|C0HLJ5|CO1A1_MEGAE/sp|C0HLJ7|CO1A1_MEGJE/sp|C0HJP3|CO1A1_MYLDA/sp|C0HLI9|CO1A1_NEOCO/sp|C0HLH5|CO1A1_NEODO/sp|C0HLJ3|CO1A1_NOTSH/sp|C0HLJ9|CO1A1_PARHA/sp|C0HLJ1|CO1A1_PARSU/sp|C0HLI7|CO1A1_SCESW/sp|…
result09	1100	210305_09_Orbi2_KN_SER_G90_T120_Oras_PSN223.8879.8879.3.0.dta	3	GAAGLPGPKGDRGDAGPK	6,Oxidation[P]#0;8,Oxidation[P]#0;	3.90E-002	1652.83	0.00000	1652.83	-0.00404	-2.44	S	1	True	sp|C0HLH3|CO1A1_ACRSX/sp|C0HLH1|CO1A1_ACRYE/sp|P02453|CO1A1_BOVIN/sp|C0HLG9|CO1A1_BRAVA/sp|Q9XSJ7|CO1A1_CANLF/sp|C0HLG7|CO1A1_CHOHO/sp|C0HLI1|CO1A1_DOESX/sp|C0HJN9|CO1A1_EQUSP/sp|C0HLI3|CO1A1_GLORB/sp|C0HLH9|CO1A1_GLYSX/sp|C0HJN5|CO1A1_HIPAM/sp|P02452|CO1A1_HUMAN/sp|C0HJP5|CO1A1_MACSX/sp|P0C2W8|CO1A1_MAMAE/sp|C0HLJ5|CO1A1_MEGAE/sp|C0HLJ7|CO1A1_MEGJE/sp|P11087|CO1A1_MOUSE/sp|C0HJP3|CO1A1_MYLDA/sp|…
result09	3059	210305_09_Orbi2_KN_SER_G90_T120_Oras_PSN223.20621.20621.4.5.dta	4	GMKGHRGFSGLQGPPGPPGAPGEQGPSGASGPAGPR	2,Oxidation[M]#0;14,Oxidation[P]#0;21,Oxidation[P]#0;	3.90E-001	3355.62	0.00858	3355.60	0.02407	7.17	S	1	True	sp|P02457|CO1A1_CHICK/
result09	3060	210305_09_Orbi2_KN_SER_G90_T120_Oras_PSN223.38873.38873.4.0.dta	4	GLPGFKGHNGLQGLPGLAGQHGDQGSPGSVGPAGPR	9,Deamidated[N]#0;20,Deamidated[Q]#0;27,Oxidation[P]#0;	3.90E-001	3392.65	0.00858	3392.67	-0.02358	-6.95	S	1	True	sp|P85154|CO1A2_MAMAE/
result09	3061	210305_09_Orbi2_KN_SER_G90_T120_Oras_PSN223.15039.15039.5.1.dta	5	GPSGPQGPSGAPGPKGNSGEPGAPGNKGDTGAKGEPGPTGIQGPPGPAGEEGK	14,Oxidation[P]#0;24,Oxidation[P]#0;44,Oxidation[P]#0;	3.90E-001	4746.19	0.00858	4746.23	-0.03138	-6.61	S	1	True	sp|C0HLI1|CO1A1_DOESX/sp|C0HLI3|CO1A1_GLORB/sp|C0HLH9|CO1A1_GLYSX/
result09	101	210305_09_Orbi2_KN_SER_G90_T120_Oras_PSN223.36184.36184.4.0.dta	4	GSDGSVGPVGPAGPIGSAGPPGFPGAPGPKGEIGAVGNAGPAGPAGPR	30,Xlink_EGS[226][K]#0;38,Deamidated[N]#0;	3.89E-004	4297.07	0.00000	4297.08	-0.01183	-2.75	S	1	True	sp|P08123|CO1A2_HUMAN/
result09	364	210305_09_Orbi2_KN_SER_G90_T120_Oras_PSN223.21432.21432.3.0.dta	3	SGDRGETGPAGPAGPVGPVGAR	0,Delta_H(2)C(2)[AnyN-term]#0;	3.89E-003	1987.99	0.00000	1987.99	-0.00179	-0.90	S	1	True	sp|P02452|CO1A1_HUMAN/
result09	3056	210305_09_Orbi2_KN_SER_G90_T120_Oras_PSN223.17825.17825.4.4.dta	4	GASGPAGVRGPNGDSGRPGEPGIMGPR	21,Oxidation[P]#0;24,Oxidation[M]#0;	3.89E-001	2535.21	0.00858	2535.21	-0.00137	-0.54	S	1	True	sp|C0HJP0|CO1A2_EQUSP/sp|C0HJP6|CO1A2_MACSX/
result09	3057	210305_09_Orbi2_KN_SER_G90_T120_Oras_PSN223.26883.26883.2.0.dta	2	GLPGEVLGAQPGPR	3,Oxidation[P]#0;	3.89E-001	1363.73	0.00858	1363.73	-0.00032	-0.23	S	1	True	sp|P08572|CO4A2_HUMAN/
result09	3058	210305_09_Orbi2_KN_SER_G90_T120_Oras_PSN223.26278.26278.4.0.dta	4	GHNGLQGLPGIAGHHGDQGAPGSVGPAGPR	5,Leu->MetOx[L]#0;21,Oxidation[P]#0;	3.89E-001	2818.33	0.00858	2818.32	0.00727	2.58	S	1	True	sp|P08123|CO1A2_HUMAN/
result09	363	210305_09_Orbi2_KN_SER_G90_T120_Oras_PSN223.8948.8948.2.0.dta	2	GAAGLPGPKGDRGDAGPK	6,Oxidation[P]#0;	3.88E-003	1636.84	0.00000	1636.84	-0.00198	-1.21	S	1	True	sp|C0HLH3|CO1A1_ACRSX/sp|C0HLH1|CO1A1_ACRYE/sp|P02453|CO1A1_BOVIN/sp|C0HLG9|CO1A1_BRAVA/sp|Q9XSJ7|CO1A1_CANLF/sp|C0HLG7|CO1A1_CHOHO/sp|C0HLI1|CO1A1_DOESX/sp|C0HJN9|CO1A1_EQUSP/sp|C0HLI3|CO1A1_GLORB/sp|C0HLH9|CO1A1_GLYSX/sp|C0HJN5|CO1A1_HIPAM/sp|P02452|CO1A1_HUMAN/sp|C0HJP5|CO1A1_MACSX/sp|P0C2W8|CO1A1_MAMAE/sp|C0HLJ5|CO1A1_MEGAE/sp|C0HLJ7|CO1A1_MEGJE/sp|P11087|CO1A1_MOUSE/sp|C0HJP3|CO1A1_MYLDA/sp|…
result09	1097	210305_09_Orbi2_KN_SER_G90_T120_Oras_PSN223.15437.15437.3.0.dta	3	GPAGSPGTPGPQGIAGQR	9,Oxidation[P]#0;	3.88E-002	1620.81	0.00000	1620.81	0.00342	2.11	C	1	True	sp|P11087|CO1A1_MOUSE/sp|P02454|CO1A1_RAT/
result09	1098	210305_09_Orbi2_KN_SER_G90_T120_Oras_PSN223.21993.21993.4.1.dta	4	GLKGHRGFSGLQGPPGPPGSPGEQGPSGASGPAGPR	9,O-Dimethylphosphate[S](Ethylphosphate[S])#0;	3.88E-002	3413.64	0.00000	3413.65	-0.01064	-3.12	S	1	True	sp|P02453|CO1A1_BOVIN/sp|Q9XSJ7|CO1A1_CANLF/sp|P02452|CO1A1_HUMAN/sp|P0C2W8|CO1A1_MAMAE/
result09	1099	210305_09_Orbi2_KN_SER_G90_T120_Oras_PSN223.14275.14275.3.0.dta	3	GLVGEPGPAGSKGESGNKGEPGSAGPQGPPGPSGEEGK	8,Oxidation[P]#0;21,Oxidation[P]#0;30,Oxidation[P]#0;	3.88E-002	3461.60	0.00000	3461.60	-0.00459	-1.32	S	1	True	sp|C0HLI2|CO1A2_DOESX/sp|C0HLI0|CO1A2_GLYSX/sp|P08123|CO1A2_HUMAN/sp|C0HJN4|CO1A2_ORYAF/
result09	3052	210305_09_Orbi2_KN_SER_G90_T120_Oras_PSN223.16837.16837.5.0.dta	5	GDRGETGPSGPPGAPGAPGAPGPVGPAGK	11,Oxidation[P]#0;21,Oxidation[P]#0;	3.88E-001	2497.21	0.00858	2497.21	0.00037	0.15	S	1	True	sp|C0HJP1|CO1A1_CYCDI/sp|P0C2W8|CO1A1_MAMAE/sp|C0HLI5|CO1A1_SCESX/
result09	3053	210305_09_Orbi2_KN_SER_G90_T120_Oras_PSN223.8673.8673.2.0.dta	2	GAAGLPGPKGDRGDAGPK	8,Oxidation[P]#0;	3.88E-001	1636.84	0.00858	1636.84	-0.00186	-1.14	S	1	True	sp|C0HLH3|CO1A1_ACRSX/sp|C0HLH1|CO1A1_ACRYE/sp|P02453|CO1A1_BOVIN/sp|C0HLG9|CO1A1_BRAVA/sp|Q9XSJ7|CO1A1_CANLF/sp|C0HLG7|CO1A1_CHOHO/sp|C0HLI1|CO1A1_DOESX/sp|C0HJN9|CO1A1_EQUSP/sp|C0HLI3|CO1A1_GLORB/sp|C0HLH9|CO1A1_GLYSX/sp|C0HJN5|CO1A1_HIPAM/sp|P02452|CO1A1_HUMAN/sp|C0HJP5|CO1A1_MACSX/sp|P0C2W8|CO1A1_MAMAE/sp|C0HLJ5|CO1A1_MEGAE/sp|C0HLJ7|CO1A1_MEGJE/sp|P11087|CO1A1_MOUSE/sp|C0HJP3|CO1A1_MYLDA/sp|…
result09	3054	210305_09_Orbi2_KN_SER_G90_T120_Oras_PSN223.12544.12544.2.1.dta	2	IRHFKV	3.88E-001	799.49	0.00858	799.49	-0.00017	-0.21	S	1	True	REV_sp|P30611|CP52N_CANTR/sp|P02765|FETUA_HUMAN/sp|Q9N2D0|FETUA_PANTR/sp|B7GYQ7|ISPE_ACIB3/sp|B7I7P3|ISPE_ACIB5/sp|B2HUM5|ISPE_ACIBC/sp|A3M2X4|ISPE_ACIBT/sp|A7I9E0|PYRI_METB6/sp|Q9H9Y6|RPA2_HUMAN/sp|Q5REE8|RPA2_PONAB/REV_sp|Q36665|RT12_PINSY/REV_sp|Q6ZT07|TBCD9_HUMAN/REV_sp|Q3UYK3|TBCD9_MOUSE/
result09	3055	210305_09_Orbi2_KN_SER_G90_T120_Oras_PSN223.16239.16239.2.0.dta	2	PVGPAGAVGPR	3.88E-001	977.55	0.00858	977.55	0.00082	0.84	C	1	True	sp|P08123|CO1A2_HUMAN/
result09	1095	210305_09_Orbi2_KN_SER_G90_T120_Oras_PSN223.34845.34845.4.4.dta	4	GLPGLKGHNGLQGLPGIAGHHGDQGAPGSVGPAGPR	8,Cation_Cu[I][H]#0;27,Oxidation[P]#0;	3.87E-002	3411.65	0.00000	3411.65	0.00068	0.20	S	1	True	sp|P08123|CO1A2_HUMAN/
result09	1096	210305_09_Orbi2_KN_SER_G90_T120_Oras_PSN223.13407.13407.4.0.dta	4	GHNGLDGLKGQPGAPGVK	9,Oxidation[K]#0;12,Oxidation[P]#0;15,Oxidation[P]#0;	3.87E-002	1749.89	0.00000	1749.89	0.00021	0.12	S	1	True	sp|P02465|CO1A2_BOVIN/sp|C0HLH0|CO1A2_BRAVA/sp|O46392|CO1A2_CANLF/sp|C0HLI4|CO1A2_GLORB/sp|P08123|CO1A2_HUMAN/sp|P85154|CO1A2_MAMAE/sp|C0HJP4|CO1A2_MYLDA/sp|C0HLJ0|CO1A2_NEOCO/sp|C0HLJ4|CO1A2_NOTSH/sp|C0HLK0|CO1A2_PARHA/
result09	3049	210305_09_Orbi2_KN_SER_G90_T120_Oras_PSN223.26871.26871.2.0.dta	2	VVGSATLQVAYK	3.87E-001	1235.70	0.00858	1235.70	-0.00097	-0.78	S	1	True	sp|P20849|CO9A1_HUMAN/
result09	3050	210305_09_Orbi2_KN_SER_G90_T120_Oras_PSN223.33920.33920.3.0.dta	3	EGPVGLPGIDGRPGPVGPAGPR	7,Oxidation[P]#0;15,Oxidation[P]#0;	3.87E-001	2084.09	0.00858	2084.09	0.00195	0.94	S	1	True	sp|C0HLI2|CO1A2_DOESX/
result09	3051	210305_09_Orbi2_KN_SER_G90_T120_Oras_PSN223.38103.38103.4.0.dta	4	GSDGSVGPVGPAGPIGSAGPPGFPGAPGPKGEIGAVGNAGPAGPAGPR	21,Oxidation[P]#0;27,Oxidation[P]#0;38,Deamidated[N]#0;	3.87E-001	4103.04	0.00858	4103.02	0.01778	4.33	S	1	True	sp|P08123|CO1A2_HUMAN/
result09	3046	210305_09_Orbi2_KN_SER_G90_T120_Oras_PSN223.14437.14437.5.0.dta	5	GLVGEPGPAGSKGESGNKGEPGSAGPQGPPGPSGEEGKR	6,Oxidation[P]#0;17,Deamidated[N]#0;21,Oxidation[P]#0;	3.86E-001	3602.70	0.00858	3602.70	0.00334	0.93	S	1	True	sp|C0HLI2|CO1A2_DOESX/sp|C0HLI0|CO1A2_GLYSX/sp|P08123|CO1A2_HUMAN/sp|C0HJN4|CO1A2_ORYAF/
result09	3047	210305_09_Orbi2_KN_SER_G90_T120_Oras_PSN223.13349.13349.3.0.dta	3	HGNRGETGPSGPVGPAGAVGPR	15,Oxidation[P]#0;	3.86E-001	2043.01	0.00858	2043.01	0.00108	0.53	S	1	True	sp|P08123|CO1A2_HUMAN/
result09	3048	210305_09_Orbi2_KN_SER_G90_T120_Oras_PSN223.21443.21443.3.0.dta	3	GERGFPGLPGPSGEPGK	6,Oxidation[P]#0;9,Oxidation[P]#0;15,Oxidation[P]#0;	3.86E-001	1686.81	0.00858	1686.81	-0.00053	-0.32	S	1	True	sp|C0HLH3|CO1A1_ACRSX/sp|C0HLH1|CO1A1_ACRYE/sp|P02453|CO1A1_BOVIN/sp|C0HLG9|CO1A1_BRAVA/sp|Q9XSJ7|CO1A1_CANLF/sp|P02457|CO1A1_CHICK/sp|C0HLG7|CO1A1_CHOHO/sp|C0HLI1|CO1A1_DOESX/sp|C0HLI3|CO1A1_GLORB/sp|C0HLH9|CO1A1_GLYSX/sp|P02452|CO1A1_HUMAN/sp|P0C2W8|CO1A1_MAMAE/sp|C0HLJ5|CO1A1_MEGAE/sp|C0HLJ7|CO1A1_MEGJE/sp|P11087|CO1A1_MOUSE/sp|C0HJP3|CO1A1_MYLDA/sp|C0HLI9|CO1A1_NEOCO/sp|C0HLH5|CO1A1_NEODO/sp|…
result09	361	210305_09_Orbi2_KN_SER_G90_T120_Oras_PSN223.13113.13113.3.0.dta	3	GETGPAGRPGEVGPPGPPGPSGEK	9,Oxidation[P]#0;15,Oxidation[P]#0;18,Oxidation[P]#0;	3.85E-003	2232.05	0.00000	2232.05	-0.00246	-1.10	S	1	True	sp|C0HLG7|CO1A1_CHOHO/sp|C0HLI1|CO1A1_DOESX/sp|C0HLI9|CO1A1_NEOCO/
result09	362	210305_09_Orbi2_KN_SER_G90_T120_Oras_PSN223.21737.21737.5.0.dta	5	GETGPAGRPGEVGPPGPPGPAGEKGSPGADGPAGSPGTPGPQGIAGQR	9,Oxidation[P]#0;15,Oxidation[P]#0;36,Oxidation[P]#0;	3.85E-003	4286.04	0.00000	4286.05	-0.00392	-0.91	S	1	True	sp|P11087|CO1A1_MOUSE/sp|P02454|CO1A1_RAT/
result09	1094	210305_09_Orbi2_KN_SER_G90_T120_Oras_PSN223.9439.9439.3.0.dta	3	GDRGEAGAAGPAGPAGPR	3.85E-002	1563.76	0.00000	1563.76	0.00002	0.01	C	1	True	sp|C0HLH4|CO1A2_ACRSX/sp|C0HLH2|CO1A2_ACRYE/sp|C0HLH0|CO1A2_BRAVA/sp|C0HLG8|CO1A2_CHOHO/sp|C0HJP2|CO1A2_CYCDI/sp|C0HLI2|CO1A2_DOESX/sp|C0HJP0|CO1A2_EQUSP/sp|C0HLI4|CO1A2_GLORB/sp|C0HLI0|CO1A2_GLYSX/sp|P08123|CO1A2_HUMAN/sp|C0HLJ6|CO1A2_MEGAE/sp|C0HLJ8|CO1A2_MEGJE/sp|C0HJP4|CO1A2_MYLDA/sp|C0HLJ0|CO1A2_NEOCO/sp|C0HLJ4|CO1A2_NOTSH/sp|C0HLK0|CO1A2_PARHA/sp|C0HLJ2|CO1A2_PARSU/sp|C0HLI8|CO1A2_SCESW/
result09	3043	210305_09_Orbi2_KN_SER_G90_T120_Oras_PSN223.24036.24036.2.1.dta	2	GPPGPMGPPGLAGPPGESGR	3,Oxidation[P]#0;6,Oxidation[M]#0;	3.85E-001	1816.86	0.00858	1816.86	-0.00356	-1.96	S	1	True	sp|C0HLH3|CO1A1_ACRSX/sp|C0HLH1|CO1A1_ACRYE/sp|P02453|CO1A1_BOVIN/sp|Q9XSJ7|CO1A1_CANLF/sp|C0HLI3|CO1A1_GLORB/sp|P02452|CO1A1_HUMAN/sp|C0HLJ7|CO1A1_MEGJE/sp|P11087|CO1A1_MOUSE/sp|C0HLI9|CO1A1_NEOCO/sp|C0HLH5|CO1A1_NEODO/sp|C0HLJ3|CO1A1_NOTSH/sp|C0HLJ1|CO1A1_PARSU/sp|P02454|CO1A1_RAT/
result09	3044	210305_09_Orbi2_KN_SER_G90_T120_Oras_PSN223.16420.16420.2.0.dta	2	GLPGSPGNIGPAGK	3,Oxidation[P]#0;6,Oxidation[P]#0;	3.85E-001	1253.65	0.00858	1253.65	0.00067	0.53	S	1	True	sp|P08123|CO1A2_HUMAN/
result09	3045	210305_09_Orbi2_KN_SER_G90_T120_Oras_PSN223.32095.32095.4.0.dta	4	SGDRGETGPAGPSGAPGPAGAR	1,HexNAc[S]#0;	3.85E-001	2125.00	0.00858	2124.99	0.01131	5.32	S	1	True	sp|P08121|CO3A1_MOUSE/
result09	3038	210305_09_Orbi2_KN_SER_G90_T120_Oras_PSN223.15397.15397.4.4.dta	4	HGNRGEPGPVGSVGPAGAVGPR	3,Deamidated[N]#0;7,Oxidation[P]#0;9,Oxidation[P]#0;	3.84E-001	2058.00	0.00858	2058.01	-0.01141	-5.54	S	1	True	sp|C0HJP6|CO1A2_MACSX/
result09	3039	210305_09_Orbi2_KN_SER_G90_T120_Oras_PSN223.30449.30449.5.0.dta	5	GFPGLPGPSGEPGKQGPSGSSGERGPPGPMGPPGLAGPPGESGR	12,Oxidation[P]#0;30,Oxidation[M]#0;39,Oxidation[P]#0;	3.84E-001	4052.91	0.00858	4052.92	-0.00910	-2.24	S	1	True	sp|C0HLH3|CO1A1_ACRSX/sp|C0HLH1|CO1A1_ACRYE/sp|C0HLI3|CO1A1_GLORB/sp|C0HLJ7|CO1A1_MEGJE/sp|P11087|CO1A1_MOUSE/sp|C0HLI9|CO1A1_NEOCO/sp|C0HLH5|CO1A1_NEODO/sp|C0HLJ3|CO1A1_NOTSH/sp|C0HLJ1|CO1A1_PARSU/
result09	3040	210305_09_Orbi2_KN_SER_G90_T120_Oras_PSN223.32620.32620.4.4.dta	4	GLPGLKGHNGLQGLPGIAGHHGDQGAPGSVGPAGPR	6,Lys->CamCys[K]#0;27,Oxidation[P]#0;	3.84E-001	3381.65	0.00858	3381.66	-0.01192	-3.53	S	1	True	sp|P08123|CO1A2_HUMAN/
result09	3041	210305_09_Orbi2_KN_SER_G90_T120_Oras_PSN223.30850.30850.5.0.dta	5	GIPGIKGHNGIQGIPGIAGQHGDQGAPGSVGPAGPR	6,Xlink_DSSO[86][K]#0;27,Oxidation[P]#0;	3.84E-001	3426.69	0.00858	3426.71	-0.01953	-5.70	S	1	True	sp|C0HJP6|CO1A2_MACSX/sp|C0HJN8|CO1A2_TAPTE/
result09	3042	210305_09_Orbi2_KN_SER_G90_T120_Oras_PSN223.36345.36345.3.0.dta	3	GEVGLPGLSGPVGPPGNPGANGLTGAK	6,Oxidation[P]#0;15,Oxidation[P]#0;18,Oxidation[P]#0;	3.84E-001	2418.23	0.00858	2418.23	-0.00067	-0.28	S	1	True	sp|P08123|CO1A2_HUMAN/
result09	3032	210305_09_Orbi2_KN_SER_G90_T120_Oras_PSN223.27755.27755.4.2.dta	4	GNDGATGAAGPPGPTGPAGPPGFPGAVGAKGEAGPQGPR	17,Oxidation[P]#0;20,Oxidation[P]#0;24,Oxidation[P]#0;	3.83E-001	3397.61	0.00858	3397.62	-0.00429	-1.26	S	1	True	sp|P02452|CO1A1_HUMAN/sp|C0HJN3|CO1A1_ORYAF/
result09	3033	210305_09_Orbi2_KN_SER_G90_T120_Oras_PSN223.41854.41854.3.0.dta	3	GLPGVAGSVGEPGPLGIAGPPGAR	14,Oxidation[P]#0;20,Oxidation[P]#0;	3.83E-001	2115.12	0.00858	2115.12	0.00049	0.23	S	1	True	sp|P02465|CO1A2_BOVIN/sp|O46392|CO1A2_CANLF/
result09	3034	210305_09_Orbi2_KN_SER_G90_T120_Oras_PSN223.24014.24014.4.0.dta	4	GLKGHRGFSGLQGPPGPPGSPGEQGPSGASGPAGPR	15,Oxidation[P]#0;17,Oxidation[P]#0;21,Oxidation[P]#0;	3.83E-001	3353.60	0.00858	3353.64	-0.04182	-12.47	S	1	True	sp|P02453|CO1A1_BOVIN/sp|Q9XSJ7|CO1A1_CANLF/sp|P02452|CO1A1_HUMAN/sp|P0C2W8|CO1A1_MAMAE/
result09	3035	210305_09_Orbi2_KN_SER_G90_T120_Oras_PSN223.11785.11785.4.0.dta	4	GAAGIPGGKGEKGEPGLR	6,Oxidation[P]#0;	3.83E-001	1666.89	0.00858	1666.89	-0.00056	-0.33	S	1	True	sp|P08123|CO1A2_HUMAN/
result09	3036	210305_09_Orbi2_KN_SER_G90_T120_Oras_PSN223.35299.35299.5.1.dta	5	GHAGAVGPAGVRGSQGSQGPSGPPGPPGPPGPPGPSGGGYDFGYDGDFYRA	2,biotinAcrolein298[H]#0;	3.83E-001	5018.32	0.00858	5018.31	0.00825	1.64	C	1	True	sp|P85154|CO1A2_MAMAE/
result09	3037	210305_09_Orbi2_KN_SER_G90_T120_Oras_PSN223.37612.37612.2.0.dta	2	LGEHNINVLEGDEQFINAAK	3.83E-001	2211.10	0.00858	2211.10	-0.00189	-0.86	S	1	True	sp|P00762|TRY1_RAT/
result09	360	210305_09_Orbi2_KN_SER_G90_T120_Oras_PSN223.20396.20396.4.1.dta	4	GETGPAGRPGEVGPPGPPGPAGEKGSPGSDGPAGAPGTPGPQGIAGQR	12,Dioxidation[V]#0;36,Oxidation[P]#0;39,Oxidation[P]#0;	3.82E-003	4302.03	0.00000	4302.04	-0.00778	-1.81	S	1	True	sp|C0HJP7|CO1A1_TOXSP/
result09	1093	210305_09_Orbi2_KN_SER_G90_T120_Oras_PSN223.18887.18887.4.0.dta	4	HGNRGETGPSGPVGPAGAVGPR	3.82E-002	2027.02	0.00000	2027.02	-0.00071	-0.35	S	1	True	sp|P08123|CO1A2_HUMAN/
result09	3028	210305_09_Orbi2_KN_SER_G90_T120_Oras_PSN223.18818.18818.3.0.dta	3	GFPGADGVAGPKGPAGER	3,Oxidation[P]#0;11,Oxidation[P]#0;	3.82E-001	1671.81	0.00858	1671.81	-0.00167	-1.00	S	1	True	sp|C0HLH1|CO1A1_ACRYE/sp|P02453|CO1A1_BOVIN/sp|C0HLG9|CO1A1_BRAVA/sp|Q9XSJ7|CO1A1_CANLF/sp|C0HLG7|CO1A1_CHOHO/sp|C0HJN9|CO1A1_EQUSP/sp|C0HLI3|CO1A1_GLORB/sp|C0HJN5|CO1A1_HIPAM/sp|P02452|CO1A1_HUMAN/sp|P0C2W8|CO1A1_MAMAE/sp|C0HLJ5|CO1A1_MEGAE/sp|C0HJP3|CO1A1_MYLDA/sp|C0HLI9|CO1A1_NEOCO/sp|C0HLH5|CO1A1_NEODO/sp|C0HLJ3|CO1A1_NOTSH/sp|C0HLJ9|CO1A1_PARHA/sp|C0HLJ1|CO1A1_PARSU/sp|P02454|CO1A1_RAT/sp|C0…
result09	3029	210305_09_Orbi2_KN_SER_G90_T120_Oras_PSN223.36542.36542.5.2.dta	5	GRPGHAGAVGPAGVRGSQGSQGPSGPPGPPGPPGPPGPSGGGYDFGYDGDFYRA	3,Oxidation[P]#0;	3.82E-001	5046.28	0.00858	5046.33	-0.05001	-9.91	C	1	True	sp|P85154|CO1A2_MAMAE/
result09	3030	210305_09_Orbi2_KN_SER_G90_T120_Oras_PSN223.7546.7546.4.0.dta	4	GPTGDPGKNGDKGHAGLAGAR	2,Oxidation[P]#0;9,Deamidated[N]#0;	3.82E-001	1949.94	0.00858	1949.94	-0.00247	-1.27	S	1	True	sp|O46392|CO1A2_CANLF/sp|P08123|CO1A2_HUMAN/sp|C0HJP8|CO1A2_TOXSP/
result09	3031	210305_09_Orbi2_KN_SER_G90_T120_Oras_PSN223.16602.16602.4.0.dta	4	GPSGPQGPSGPPGPKGNSGEPGAPGNKGDTGAKGEPGATGVQGPPGPAGEEGK	2,Oxidation[P]#0;36,Oxidation[P]#0;45,Oxidation[P]#0;	3.82E-001	4732.19	0.00858	4732.21	-0.01834	-3.88	S	1	True	sp|P11087|CO1A1_MOUSE/
result09	358	210305_09_Orbi2_KN_SER_G90_T120_Oras_PSN223.16176.16176.4.0.dta	4	EGSPGAEGSPGRDGSPGPKGDRGETGPAGPPGAPGAPGAPGPVGPAGK	13,Cation_Mg[II][D]#0;34,Oxidation[P]#0;	3.81E-003	4206.96	0.00000	4206.97	-0.00274	-0.65	S	1	True	sp|Q9XSJ7|CO1A1_CANLF/sp|C0HJN3|CO1A1_ORYAF/
result09	359	210305_09_Orbi2_KN_SER_G90_T120_Oras_PSN223.19171.19171.2.0.dta	2	TGPPGPSGISGPPGPPGPAGK	4,Oxidation[P]#0;13,Oxidation[P]#0;16,Oxidation[P]#0;	3.81E-003	1829.91	0.00000	1829.90	0.00296	1.62	S	1	True	sp|P02465|CO1A2_BOVIN/sp|C0HJN6|CO1A2_HIPAM/sp|P08123|CO1A2_HUMAN/
result09	1091	210305_09_Orbi2_KN_SER_G90_T120_Oras_PSN223.8672.8672.2.0.dta	2	GLTGSPGSPGPDGK	6,Oxidation[P]#0;9,Oxidation[P]#0;	3.80E-002	1258.59	0.00000	1258.59	-0.00104	-0.83	S	1	True	sp|C0HLH3|CO1A1_ACRSX/sp|C0HLH1|CO1A1_ACRYE/sp|P02453|CO1A1_BOVIN/sp|C0HLG9|CO1A1_BRAVA/sp|Q9XSJ7|CO1A1_CANLF/sp|P02457|CO1A1_CHICK/sp|C0HLG7|CO1A1_CHOHO/sp|C0HJP1|CO1A1_CYCDI/sp|Q9YIB4|CO1A1_CYNPY/sp|C0HLI1|CO1A1_DOESX/sp|C0HJN9|CO1A1_EQUSP/sp|C0HLI3|CO1A1_GLORB/sp|C0HLH9|CO1A1_GLYSX/sp|C0HJN5|CO1A1_HIPAM/sp|P02452|CO1A1_HUMAN/sp|C0HJP5|CO1A1_MACSX/sp|P0C2W8|CO1A1_MAMAE/sp|C0HLJ5|CO1A1_MEGAE/sp|…
result09	1092	210305_09_Orbi2_KN_SER_G90_T120_Oras_PSN223.29857.29857.2.0.dta	2	GFPGLPGPSGEPGK	6,Oxidation[P]#0;	3.80E-002	1312.65	0.00000	1312.65	-0.00049	-0.37	S	1	True	sp|C0HLH3|CO1A1_ACRSX/sp|C0HLH1|CO1A1_ACRYE/sp|P02453|CO1A1_BOVIN/sp|C0HLG9|CO1A1_BRAVA/sp|Q9XSJ7|CO1A1_CANLF/sp|P02457|CO1A1_CHICK/sp|C0HLG7|CO1A1_CHOHO/sp|C0HJP1|CO1A1_CYCDI/sp|C0HLI1|CO1A1_DOESX/sp|C0HJN9|CO1A1_EQUSP/sp|C0HLI3|CO1A1_GLORB/sp|C0HLH9|CO1A1_GLYSX/sp|C0HJN5|CO1A1_HIPAM/sp|P02452|CO1A1_HUMAN/sp|C0HJP5|CO1A1_MACSX/sp|P0C2W8|CO1A1_MAMAE/sp|C0HLJ5|CO1A1_MEGAE/sp|C0HLJ7|CO1A1_MEGJE/sp|…
result09	3025	210305_09_Orbi2_KN_SER_G90_T120_Oras_PSN223.17948.17948.4.0.dta	4	GFPGADGVAGPKGPAGERGSPGPAGPK	3,Oxidation[P]#0;11,Oxidation[P]#0;21,Oxidation[P]#0;	3.80E-001	2436.19	0.00858	2436.19	-0.00019	-0.08	S	1	True	sp|C0HLH1|CO1A1_ACRYE/sp|C0HLG9|CO1A1_BRAVA/sp|Q9XSJ7|CO1A1_CANLF/sp|C0HLG7|CO1A1_CHOHO/sp|C0HLI3|CO1A1_GLORB/sp|C0HJN5|CO1A1_HIPAM/sp|P02452|CO1A1_HUMAN/sp|P0C2W8|CO1A1_MAMAE/sp|C0HLJ5|CO1A1_MEGAE/sp|C0HJP3|CO1A1_MYLDA/sp|C0HLI9|CO1A1_NEOCO/sp|C0HLH5|CO1A1_NEODO/sp|C0HLJ3|CO1A1_NOTSH/sp|C0HLJ9|CO1A1_PARHA/sp|C0HLJ1|CO1A1_PARSU/sp|P02454|CO1A1_RAT/
result09	3026	210305_09_Orbi2_KN_SER_G90_T120_Oras_PSN223.19517.19517.5.0.dta	5	GPSGPQGPSGPPGPKGNSGEPGAPGNKGDTGAKGEPGATGVQGPPGPAGEEGK	8,Oxidation[P]#0;14,Oxidation[P]#0;45,Oxidation[P]#0;	3.80E-001	4732.18	0.00858	4732.21	-0.02732	-5.77	S	1	True	sp|P11087|CO1A1_MOUSE/
result09	3027	210305_09_Orbi2_KN_SER_G90_T120_Oras_PSN223.29332.29332.4.3.dta	4	GLHGEFGLPGPAGPRGERGPPGESGAAGPTGPIGSR	14,Oxidation[P]#0;20,Oxidation[P]#0;	3.80E-001	3381.67	0.00858	3381.67	0.00031	0.09	S	1	True	sp|P08123|CO1A2_HUMAN/
result09	100	210305_09_Orbi2_KN_SER_G90_T120_Oras_PSN223.16624.16624.3.1.dta	3	HGNRGETGPSGPVGPAGAVGPR	3.79E-004	2027.01	0.00000	2027.02	-0.00151	-0.74	S	1	True	sp|P08123|CO1A2_HUMAN/
result09	357	210305_09_Orbi2_KN_SER_G90_T120_Oras_PSN223.19917.19917.4.0.dta	4	GSPGERGEVGPAGPNGFAGPAGAAGQPGAKGER	27,Oxidation[P]#0;	3.79E-003	2976.43	0.00000	2976.43	0.00143	0.48	S	1	True	sp|C0HLH4|CO1A2_ACRSX/sp|C0HLH2|CO1A2_ACRYE/sp|P02465|CO1A2_BOVIN/sp|C0HLH0|CO1A2_BRAVA/sp|C0HLG8|CO1A2_CHOHO/sp|C0HLI2|CO1A2_DOESX/sp|C0HLI4|CO1A2_GLORB/sp|C0HLI0|CO1A2_GLYSX/sp|C0HJN6|CO1A2_HIPAM/sp|P08123|CO1A2_HUMAN/sp|C0HJP6|CO1A2_MACSX/sp|C0HLJ6|CO1A2_MEGAE/sp|C0HLJ8|CO1A2_MEGJE/sp|C0HJP4|CO1A2_MYLDA/sp|C0HLJ0|CO1A2_NEOCO/sp|C0HLH6|CO1A2_NEODO/sp|C0HLJ4|CO1A2_NOTSH/sp|C0HLK0|CO1A2_PARHA/sp|…
result09	3022	210305_09_Orbi2_KN_SER_G90_T120_Oras_PSN223.19982.19982.4.1.dta	4	RVDQLKSDQSRLDSELK	3.79E-001	2017.07	0.00858	2017.07	-0.00030	-0.15	S	1	True	sp|P04264|K2C1_HUMAN/CON_IPI00220327.3/
result09	3023	210305_09_Orbi2_KN_SER_G90_T120_Oras_PSN223.42076.42076.3.0.dta	3	AALAAFNAQNNGSNFQLEEISR	7,Deamidated[N]#0;14,Deamidated[N]#0;	3.79E-001	2367.12	0.00858	2367.12	0.00001	0.00	S	1	True	sp|P02765|FETUA_HUMAN/sp|Q9N2D0|FETUA_PANTR/
result09	3024	210305_09_Orbi2_KN_SER_G90_T120_Oras_PSN223.8518.8518.4.0.dta	4	GPTGDPGKNGDKGHAGLAGAR	9,Deamidated[N]#0;	3.79E-001	1933.95	0.00858	1933.95	-0.00078	-0.40	S	1	True	sp|O46392|CO1A2_CANLF/sp|P08123|CO1A2_HUMAN/sp|C0HJP8|CO1A2_TOXSP/
result09	1087	210305_09_Orbi2_KN_SER_G90_T120_Oras_PSN223.12666.12666.3.0.dta	3	EGLRGPRGDQGPVGR	3.78E-002	1550.81	0.00000	1550.81	0.00016	0.10	S	1	True	sp|C0HLH2|CO1A2_ACRYE/sp|P02465|CO1A2_BOVIN/sp|C0HLH0|CO1A2_BRAVA/sp|O46392|CO1A2_CANLF/sp|C0HLG8|CO1A2_CHOHO/sp|C0HLI2|CO1A2_DOESX/sp|C0HLI4|CO1A2_GLORB/sp|C0HLI0|CO1A2_GLYSX/sp|C0HJN6|CO1A2_HIPAM/sp|P08123|CO1A2_HUMAN/sp|P85154|CO1A2_MAMAE/sp|C0HLJ6|CO1A2_MEGAE/sp|Q01149|CO1A2_MOUSE/sp|C0HJP4|CO1A2_MYLDA/sp|C0HLJ0|CO1A2_NEOCO/sp|C0HLH6|CO1A2_NEODO/sp|C0HLJ4|CO1A2_NOTSH/sp|C0HJN4|CO1A2_ORYAF/sp|…
result09	1088	210305_09_Orbi2_KN_SER_G90_T120_Oras_PSN223.5992.5992.3.0.dta	3	NGDKGHAGLAGAR	0,Delta_H(2)C(2)[AnyN-term]#0;	3.78E-002	1249.64	0.00000	1249.64	-0.00010	-0.08	S	1	True	sp|O46392|CO1A2_CANLF/sp|C0HJN6|CO1A2_HIPAM/sp|P08123|CO1A2_HUMAN/sp|C0HJP8|CO1A2_TOXSP/
result09	1089	210305_09_Orbi2_KN_SER_G90_T120_Oras_PSN223.43264.43264.3.0.dta	3	AALAAFNAQNNGSNFQLEEISR	10,Deamidated[N]#0;11,Deamidated[N]#0;14,Deamidated[N]#0;	3.78E-002	2368.10	0.00000	2368.11	-0.00010	-0.04	S	1	True	sp|P02765|FETUA_HUMAN/sp|Q9N2D0|FETUA_PANTR/
result09	1090	210305_09_Orbi2_KN_SER_G90_T120_Oras_PSN223.21142.21142.4.0.dta	4	GSPGERGEVGPAGPNGFAGPAGAAGQPGAKGER	3,Oxidation[P]#0;26,Deamidated[Q]#0;	3.78E-002	2977.41	0.00000	2977.41	-0.00290	-0.97	S	1	True	sp|C0HLH4|CO1A2_ACRSX/sp|C0HLH2|CO1A2_ACRYE/sp|P02465|CO1A2_BOVIN/sp|C0HLH0|CO1A2_BRAVA/sp|C0HLG8|CO1A2_CHOHO/sp|C0HLI2|CO1A2_DOESX/sp|C0HLI4|CO1A2_GLORB/sp|C0HLI0|CO1A2_GLYSX/sp|C0HJN6|CO1A2_HIPAM/sp|P08123|CO1A2_HUMAN/sp|C0HJP6|CO1A2_MACSX/sp|C0HLJ6|CO1A2_MEGAE/sp|C0HLJ8|CO1A2_MEGJE/sp|C0HJP4|CO1A2_MYLDA/sp|C0HLJ0|CO1A2_NEOCO/sp|C0HLH6|CO1A2_NEODO/sp|C0HLJ4|CO1A2_NOTSH/sp|C0HLK0|CO1A2_PARHA/sp|…
result09	3018	210305_09_Orbi2_KN_SER_G90_T120_Oras_PSN223.18425.18425.4.1.dta	4	GPSGPQGPSGPPGPKGNSGEPGAPGNKGDTGAKGEPGATGVQGPPGPAGEEGK	14,Oxidation[P]#0;36,Oxidation[P]#0;45,Oxidation[P]#0;	3.78E-001	4732.19	0.00858	4732.21	-0.01729	-3.65	S	1	True	sp|P11087|CO1A1_MOUSE/
result09	3019	210305_09_Orbi2_KN_SER_G90_T120_Oras_PSN223.22759.22759.6.0.dta	6	QGPSGPNGERGPPGPSGPPGLGGPPGEPGREGSPGSEGAPGRDGSPGPKGDRGENGPSGPPGAPGAPGAPGPVGPAGK	49,Lys->MetOx[K]#0;67,Oxidation[P]#0;	3.78E-001	6930.20	0.00858	6930.23	-0.02522	-3.64	S	1	True	sp|Q9YIB4|CO1A1_CYNPY/
result09	3020	210305_09_Orbi2_KN_SER_G90_T120_Oras_PSN223.48854.48854.4.1.dta	4	TGEIGASGPPGFAGEKGPSGEPGTTGPPGTAGPQGLLGAPGILGLPGSR	18,Oxidation[P]#0;40,Oxidation[P]#0;46,Oxidation[P]#0;	3.78E-001	4427.20	0.00858	4427.21	-0.01015	-2.29	S	1	True	sp|P02466|CO1A2_RAT/
result09	3021	210305_09_Orbi2_KN_SER_G90_T120_Oras_PSN223.49370.49370.4.2.dta	4	IEDANLIPPVPDDKFQDLVDAVRAEK	3.78E-001	2907.51	0.00858	2907.51	0.00366	1.26	S	1	True	sp|P07996|TSP1_HUMAN/
result09	1085	210305_09_Orbi2_KN_SER_G90_T120_Oras_PSN223.7853.7853.3.0.dta	3	VQGPPGPAGEEGKR	5,Oxidation[P]#0;	3.77E-002	1394.70	0.00000	1394.70	0.00084	0.60	C	1	True	sp|P02457|CO1A1_CHICK/sp|P02452|CO1A1_HUMAN/sp|C0HJP5|CO1A1_MACSX/sp|P11087|CO1A1_MOUSE/sp|P02454|CO1A1_RAT/sp|C0HJP7|CO1A1_TOXSP/
result09	1086	210305_09_Orbi2_KN_SER_G90_T120_Oras_PSN223.18001.18001.3.0.dta	3	TGPVGPAGPAGKPGPDGLR	15,Oxidation[P]#0;	3.77E-002	1716.90	0.00000	1716.90	-0.00128	-0.75	S	1	True	sp|Q32S24|COBA2_BOVIN/sp|P13942|COBA2_HUMAN/
result09	3014	210305_09_Orbi2_KN_SER_G90_T120_Oras_PSN223.23769.23769.4.3.dta	4	NGIQGIPGIAGQHGDQGAPGSVGPAGPR	0,Diisopropylphosphate[AnyN-term]#0;19,Oxidation[P]#0;	3.77E-001	2745.32	0.00858	2745.35	-0.02678	-9.75	S	1	True	sp|C0HJP2|CO1A2_CYCDI/sp|C0HJP0|CO1A2_EQUSP/sp|C0HJP6|CO1A2_MACSX/sp|C0HJN8|CO1A2_TAPTE/
result09	3015	210305_09_Orbi2_KN_SER_G90_T120_Oras_PSN223.37928.37928.3.0.dta	3	RHPDYSVVLLLR	3.77E-001	1467.84	0.00858	1467.84	0.00042	0.29	S	1	True	sp|P02768|ALBU_HUMAN/sp|Q5NVH5|ALBU_PONAB/sp|P49065|ALBU_RABIT/CON_IPI00745872.2/
result09	3016	210305_09_Orbi2_KN_SER_G90_T120_Oras_PSN223.15132.15132.4.0.dta	4	RGARGEPGPTGLPGPPGER	9,Oxidation[P]#0;13,Oxidation[P]#0;16,Oxidation[P]#0;	3.77E-001	1905.95	0.00858	1905.95	-0.00140	-0.73	S	1	True	sp|C0HLH3|CO1A1_ACRSX/sp|C0HLG9|CO1A1_BRAVA/sp|Q9XSJ7|CO1A1_CANLF/sp|C0HLG7|CO1A1_CHOHO/sp|C0HLI1|CO1A1_DOESX/sp|C0HLI3|CO1A1_GLORB/sp|C0HLH9|CO1A1_GLYSX/sp|P02452|CO1A1_HUMAN/sp|P0C2W8|CO1A1_MAMAE/sp|C0HLJ5|CO1A1_MEGAE/sp|C0HLJ7|CO1A1_MEGJE/sp|C0HJP3|CO1A1_MYLDA/sp|C0HLI9|CO1A1_NEOCO/sp|C0HLH5|CO1A1_NEODO/sp|C0HLJ3|CO1A1_NOTSH/sp|C0HLJ9|CO1A1_PARHA/sp|C0HLJ1|CO1A1_PARSU/sp|C0HLI7|CO1A1_SCESW/sp|…
result09	3017	210305_09_Orbi2_KN_SER_G90_T120_Oras_PSN223.6208.6208.4.0.dta	4	WEARDDYYIMAGLAQR	10,Oxidation[M]#0;	3.77E-001	1973.90	0.00858	1973.92	-0.01876	-9.50	C	1	True	sp|Q9HR74|DMSA_HALSA/
result09	1084	210305_09_Orbi2_KN_SER_G90_T120_Oras_PSN223.14108.14108.2.0.dta	2	GDTGAKGEPGPVGVQGPPGPAGEEGKR	11,Oxidation[P]#0;20,Oxidation[P]#0;	3.76E-002	2533.23	0.00000	2533.23	0.00259	1.02	S	1	True	sp|P02452|CO1A1_HUMAN/
result09	3011	210305_09_Orbi2_KN_SER_G90_T120_Oras_PSN223.25172.25172.3.0.dta	3	APGKDGLNGLPGPIGPPGPR	11,Oxidation[P]#0;16,Dioxidation[P](Pro->Glu[P])#0;	3.76E-001	1915.00	0.00858	1915.00	-0.00109	-0.57	C	1	True	sp|P02452|CO1A1_HUMAN/
result09	3012	210305_09_Orbi2_KN_SER_G90_T120_Oras_PSN223.12192.12192.3.0.dta	3	GAPGPDGNNGAQGPPGPQGVQGGK	3,Oxidation[P]#0;8,Deamidated[N]#0;15,Oxidation[P]#0;	3.76E-001	2146.97	0.00858	2146.97	-0.00227	-1.06	S	1	True	sp|O46392|CO1A2_CANLF/sp|C0HJP2|CO1A2_CYCDI/sp|C0HJP0|CO1A2_EQUSP/sp|P08123|CO1A2_HUMAN/sp|C0HLJ6|CO1A2_MEGAE/sp|Q01149|CO1A2_MOUSE/sp|P02466|CO1A2_RAT/
result09	3013	210305_09_Orbi2_KN_SER_G90_T120_Oras_PSN223.5826.5826.6.1.dta	6	AGEDGHPGKPGRPGERGVVGPQGAR	10,Oxidation[P]#0;13,Oxidation[P]#0;21,Oxidation[P]#0;	3.76E-001	2486.23	0.00858	2486.22	0.00157	0.63	S	1	True	sp|P02465|CO1A2_BOVIN/sp|O46392|CO1A2_CANLF/sp|C0HJP2|CO1A2_CYCDI/sp|C0HLI2|CO1A2_DOESX/sp|C0HJP0|CO1A2_EQUSP/sp|C0HLI0|CO1A2_GLYSX/sp|P08123|CO1A2_HUMAN/sp|P85154|CO1A2_MAMAE/sp|C0HLJ6|CO1A2_MEGAE/sp|Q01149|CO1A2_MOUSE/sp|C0HJN4|CO1A2_ORYAF/sp|C0HLK0|CO1A2_PARHA/sp|P02466|CO1A2_RAT/sp|C0HJN8|CO1A2_TAPTE/sp|C0HJP8|CO1A2_TOXSP/
result09	356	210305_09_Orbi2_KN_SER_G90_T120_Oras_PSN223.21595.21595.4.0.dta	4	GLTGPIGPPGPAGAPGDKGESGPSGPAGPTGAR	8,Oxidation[P]#0;15,Oxidation[P]#0;	3.75E-003	2869.41	0.00000	2869.41	-0.00001	0.00	S	1	True	sp|C0HLH3|CO1A1_ACRSX/sp|C0HLH1|CO1A1_ACRYE/sp|C0HLG9|CO1A1_BRAVA/sp|C0HLG7|CO1A1_CHOHO/sp|C0HLI3|CO1A1_GLORB/sp|P02452|CO1A1_HUMAN/sp|C0HJP5|CO1A1_MACSX/sp|C0HLJ5|CO1A1_MEGAE/sp|C0HLJ7|CO1A1_MEGJE/sp|C0HJP3|CO1A1_MYLDA/sp|C0HLI9|CO1A1_NEOCO/sp|C0HLH5|CO1A1_NEODO/sp|C0HLJ3|CO1A1_NOTSH/sp|C0HLJ9|CO1A1_PARHA/sp|C0HLJ1|CO1A1_PARSU/sp|C0HLI7|CO1A1_SCESW/sp|C0HLI5|CO1A1_SCESX/sp|C0HJN7|CO1A1_TAPTE/sp|…
result09	1081	210305_09_Orbi2_KN_SER_G90_T120_Oras_PSN223.22200.22200.4.0.dta	4	GHRGFSGLQGPPGPPGSPGEQGPSGASGPAGPR	11,Oxidation[P]#0;12,Oxidation[P]#0;21,Deamidated[Q]#0;	3.75E-002	3040.43	0.00000	3040.43	0.00766	2.52	S	1	True	sp|P02453|CO1A1_BOVIN/sp|Q9XSJ7|CO1A1_CANLF/sp|P02452|CO1A1_HUMAN/sp|P0C2W8|CO1A1_MAMAE/
result09	1082	210305_09_Orbi2_KN_SER_G90_T120_Oras_PSN223.20118.20118.5.0.dta	5	PQGPRRGFSGLQGPAGPPGSPGEQGPSGASGPAGPR	21,Dioxidation[P](Pro->Glu[P])#0;	3.75E-002	3354.62	0.00000	3354.63	-0.00820	-2.44	C	1	True	sp|C0HLJ7|CO1A1_MEGJE/
result09	1083	210305_09_Orbi2_KN_SER_G90_T120_Oras_PSN223.19009.19009.3.0.dta	3	RVDTVDPPYPR	3.75E-002	1314.68	0.00000	1314.68	0.00079	0.60	S	1	True	sp|P04004|VTNC_HUMAN/
result09	3007	210305_09_Orbi2_KN_SER_G90_T120_Oras_PSN223.24329.24329.3.0.dta	3	GPPGPVGPSGKDGANGIPGPIGPPGPR	18,Oxidation[P]#0;23,Oxidation[P]#0;24,Oxidation[P]#0;	3.75E-001	2450.24	0.00858	2450.24	0.00157	0.64	S	1	True	sp|P02459|CO2A1_BOVIN/sp|P02458|CO2A1_HUMAN/
result09	3008	210305_09_Orbi2_KN_SER_G90_T120_Oras_PSN223.28544.28544.3.0.dta	3	GPPGSAGSPGKDGLNGLPGPIGPPGPR	15,Deamidated[N]#0;24,Oxidation[P]#0;26,Oxidation[P]#0;	3.75E-001	2439.23	0.00858	2439.23	0.00055	0.23	S	1	True	sp|C0HLH3|CO1A1_ACRSX/sp|C0HLH1|CO1A1_ACRYE/sp|P02453|CO1A1_BOVIN/sp|C0HLG9|CO1A1_BRAVA/sp|Q9XSJ7|CO1A1_CANLF/sp|C0HLG7|CO1A1_CHOHO/sp|C0HLI3|CO1A1_GLORB/sp|C0HLJ5|CO1A1_MEGAE/sp|C0HLJ7|CO1A1_MEGJE/sp|P11087|CO1A1_MOUSE/sp|C0HJP3|CO1A1_MYLDA/sp|C0HLI9|CO1A1_NEOCO/sp|C0HLH5|CO1A1_NEODO/sp|C0HLJ3|CO1A1_NOTSH/sp|C0HLJ9|CO1A1_PARHA/sp|C0HLJ1|CO1A1_PARSU/sp|P02454|CO1A1_RAT/sp|C0HLI7|CO1A1_SCESW/sp|C0…
result09	3009	210305_09_Orbi2_KN_SER_G90_T120_Oras_PSN223.29791.29791.3.0.dta	3	GNDGATGAAGPPGPTGPAGPPGFPGAVGAK	12,Oxidation[P]#0;21,Oxidation[P]#0;	3.75E-001	2532.21	0.00858	2532.21	0.00040	0.16	S	1	True	sp|C0HLH3|CO1A1_ACRSX/sp|C0HLH1|CO1A1_ACRYE/sp|P02453|CO1A1_BOVIN/sp|C0HLG9|CO1A1_BRAVA/sp|Q9XSJ7|CO1A1_CANLF/sp|C0HLG7|CO1A1_CHOHO/sp|C0HJP1|CO1A1_CYCDI/sp|C0HLI1|CO1A1_DOESX/sp|C0HJN9|CO1A1_EQUSP/sp|C0HLH9|CO1A1_GLYSX/sp|C0HJN5|CO1A1_HIPAM/sp|P02452|CO1A1_HUMAN/sp|C0HJP5|CO1A1_MACSX/sp|P0C2W8|CO1A1_MAMAE/sp|C0HLJ5|CO1A1_MEGAE/sp|C0HLJ7|CO1A1_MEGJE/sp|C0HLI9|CO1A1_NEOCO/sp|C0HLJ3|CO1A1_NOTSH/sp|…
result09	3010	210305_09_Orbi2_KN_SER_G90_T120_Oras_PSN223.15153.15153.4.4.dta	4	HGNRGETGPSGPVGPAGAVGPR	3,Deamidated[N]#0;12,Oxidation[P]#0;	3.75E-001	2044.00	0.00858	2044.00	0.00719	3.52	S	1	True	sp|P08123|CO1A2_HUMAN/
result09	99	210305_09_Orbi2_KN_SER_G90_T120_Oras_PSN223.5624.5624.3.0.dta	3	GPTGDPGKNGDKGHAGLAGAR	6,Oxidation[P]#0;	3.74E-004	1948.96	0.00000	1948.96	-0.00113	-0.58	S	1	True	sp|O46392|CO1A2_CANLF/sp|P08123|CO1A2_HUMAN/sp|C0HJP8|CO1A2_TOXSP/
result09	1078	210305_09_Orbi2_KN_SER_G90_T120_Oras_PSN223.26680.26680.5.6.dta	5	GYPGNIGPVGAAGAPGPHGPVGPAGKHGNRGETGPSGPVGPAGAVGPR	20,Oxidation[P]#0;29,Deamidated[N]#0;35,Oxidation[P]#0;	3.74E-002	4293.11	0.00000	4293.13	-0.01547	-3.60	S	1	True	sp|P08123|CO1A2_HUMAN/
result09	1079	210305_09_Orbi2_KN_SER_G90_T120_Oras_PSN223.16792.16792.3.0.dta	3	PAGPNGFAGPAGAAGQPGAKGER	20,Dioxidation[K]#0;	3.74E-002	2067.00	0.00000	2067.00	-0.00187	-0.91	C	1	True	sp|C0HLH4|CO1A2_ACRSX/sp|C0HLH2|CO1A2_ACRYE/sp|P02465|CO1A2_BOVIN/sp|C0HLH0|CO1A2_BRAVA/sp|O46392|CO1A2_CANLF/sp|C0HLG8|CO1A2_CHOHO/sp|C0HJP2|CO1A2_CYCDI/sp|C0HLI2|CO1A2_DOESX/sp|C0HJP0|CO1A2_EQUSP/sp|C0HLI4|CO1A2_GLORB/sp|C0HLI0|CO1A2_GLYSX/sp|C0HJN6|CO1A2_HIPAM/sp|P08123|CO1A2_HUMAN/sp|C0HJP6|CO1A2_MACSX/sp|C0HLJ6|CO1A2_MEGAE/sp|C0HLJ8|CO1A2_MEGJE/sp|C0HJP4|CO1A2_MYLDA/sp|C0HLJ0|CO1A2_NEOCO/sp|…
result09	1080	210305_09_Orbi2_KN_SER_G90_T120_Oras_PSN223.6421.6421.4.0.dta	4	GPSGPQGIRGDKGEPGEKGPR	2,Oxidation[P]#0;5,Oxidation[P]#0;15,Oxidation[P]#0;	3.74E-002	2124.04	0.00000	2124.04	0.00006	0.03	S	1	True	sp|C0HLH4|CO1A2_ACRSX/sp|C0HLH2|CO1A2_ACRYE/sp|O46392|CO1A2_CANLF/sp|P08123|CO1A2_HUMAN/sp|C0HLJ0|CO1A2_NEOCO/sp|C0HLJ2|CO1A2_PARSU/
result09	3005	210305_09_Orbi2_KN_SER_G90_T120_Oras_PSN223.9591.9591.4.0.dta	4	GLPGERGRPGPSGPAGAR	11,Oxidation[P]#0;	3.74E-001	1704.89	0.00858	1704.89	0.00109	0.64	S	1	True	sp|P02457|CO1A1_CHICK/
result09	3006	210305_09_Orbi2_KN_SER_G90_T120_Oras_PSN223.4701.4701.3.0.dta	3	ERGPPGPQGAR	4,Oxidation[P]#0;	3.74E-001	1137.58	0.00858	1137.58	-0.00025	-0.22	C	1	True	sp|C0HLH3|CO1A1_ACRSX/sp|C0HLH1|CO1A1_ACRYE/sp|P02453|CO1A1_BOVIN/sp|C0HLG9|CO1A1_BRAVA/sp|Q9XSJ7|CO1A1_CANLF/sp|C0HLG7|CO1A1_CHOHO/sp|C0HLI1|CO1A1_DOESX/sp|C0HJN9|CO1A1_EQUSP/sp|C0HLI3|CO1A1_GLORB/sp|C0HLH9|CO1A1_GLYSX/sp|P02452|CO1A1_HUMAN/sp|C0HJP5|CO1A1_MACSX/sp|P0C2W8|CO1A1_MAMAE/sp|C0HLJ5|CO1A1_MEGAE/sp|C0HLJ7|CO1A1_MEGJE/sp|P11087|CO1A1_MOUSE/sp|C0HJP3|CO1A1_MYLDA/sp|C0HLI9|CO1A1_NEOCO/sp|…
result09	98	210305_09_Orbi2_KN_SER_G90_T120_Oras_PSN223.8306.8306.3.0.dta	3	GPSGPQGIRGDKGEPGEKGPR	6,Deamidated[Q]#0;15,Oxidation[P]#0;	3.73E-004	2093.03	0.00000	2093.04	-0.00199	-0.95	S	1	True	sp|C0HLH4|CO1A2_ACRSX/sp|C0HLH2|CO1A2_ACRYE/sp|O46392|CO1A2_CANLF/sp|P08123|CO1A2_HUMAN/sp|C0HLJ0|CO1A2_NEOCO/sp|C0HLJ2|CO1A2_PARSU/
result09	355	210305_09_Orbi2_KN_SER_G90_T120_Oras_PSN223.11219.11219.3.0.dta	3	GPNGDAGRPGEPGLMGPR	9,Oxidation[P]#0;12,Oxidation[P]#0;15,Oxidation[M]#0;	3.73E-003	1782.82	0.00000	1782.82	-0.00273	-1.53	S	1	True	sp|P02467|CO1A2_CHICK/sp|P08123|CO1A2_HUMAN/sp|Q01149|CO1A2_MOUSE/sp|P02466|CO1A2_RAT/
result09	1076	210305_09_Orbi2_KN_SER_G90_T120_Oras_PSN223.17424.17424.4.0.dta	4	GEPGNIGFPGPKGPTGDPGKNGDKGHAGLAGAR	3,Oxidation[P]#0;9,Oxidation[P]#0;14,Oxidation[P]#0;	3.73E-002	3131.52	0.00000	3131.53	-0.00043	-0.14	S	1	True	sp|O46392|CO1A2_CANLF/sp|P08123|CO1A2_HUMAN/sp|C0HJP8|CO1A2_TOXSP/
result09	1077	210305_09_Orbi2_KN_SER_G90_T120_Oras_PSN223.14674.14674.2.0.dta	2	ESGAAGPTGPIGSR	3.73E-002	1256.62	0.00000	1256.62	-0.00074	-0.58	C	1	True	sp|P02465|CO1A2_BOVIN/sp|P08123|CO1A2_HUMAN/
result09	3000	210305_09_Orbi2_KN_SER_G90_T120_Oras_PSN223.35889.35889.3.0.dta	3	EGPVGLPGIDGRPGPIGPAGAR	7,Oxidation[P]#0;	3.73E-001	2056.09	0.00858	2056.09	-0.00033	-0.16	S	1	True	sp|C0HLH2|CO1A2_ACRYE/sp|P02465|CO1A2_BOVIN/sp|C0HLH0|CO1A2_BRAVA/sp|C0HJP0|CO1A2_EQUSP/sp|P08123|CO1A2_HUMAN/sp|C0HLJ0|CO1A2_NEOCO/
result09	3001	210305_09_Orbi2_KN_SER_G90_T120_Oras_PSN223.46547.46547.2.0.dta	2	MIENGSLSFLPTLR	1,Oxidation[M]#0;4,Deamidated[N]#0;	3.73E-001	1594.82	0.00858	1594.81	0.00094	0.59	S	1	True	sp|P21809|PGS1_BOVIN/sp|O02678|PGS1_CANLF/sp|O46403|PGS1_HORSE/sp|P21810|PGS1_HUMAN/sp|P28653|PGS1_MOUSE/sp|Q9GKQ6|PGS1_PIG/sp|O46377|PGS1_RABIT/sp|P47853|PGS1_RAT/sp|O46390|PGS1_SHEEP/
result09	3002	210305_09_Orbi2_KN_SER_G90_T120_Oras_PSN223.21171.21171.3.0.dta	3	IQGPPGPPGSPGEQGPSGASGPAGPR	1,Xle->Gln[I]#0;	3.73E-001	2324.10	0.00858	2324.10	-0.00442	-1.90	C	1	True	sp|P02453|CO1A1_BOVIN/sp|Q9XSJ7|CO1A1_CANLF/sp|C0HJN9|CO1A1_EQUSP/sp|C0HJN5|CO1A1_HIPAM/sp|P02452|CO1A1_HUMAN/sp|P0C2W8|CO1A1_MAMAE/sp|C0HJN3|CO1A1_ORYAF/sp|C0HJN7|CO1A1_TAPTE/
result09	3003	210305_09_Orbi2_KN_SER_G90_T120_Oras_PSN223.49010.49010.4.2.dta	4	TGEIGASGPPGFAGEKGPSGEPGTTGPPGTAGPQGLLGAPGILGLPGSR	27,Oxidation[P]#0;40,Oxidation[P]#0;46,Oxidation[P]#0;	3.73E-001	4427.20	0.00858	4427.21	-0.01330	-3.00	S	1	True	sp|P02466|CO1A2_RAT/
result09	3004	210305_09_Orbi2_KN_SER_G90_T120_Oras_PSN223.20754.20754.5.0.dta	5	GKKGPRGETGPAGRPGEVGPPGPPGPAGEKGSPGSDGPAGAPGTPGPQGIAGQR	36,Cation_Ag[D]#0;42,Oxidation[P]#0;	3.73E-001	4983.35	0.00858	4983.34	0.00542	1.09	C	1	True	sp|C0HJP7|CO1A1_TOXSP/
result09	2	210305_09_Orbi2_KN_SER_G90_T120_Oras_PSN223.41270.41270.2.0.dta	2	IITHPNFNGNTLDNDIMLIK	17,Oxidation[M]#0;	3.72E-007	2299.17	0.00000	2299.17	-0.00206	-0.90	S	1	True	sp|P00761|TRYP_PIG/CON_Trypsin|SWISS-PROT:P00761|TRYP_PIG/
result09	354	210305_09_Orbi2_KN_SER_G90_T120_Oras_PSN223.19554.19554.4.0.dta	4	GLKGHRGFSGLQGPPGPPGSPGEQGPSGASGPAGPR	15,Oxidation[P]#0;17,Oxidation[P]#0;21,Oxidation[P]#0;	3.72E-003	3353.64	0.00000	3353.64	-0.00017	-0.05	S	1	True	sp|P02453|CO1A1_BOVIN/sp|Q9XSJ7|CO1A1_CANLF/sp|P02452|CO1A1_HUMAN/sp|P0C2W8|CO1A1_MAMAE/
result09	1074	210305_09_Orbi2_KN_SER_G90_T120_Oras_PSN223.48013.48013.4.0.dta	4	LYISKNHLVEIPPNLPSSLVELR	6,Deamidated[N]#0;	3.72E-002	2632.47	0.00000	2632.47	-0.00036	-0.14	S	1	True	sp|P21809|PGS1_BOVIN/sp|O02678|PGS1_CANLF/sp|O46403|PGS1_HORSE/sp|P21810|PGS1_HUMAN/sp|P28653|PGS1_MOUSE/sp|P47853|PGS1_RAT/sp|O46390|PGS1_SHEEP/
result09	1075	210305_09_Orbi2_KN_SER_G90_T120_Oras_PSN223.28529.28529.3.0.dta	3	GFSGLQGPPGPPGSPGEQGPSGASGPAGPR	11,Oxidation[P]#0;15,Oxidation[P]#0;18,Deamidated[Q]#0;	3.72E-002	2690.25	0.00000	2690.24	0.00123	0.46	S	1	True	sp|P02453|CO1A1_BOVIN/sp|Q9XSJ7|CO1A1_CANLF/sp|C0HJN9|CO1A1_EQUSP/sp|C0HJN5|CO1A1_HIPAM/sp|P02452|CO1A1_HUMAN/sp|P0C2W8|CO1A1_MAMAE/sp|C0HJN3|CO1A1_ORYAF/sp|C0HJN7|CO1A1_TAPTE/
result09	2995	210305_09_Orbi2_KN_SER_G90_T120_Oras_PSN223.43367.43367.2.0.dta	2	SLNNQFASFIDKVR	3.72E-001	1638.86	0.00858	1638.86	0.00049	0.30	S	1	True	sp|Q6EIY9|K2C1_CANLF/sp|P04264|K2C1_HUMAN/sp|A5A6M6|K2C1_PANTR/CON_IPI00220327.3/CON_IPI00714876.1/
result09	2996	210305_09_Orbi2_KN_SER_G90_T120_Oras_PSN223.21667.21667.2.0.dta	2	GSPGERGEVGPAGPNGFAGPAGAAGQPGAK	3,Oxidation[P]#0;27,Oxidation[P]#0;	3.72E-001	2650.26	0.00858	2650.26	0.00059	0.22	S	1	True	sp|C0HLH4|CO1A2_ACRSX/sp|C0HLH2|CO1A2_ACRYE/sp|P02465|CO1A2_BOVIN/sp|C0HLH0|CO1A2_BRAVA/sp|C0HLG8|CO1A2_CHOHO/sp|C0HLI2|CO1A2_DOESX/sp|C0HLI4|CO1A2_GLORB/sp|C0HLI0|CO1A2_GLYSX/sp|C0HJN6|CO1A2_HIPAM/sp|P08123|CO1A2_HUMAN/sp|C0HJP6|CO1A2_MACSX/sp|C0HLJ6|CO1A2_MEGAE/sp|C0HLJ8|CO1A2_MEGJE/sp|Q01149|CO1A2_MOUSE/sp|C0HJP4|CO1A2_MYLDA/sp|C0HLJ0|CO1A2_NEOCO/sp|C0HLH6|CO1A2_NEODO/sp|C0HLJ4|CO1A2_NOTSH/sp|…
result09	2997	210305_09_Orbi2_KN_SER_G90_T120_Oras_PSN223.11565.11565.3.5.dta	3	DGRTGHPGAVGPAGIR	3.72E-001	1517.79	0.00858	1517.79	-0.00046	-0.30	S	1	True	sp|C0HLH4|CO1A2_ACRSX/sp|C0HLH2|CO1A2_ACRYE/sp|C0HLH0|CO1A2_BRAVA/sp|C0HLG8|CO1A2_CHOHO/sp|C0HLI4|CO1A2_GLORB/sp|C0HJN6|CO1A2_HIPAM/sp|C0HLJ6|CO1A2_MEGAE/sp|C0HLJ8|CO1A2_MEGJE/sp|C0HJP4|CO1A2_MYLDA/sp|C0HLJ0|CO1A2_NEOCO/sp|C0HLH6|CO1A2_NEODO/sp|C0HLJ4|CO1A2_NOTSH/sp|C0HLK0|CO1A2_PARHA/sp|C0HLJ2|CO1A2_PARSU/sp|C0HLI8|CO1A2_SCESW/
result09	2998	210305_09_Orbi2_KN_SER_G90_T120_Oras_PSN223.35643.35643.3.0.dta	3	EGPMGLPGIDGRPGPIGPAGARGEPGNIGFPGPK	25,Oxidation[P]#0;27,Deamidated[N]#0;31,Oxidation[P]#0;	3.72E-001	3255.64	0.00858	3255.62	0.01735	5.33	S	1	True	sp|O46392|CO1A2_CANLF/
result09	2999	210305_09_Orbi2_KN_SER_G90_T120_Oras_PSN223.16730.16730.3.0.dta	3	GEPGPTGLPGPPGER	5,Oxidation[P]#0;9,Oxidation[P]#0;12,Oxidation[P]#0;	3.72E-001	1465.69	0.00858	1465.69	0.00023	0.15	S	1	True	sp|C0HLH3|CO1A1_ACRSX/sp|C0HLG9|CO1A1_BRAVA/sp|Q9XSJ7|CO1A1_CANLF/sp|C0HLG7|CO1A1_CHOHO/sp|C0HLI1|CO1A1_DOESX/sp|C0HLI3|CO1A1_GLORB/sp|C0HLH9|CO1A1_GLYSX/sp|P02452|CO1A1_HUMAN/sp|P0C2W8|CO1A1_MAMAE/sp|C0HLJ5|CO1A1_MEGAE/sp|C0HLJ7|CO1A1_MEGJE/sp|C0HJP3|CO1A1_MYLDA/sp|C0HLI9|CO1A1_NEOCO/sp|C0HLH5|CO1A1_NEODO/sp|C0HLJ3|CO1A1_NOTSH/sp|C0HLJ9|CO1A1_PARHA/sp|C0HLJ1|CO1A1_PARSU/sp|C0HLI7|CO1A1_SCESW/sp|…
result09	1070	210305_09_Orbi2_KN_SER_G90_T120_Oras_PSN223.37509.37509.4.0.dta	4	SLEDKTERELLESYIDGR	3.71E-002	2153.07	0.00000	2153.07	-0.00085	-0.40	S	1	True	sp|P00734|THRB_HUMAN/sp|Q5R537|THRB_PONAB/
result09	1071	210305_09_Orbi2_KN_SER_G90_T120_Oras_PSN223.12866.12866.6.0.dta	6	GLVGEPGPAGSKGESGNKGEPGSAGPQGPPGPSGEEGKR	6,Oxidation[P]#0;8,Oxidation[P]#0;30,Oxidation[P]#0;	3.71E-002	3617.71	0.00000	3617.71	-0.00083	-0.23	S	1	True	sp|C0HLI2|CO1A2_DOESX/sp|C0HLI0|CO1A2_GLYSX/sp|P08123|CO1A2_HUMAN/sp|C0HJN4|CO1A2_ORYAF/
result09	1072	210305_09_Orbi2_KN_SER_G90_T120_Oras_PSN223.36870.36870.4.0.dta	4	GSDGSVGPVGPAGPIGSAGPPGFPGAPGPKGELGPVGNPGPAGPAGPR	30,Xlink_DSSO[158][K]#0;	3.71E-002	4280.08	0.00000	4280.08	0.00095	0.22	S	1	True	sp|P02465|CO1A2_BOVIN/sp|C0HLI2|CO1A2_DOESX/sp|C0HLI0|CO1A2_GLYSX/sp|Q01149|CO1A2_MOUSE/sp|P02466|CO1A2_RAT/
result09	1073	210305_09_Orbi2_KN_SER_G90_T120_Oras_PSN223.26527.26527.3.0.dta	3	GLHGEFGLPGPAGPRGERGPPGESGAAGPTGPIGSR	9,Oxidation[P]#0;20,Oxidation[P]#0;	3.71E-002	3381.66	0.00000	3381.67	-0.00377	-1.11	S	1	True	sp|P08123|CO1A2_HUMAN/
result09	1066	210305_09_Orbi2_KN_SER_G90_T120_Oras_PSN223.13022.13022.5.0.dta	5	EGSPGAEGSPGRDGAPGAKGDRGETGPAGPPGAPGAPGAPGPVGPAGK	25,Phospho[T]#0;37,Oxidation[P]#0;40,Oxidation[P]#0;	3.70E-002	4238.96	0.00000	4238.95	0.01137	2.68	S	1	True	sp|P11087|CO1A1_MOUSE/sp|P02454|CO1A1_RAT/
result09	1067	210305_09_Orbi2_KN_SER_G90_T120_Oras_PSN223.21210.21210.5.0.dta	5	GETGPAGRPGEVGPPGPPGPSGEKGSPGADGPAGAPGTPGPQGISGQR	9,Oxidation[P]#0;15,Oxidation[P]#0;27,Oxidation[P]#0;	3.70E-002	4302.04	0.00000	4302.04	-0.00322	-0.75	S	1	True	sp|C0HLG7|CO1A1_CHOHO/sp|C0HLI9|CO1A1_NEOCO/
result09	1068	210305_09_Orbi2_KN_SER_G90_T120_Oras_PSN223.30918.30918.4.0.dta	4	GFPGLPGPSGEPGKQGPSGSSGERGPPGPMGPPGLAGPPGESGR	6,Oxidation[P]#0;26,Oxidation[P]#0;30,Oxidation[M]#0;	3.70E-002	4052.91	0.00000	4052.92	-0.00120	-0.30	S	1	True	sp|C0HLH3|CO1A1_ACRSX/sp|C0HLH1|CO1A1_ACRYE/sp|C0HLI3|CO1A1_GLORB/sp|C0HLJ7|CO1A1_MEGJE/sp|P11087|CO1A1_MOUSE/sp|C0HLI9|CO1A1_NEOCO/sp|C0HLH5|CO1A1_NEODO/sp|C0HLJ3|CO1A1_NOTSH/sp|C0HLJ1|CO1A1_PARSU/
result09	1069	210305_09_Orbi2_KN_SER_G90_T120_Oras_PSN223.18333.18333.2.0.dta	2	GQAGVMGFPGPK	6,Oxidation[M]#0;9,Oxidation[P]#0;11,Oxidation[P]#0;	3.70E-002	1193.56	0.00000	1193.56	-0.00076	-0.64	S	1	True	sp|C0HLH3|CO1A1_ACRSX/sp|C0HLH1|CO1A1_ACRYE/sp|P02453|CO1A1_BOVIN/sp|C0HLG9|CO1A1_BRAVA/sp|Q9XSJ7|CO1A1_CANLF/sp|P02457|CO1A1_CHICK/sp|C0HLG7|CO1A1_CHOHO/sp|C0HJP1|CO1A1_CYCDI/sp|C0HLI1|CO1A1_DOESX/sp|C0HJN9|CO1A1_EQUSP/sp|C0HLI3|CO1A1_GLORB/sp|C0HLH9|CO1A1_GLYSX/sp|C0HJN5|CO1A1_HIPAM/sp|P02452|CO1A1_HUMAN/sp|C0HJP5|CO1A1_MACSX/sp|P0C2W8|CO1A1_MAMAE/sp|C0HLJ5|CO1A1_MEGAE/sp|C0HLJ7|CO1A1_MEGJE/sp|…
result09	2993	210305_09_Orbi2_KN_SER_G90_T120_Oras_PSN223.18338.18338.2.0.dta	2	GLPGAPGLR	3,Oxidation[P]#0;6,Oxidation[P]#0;	3.70E-001	869.48	0.00858	869.48	0.00011	0.12	S	1	True	sp|P02459|CO2A1_BOVIN/sp|P02458|CO2A1_HUMAN/sp|P17140|CO4A2_CAEEL/
result09	2994	210305_09_Orbi2_KN_SER_G90_T120_Oras_PSN223.32015.32015.4.2.dta	4	KSLEDKTERELLESYIDGR	3.70E-001	2281.16	0.00858	2281.17	-0.00452	-1.98	S	1	True	sp|P00734|THRB_HUMAN/sp|Q5R537|THRB_PONAB/
result09	1064	210305_09_Orbi2_KN_SER_G90_T120_Oras_PSN223.24375.24375.2.1.dta	2	TGEVGAVGPPGFAGEK	10,Oxidation[P]#0;16,Oxidation[K]#0;	3.69E-002	1504.73	0.00000	1504.73	-0.00049	-0.33	S	1	True	sp|P08123|CO1A2_HUMAN/
result09	1065	210305_09_Orbi2_KN_SER_G90_T120_Oras_PSN223.22321.22321.2.0.dta	2	GEPGNIGFPGPK	3,Oxidation[P]#0;9,Oxidation[P]#0;	3.69E-002	1201.58	0.00000	1201.58	-0.00027	-0.22	S	1	True	sp|P02465|CO1A2_BOVIN/sp|O46392|CO1A2_CANLF/sp|P02467|CO1A2_CHICK/sp|C0HJP0|CO1A2_EQUSP/sp|P08123|CO1A2_HUMAN/sp|C0HJP6|CO1A2_MACSX/sp|P85154|CO1A2_MAMAE/sp|C0HJN4|CO1A2_ORYAF/sp|C0HJN8|CO1A2_TAPTE/sp|C0HJP8|CO1A2_TOXSP/
result09	2990	210305_09_Orbi2_KN_SER_G90_T120_Oras_PSN223.49407.49407.4.1.dta	4	IITHPNFNGNTLDNDIMLIKLSSPATLN	20,Ethanolyl[K]#0;	3.69E-001	3110.62	0.00858	3110.62	-0.00137	-0.44	N	1	True	sp|P00761|TRYP_PIG/CON_Trypsin|SWISS-PROT:P00761|TRYP_PIG/
result09	2991	210305_09_Orbi2_KN_SER_G90_T120_Oras_PSN223.19213.19213.3.1.dta	3	GNRGETGPSGPVGPAGAVGPR	0,Diisopropylphosphate[AnyN-term]#0;	3.69E-001	2054.02	0.00858	2054.02	-0.00163	-0.79	C	1	True	sp|P08123|CO1A2_HUMAN/
result09	2992	210305_09_Orbi2_KN_SER_G90_T120_Oras_PSN223.31206.31206.4.0.dta	4	GFPGLPGPSGEPGKQGPSGSSGERGPPGPMGPPGLAGPPGESGR	3,Oxidation[P]#0;6,Oxidation[P]#0;30,Oxidation[M]#0;	3.69E-001	4052.91	0.00858	4052.92	-0.00241	-0.59	S	1	True	sp|C0HLH3|CO1A1_ACRSX/sp|C0HLH1|CO1A1_ACRYE/sp|C0HLI3|CO1A1_GLORB/sp|C0HLJ7|CO1A1_MEGJE/sp|P11087|CO1A1_MOUSE/sp|C0HLI9|CO1A1_NEOCO/sp|C0HLH5|CO1A1_NEODO/sp|C0HLJ3|CO1A1_NOTSH/sp|C0HLJ1|CO1A1_PARSU/
result09	97	210305_09_Orbi2_KN_SER_G90_T120_Oras_PSN223.43107.43107.3.1.dta	3	IITHPNFNGNTLDNDIMLIK	17,Oxidation[M]#0;	3.68E-004	2299.17	0.00000	2299.17	-0.00055	-0.24	S	1	True	sp|P00761|TRYP_PIG/CON_Trypsin|SWISS-PROT:P00761|TRYP_PIG/
result09	1063	210305_09_Orbi2_KN_SER_G90_T120_Oras_PSN223.27923.27923.3.1.dta	3	GFSGLQGPPGSPGSPGEQGPSGASGPAGPR	0,Carboxymethyl[AnyN-term]#0;	3.68E-002	2705.25	0.00000	2705.25	-0.00218	-0.81	S	1	True	sp|P11087|CO1A1_MOUSE/sp|P02454|CO1A1_RAT/
result09	2985	210305_09_Orbi2_KN_SER_G90_T120_Oras_PSN223.43567.43567.3.0.dta	3	TRPGLQAPLLTLYSAQGVR	3.68E-001	2041.16	0.00828	2041.16	-0.00012	-0.06	S	1	True	sp|P13942|COBA2_HUMAN/
result09	2986	210305_09_Orbi2_KN_SER_G90_T120_Oras_PSN223.22348.22348.5.3.dta	5	AGPAGPAGARGPAGPQGPRRGFSGLQGPAGPPGSPGEQGPSGASGPAGPR	23,Phospho[S]#0;34,Phospho[S]#0;	3.68E-001	4491.14	0.00828	4491.14	-0.00934	-2.08	C	1	True	sp|C0HLJ7|CO1A1_MEGJE/
result09	2987	210305_09_Orbi2_KN_SER_G90_T120_Oras_PSN223.5589.5589.4.6.dta	4	DVRPVTETGYAMAGIAQVG	12,Oxidation[M]#0;	3.68E-001	1950.96	0.00858	1950.96	-0.00052	-0.26	N	1	False	REV_sp|Q8PZR8|HISX_METMA/
result09	2988	210305_09_Orbi2_KN_SER_G90_T120_Oras_PSN223.6207.6207.3.1.dta	3	GPRGDQGPVGR	3.68E-001	1095.57	0.00858	1095.57	0.00057	0.52	S	1	True	sp|C0HLH2|CO1A2_ACRYE/sp|P02465|CO1A2_BOVIN/sp|C0HLH0|CO1A2_BRAVA/sp|O46392|CO1A2_CANLF/sp|C0HLG8|CO1A2_CHOHO/sp|C0HLI2|CO1A2_DOESX/sp|C0HLI4|CO1A2_GLORB/sp|C0HLI0|CO1A2_GLYSX/sp|C0HJN6|CO1A2_HIPAM/sp|P08123|CO1A2_HUMAN/sp|P85154|CO1A2_MAMAE/sp|C0HLJ6|CO1A2_MEGAE/sp|Q01149|CO1A2_MOUSE/sp|C0HJP4|CO1A2_MYLDA/sp|C0HLJ0|CO1A2_NEOCO/sp|C0HLH6|CO1A2_NEODO/sp|C0HLJ4|CO1A2_NOTSH/sp|C0HJN4|CO1A2_ORYAF/sp|…
result09	2989	210305_09_Orbi2_KN_SER_G90_T120_Oras_PSN223.5897.5897.3.0.dta	3	AGERGPPGPQGAR	7,Oxidation[P]#0;10,Deamidated[Q]#0;	3.68E-001	1266.62	0.00858	1266.62	0.00035	0.27	S	1	True	sp|P02458|CO2A1_HUMAN/
result09	1060	210305_09_Orbi2_KN_SER_G90_T120_Oras_PSN223.23727.23727.6.7.dta	6	EGAPGAEGSPGRDGSPGAKGDRGETGPAGPPGAPGAPGAPGPVGPAGKSGDRGETGPAGPAGPVGPVGAR	9,Sulfo[S]#0;	3.67E-002	6149.89	0.00000	6149.91	-0.01788	-2.91	S	1	True	sp|P02452|CO1A1_HUMAN/
result09	1061	210305_09_Orbi2_KN_SER_G90_T120_Oras_PSN223.21982.21982.3.0.dta	3	NIGPVGAAGAPGPHGPVGPAGK	13,Oxidation[P]#0;	3.67E-002	1893.99	0.00000	1893.99	-0.00115	-0.61	C	1	True	sp|P08123|CO1A2_HUMAN/
result09	1062	210305_09_Orbi2_KN_SER_G90_T120_Oras_PSN223.8764.8764.4.4.dta	4	GPTGDPGKNGDKGHAGLAGAR	2,Oxidation[P]#0;6,Oxidation[P]#0;	3.67E-002	1964.95	0.00000	1964.95	-0.00816	-4.15	S	1	True	sp|O46392|CO1A2_CANLF/sp|P08123|CO1A2_HUMAN/sp|C0HJP8|CO1A2_TOXSP/
result09	2983	210305_09_Orbi2_KN_SER_G90_T120_Oras_PSN223.30254.30254.3.0.dta	3	EGPVGLPGIDGRPGPIGPAGAR	7,Oxidation[P]#0;13,Oxidation[P]#0;18,Oxidation[P]#0;	3.67E-001	2088.08	0.00828	2088.08	-0.00038	-0.18	S	1	True	sp|C0HLH2|CO1A2_ACRYE/sp|P02465|CO1A2_BOVIN/sp|C0HLH0|CO1A2_BRAVA/sp|C0HJP0|CO1A2_EQUSP/sp|P08123|CO1A2_HUMAN/sp|C0HLJ0|CO1A2_NEOCO/
result09	2984	210305_09_Orbi2_KN_SER_G90_T120_Oras_PSN223.18544.18544.2.0.dta	2	SSQPAAGVPGR	0,Methylthio[AnyN-term]#0;	3.67E-001	1072.52	0.00828	1072.52	-0.00082	-0.77	C	1	True	sp|Q1LZD3|TSSC4_BOVIN/
result09	353	210305_09_Orbi2_KN_SER_G90_T120_Oras_PSN223.17079.17079.4.0.dta	4	GASGPAGVRGPNGDSGRPGEPGIMGPR	12,Deamidated[N]#0;21,Oxidation[P]#0;24,Oxidation[M]#0;	3.66E-003	2536.19	0.00000	2536.20	-0.00324	-1.28	S	1	True	sp|C0HJP0|CO1A2_EQUSP/sp|C0HJP6|CO1A2_MACSX/
result09	1059	210305_09_Orbi2_KN_SER_G90_T120_Oras_PSN223.14195.14195.3.0.dta	3	GAAGIPGGKGEKGEPGLRGEIGNPGR	6,Oxidation[P]#0;15,Oxidation[P]#0;24,Oxidation[P]#0;	3.66E-002	2479.26	0.00000	2479.26	-0.00137	-0.55	S	1	True	sp|P08123|CO1A2_HUMAN/
result09	2978	210305_09_Orbi2_KN_SER_G90_T120_Oras_PSN223.19080.19080.6.2.dta	6	GPRGETGPAGRPGEVGPPGPPGPSGEKGSPGADGPAGAPGTPGPQGISGQR	12,Oxidation[P]#0;18,Oxidation[P]#0;30,Oxidation[P]#0;	3.66E-001	4612.21	0.00828	4612.22	-0.00293	-0.64	S	1	True	sp|C0HLG7|CO1A1_CHOHO/sp|C0HLI9|CO1A1_NEOCO/
result09	2979	210305_09_Orbi2_KN_SER_G90_T120_Oras_PSN223.10246.10246.2.0.dta	2	GPSGPQGIR	3.66E-001	868.46	0.00828	868.46	0.00006	0.07	S	1	True	sp|C0HLH4|CO1A2_ACRSX/sp|C0HLH2|CO1A2_ACRYE/sp|P02465|CO1A2_BOVIN/sp|C0HLH0|CO1A2_BRAVA/sp|O46392|CO1A2_CANLF/sp|C0HLG8|CO1A2_CHOHO/sp|C0HLI4|CO1A2_GLORB/sp|C0HJN6|CO1A2_HIPAM/sp|P08123|CO1A2_HUMAN/sp|C0HJP6|CO1A2_MACSX/sp|C0HLJ6|CO1A2_MEGAE/sp|C0HLJ8|CO1A2_MEGJE/sp|Q01149|CO1A2_MOUSE/sp|C0HJP4|CO1A2_MYLDA/sp|C0HLJ0|CO1A2_NEOCO/sp|C0HLH6|CO1A2_NEODO/sp|C0HLJ4|CO1A2_NOTSH/sp|C0HLK0|CO1A2_PARHA/sp|…
result09	2980	210305_09_Orbi2_KN_SER_G90_T120_Oras_PSN223.29607.29607.5.0.dta	5	GLPGLKGHNGLQGLPGLAGQHGDQGPPGNNGPAGPR	3,Oxidation[P]#0;15,Oxidation[P]#0;27,Oxidation[P]#0;	3.66E-001	3440.71	0.00828	3440.72	-0.00183	-0.53	S	1	True	sp|P02467|CO1A2_CHICK/
result09	2981	210305_09_Orbi2_KN_SER_G90_T120_Oras_PSN223.21170.21170.3.0.dta	3	QGPSGSSGERGPPGPMGPPGLAGPPGESGR	1,Deamidated[Q]#0;16,Oxidation[M]#0;19,Oxidation[P]#0;	3.66E-001	2760.27	0.00828	2760.26	0.01071	3.88	S	1	True	sp|C0HLH3|CO1A1_ACRSX/sp|C0HLH1|CO1A1_ACRYE/sp|C0HLI3|CO1A1_GLORB/sp|C0HLJ7|CO1A1_MEGJE/sp|P11087|CO1A1_MOUSE/sp|C0HLI9|CO1A1_NEOCO/sp|C0HLH5|CO1A1_NEODO/sp|C0HLJ3|CO1A1_NOTSH/sp|C0HLJ1|CO1A1_PARSU/
result09	2982	210305_09_Orbi2_KN_SER_G90_T120_Oras_PSN223.37398.37398.3.0.dta	3	GSDGSVGPVGPAGPIGSAGPPGFPGAPGPKGEIGAVGNAGPAGPAGPR	21,Oxidation[P]#0;27,Oxidation[P]#0;29,Oxidation[P]#0;	3.66E-001	4118.03	0.00828	4118.03	-0.00014	-0.03	S	1	True	sp|P08123|CO1A2_HUMAN/
result09	96	210305_09_Orbi2_KN_SER_G90_T120_Oras_PSN223.25540.25540.3.0.dta	3	GNDGATGAAGPPGPTGPAGPPGFPGAVGAKGEAGPQGPR	12,Oxidation[P]#0;21,Oxidation[P]#0;24,Oxidation[P]#0;	3.65E-004	3397.62	0.00000	3397.62	0.00082	0.24	S	1	True	sp|P02452|CO1A1_HUMAN/sp|C0HJN3|CO1A1_ORYAF/
result09	1058	210305_09_Orbi2_KN_SER_G90_T120_Oras_PSN223.48286.48286.4.0.dta	4	LYISKNHLVEIPPNLPSSLVELR	6,Deamidated[N]#0;	3.65E-002	2632.47	0.00000	2632.47	0.00001	0.00	S	1	True	sp|P21809|PGS1_BOVIN/sp|O02678|PGS1_CANLF/sp|O46403|PGS1_HORSE/sp|P21810|PGS1_HUMAN/sp|P28653|PGS1_MOUSE/sp|P47853|PGS1_RAT/sp|O46390|PGS1_SHEEP/
result09	2972	210305_09_Orbi2_KN_SER_G90_T120_Oras_PSN223.25534.25534.4.1.dta	4	GAPGAVGAPGPAGATGDRGEAGPAGSAGPAGPR	11,Oxidation[P]#0;	3.65E-001	2727.31	0.00780	2727.32	-0.00433	-1.59	S	1	True	sp|P85154|CO1A2_MAMAE/
result09	2973	210305_09_Orbi2_KN_SER_G90_T120_Oras_PSN223.16060.16060.3.1.dta	3	GARGEPGGVGPIGPPGER	6,Oxidation[P]#0;14,Oxidation[P]#0;	3.65E-001	1691.85	0.00780	1691.85	0.00163	0.96	S	1	True	sp|P02458|CO2A1_HUMAN/
result09	2974	210305_09_Orbi2_KN_SER_G90_T120_Oras_PSN223.26777.26777.4.0.dta	4	GNDGATGAAGPPGPTGPAGPPGFPGAVGAK	17,Oxidation[P]#0;21,Oxidation[P]#0;24,Oxidation[P]#0;	3.65E-001	2548.20	0.00780	2548.21	-0.00140	-0.55	S	1	True	sp|C0HLH3|CO1A1_ACRSX/sp|C0HLH1|CO1A1_ACRYE/sp|P02453|CO1A1_BOVIN/sp|C0HLG9|CO1A1_BRAVA/sp|Q9XSJ7|CO1A1_CANLF/sp|C0HLG7|CO1A1_CHOHO/sp|C0HJP1|CO1A1_CYCDI/sp|C0HLI1|CO1A1_DOESX/sp|C0HJN9|CO1A1_EQUSP/sp|C0HLH9|CO1A1_GLYSX/sp|C0HJN5|CO1A1_HIPAM/sp|P02452|CO1A1_HUMAN/sp|C0HJP5|CO1A1_MACSX/sp|P0C2W8|CO1A1_MAMAE/sp|C0HLJ5|CO1A1_MEGAE/sp|C0HLJ7|CO1A1_MEGJE/sp|C0HLI9|CO1A1_NEOCO/sp|C0HLJ3|CO1A1_NOTSH/sp|…
[truncated: 22,583 more rows]

## Sheet: novorCloud
Sample	ID	Group Score	Supporting Peptides	Group Size	Protein Score	Distinct Peptides	PSMs	% Covered	Length	MW(kDa)	Description
[truncated: 981 more rows]

## Sheet: Specific Peptides
Sample	Unique specific peptides	Protein	species	Genus/Family	PSMs
[truncated: 32 more rows]
