# Supplementary material for: Bone Adhered Sediments as a Source of Target and Environmental DNA and Proteins
Source: Mol Biol Evol. 2025 Aug 26;42(9):msaf202. doi: 10.1093/molbev/msaf202 (PMC12409277; doi:10.1093/molbev/msaf202)
Supplement: msaf202_Supplementary_Data [file msaf202_supplementary_data.zip › Supplementary_TableS4-Readv2_results.xlsx]

## Sheet: Full 1
PairIndividuals	Rel	Zup	Zdown	P0_mean	Nonnormalized_P0	Nonnormalized_P0_serr	1st_Type	Perc_Win_1stdeg_P0	OverlapNSNPs	NSNPsXNorm	KinshipCoefficient
CHRY001CHRY003	Unrelated	NA	6	1	0.261537	0.003829	N/A	0.743421	30531	7981	-0.00056
CHRY001CHRY005	Unrelated	NA	6	0.979802	0.256111	0.003218	N/A	0.703947	29702	7764	0.020198
CHRY001CHRY009	Unrelated	NA	11	0.99716	0.260648	0.002186	N/A	0.828947	82552	21578	0.00284
CHRY001CHRY011	Unrelated	NA	7	0.995838	0.260302	0.003183	N/A	0.756579	34483	9014	0.004162
CHRY001CHRY012	Unrelated	NA	6	0.983993	0.257206	0.003193	N/A	0.697368	32021	8370	0.016007
CHRY001CHRY015	Unrelated	NA	6	0.993312	0.259642	0.003813	N/A	0.710526	21676	5666	0.006688
CHRY001CHRY017	Unrelated	NA	8	0.997786	0.260811	0.003132	N/A	0.764706	31425	8214	0.002214
CHRY001CHRY020	Unrelated	NA	9	0.988551	0.258397	0.002325	N/A	0.796053	69277	18108	0.011449
CHRY001CHRY022	Unrelated	NA	9	1	0.262794	0.002871	N/A	0.815789	49438	12923	-0.00537
CHRY001CHRY027	Unrelated	NA	7	0.993194	0.259611	0.003182	N/A	0.75	32202	8417	0.006806
CHRY001CHRY028	Unrelated	NA	8	0.991177	0.259084	0.002671	N/A	0.802632	43125	11272	0.008823
CHRY001CHRY029	Unrelated	NA	6	0.992503	0.259431	0.003612	N/A	0.705882	30274	7913	0.007497
CHRY001CHRY034	Unrelated	NA	10	0.990272	0.258847	0.002257	N/A	0.835526	79147	20688	0.009728
CHRY001CHRY036	Unrelated	NA	9	1	0.26411	0.002901	N/A	0.822368	38200	9985	-0.0104
CHRY001CHRY037	Unrelated	NA	10	0.993192	0.259611	0.00239	N/A	0.848684	99368	25974	0.006808
CHRY001CHRY038	Unrelated	NA	7	1	0.265022	0.003899	N/A	0.796053	23515	6147	-0.0139
CHRY001CHRY038B	Unrelated	NA	3	0.9994	0.261233	0.008412	N/A	0.733333	4184	1094	0.0006
CHRY001CHRY038B_Imputed	Unrelated	NA	11	1	0.314245	0.007162	N/A	0.834437	14145	3697	-0.20221
CHRY001CHRY038_Imputed	Unrelated	NA	65	2	0.4662	0.003503	N/A	1	73018	19086	-0.78354
CHRY001CHRY041	Third_Degree	3	3	1	0.24541	0.002545	N/A	0.657895	61933	16189	0
CHRY001CHRY046	Unrelated	NA	11	0.99777	0.260807	0.002132	N/A	0.836601	88713	23189	0.00223
CHRY001CHRY050	Unrelated	NA	10	0.997315	0.260688	0.00234	N/A	0.809211	53961	14105	0.002685
CHRY001CHRY055	Unrelated	NA	12	1	0.262171	0.002024	N/A	0.888158	90704	23709	-0.00299
CHRY003CHRY005	Unrelated	NA	5	1	0.261672	0.005164	N/A	0.735099	10452	2732	-0.00108
CHRY003CHRY009	Unrelated	NA	8	1	0.264047	0.003332	N/A	0.822368	28192	7369	-0.01016
CHRY003CHRY011	Unrelated	NA	4	0.983873	0.257175	0.004991	N/A	0.686667	11673	3051	0.016127
CHRY003CHRY012	Unrelated	NA	7	1	0.273483	0.00535	N/A	0.789474	11189	2925	-0.04626
CHRY003CHRY015	Unrelated	NA	5	1	0.264269	0.006033	N/A	0.736842	7481	1955	-0.01102
CHRY003CHRY017	Unrelated	NA	4	0.976407	0.255223	0.004795	N/A	0.677632	10865	2840	0.023593
CHRY003CHRY020	Unrelated	NA	6	0.994366	0.259918	0.003573	N/A	0.710526	23796	6220	0.005634
CHRY003CHRY022	Unrelated	NA	6	0.996351	0.260436	0.003871	N/A	0.708609	17367	4540	0.003649
CHRY003CHRY027	Unrelated	NA	5	1	0.261858	0.005312	N/A	0.671053	11258	2943	-0.00179
CHRY003CHRY028	Unrelated	NA	6	1	0.261522	0.004159	N/A	0.75	14733	3851	-0.0005
CHRY003CHRY029	Unrelated	NA	5	1	0.262657	0.004975	N/A	0.717105	10508	2747	-0.00485
CHRY003CHRY034	Unrelated	NA	7	1	0.262905	0.00352	N/A	0.796053	27314	7140	-0.0058
CHRY003CHRY036	Unrelated	NA	4	0.985984	0.257727	0.005283	N/A	0.625	13266	3468	0.014016
CHRY003CHRY037	Unrelated	NA	8	0.998271	0.260938	0.002967	N/A	0.736842	34123	8919	0.001729
CHRY003CHRY038	Unrelated	NA	5	1	0.265642	0.005492	N/A	0.736842	8199	2143	-0.01627
CHRY003CHRY038B	Unrelated	NA	1	0.967886	0.252996	0.013657	N/A	0.773973	1502	393	0.032114
CHRY003CHRY038B_Imputed	Unrelated	NA	7	1	0.305913	0.009515	N/A	0.852349	4972	1300	-0.17033
CHRY003CHRY038_Imputed	Unrelated	NA	47	2	0.47009	0.004914	N/A	0.993421	25242	6598	-0.79842
CHRY003CHRY041	Unrelated	NA	7	1	0.264117	0.003844	N/A	0.794702	21464	5610	-0.01043
CHRY003CHRY046	Unrelated	NA	7	0.99656	0.260491	0.0034	N/A	0.789474	30550	7985	0.00344
CHRY003CHRY050	Unrelated	NA	7	1	0.262015	0.003855	N/A	0.736842	18602	4862	-0.00239
CHRY003CHRY055	Unrelated	NA	8	1	0.262759	0.003234	N/A	0.796053	31116	8133	-0.00524
CHRY005CHRY009	Unrelated	NA	6	0.984619	0.25737	0.003477	N/A	0.75	27816	7271	0.015381
CHRY005CHRY011	Unrelated	NA	4	0.985077	0.25749	0.004779	N/A	0.686275	11950	3124	0.014923
CHRY005CHRY012	Unrelated	NA	5	0.989285	0.258589	0.004788	N/A	0.75	11002	2876	0.010715
CHRY005CHRY015	Unrelated	NA	4	0.996535	0.260484	0.006193	N/A	0.717105	7225	1889	0.003465
CHRY005CHRY017	Unrelated	NA	4	0.986016	0.257735	0.005342	N/A	0.69281	10666	2788	0.013984
CHRY005CHRY020	Unrelated	NA	5	0.982818	0.256899	0.003903	N/A	0.718954	23663	6185	0.017182
CHRY005CHRY022	Unrelated	NA	7	1	0.267949	0.004644	N/A	0.763158	16798	4391	-0.02509
CHRY005CHRY027	Unrelated	NA	4	0.991248	0.259103	0.005038	N/A	0.664474	10876	2843	0.008752
CHRY005CHRY028	Unrelated	NA	5	0.996071	0.260363	0.004806	N/A	0.684211	14426	3771	0.003929
CHRY005CHRY029	Unrelated	NA	4	0.981571	0.256573	0.00495	N/A	0.647059	10231	2674	0.018429
CHRY005CHRY034	Unrelated	NA	8	1	0.262067	0.003333	N/A	0.743421	27016	7062	-0.00259
CHRY005CHRY036	Unrelated	NA	4	0.979791	0.256108	0.004662	N/A	0.697368	12975	3392	0.020209
CHRY005CHRY037	Unrelated	NA	7	0.994549	0.259965	0.003515	N/A	0.75	34143	8925	0.005451
CHRY005CHRY038	Unrelated	NA	5	1	0.265319	0.005794	N/A	0.741722	8013	2095	-0.01503
CHRY005CHRY038B	Unrelated	NA	2	1	0.269258	0.013786	N/A	0.734694	1415	370	-0.0301
CHRY005CHRY038B_Imputed	Unrelated	NA	8	1	0.314256	0.009563	N/A	0.827815	4840	1265	-0.20225
CHRY005CHRY038_Imputed	Unrelated	NA	47	2	0.462754	0.004765	N/A	1	24687	6453	-0.77036
CHRY005CHRY041	Unrelated	NA	5	0.982015	0.256689	0.003753	N/A	0.730263	20967	5481	0.017985
CHRY005CHRY046	Unrelated	NA	7	0.998256	0.260934	0.003456	N/A	0.718954	31506	8235	0.001744
CHRY005CHRY050	Unrelated	NA	6	1	0.26337	0.004218	N/A	0.771242	18829	4922	-0.00758
CHRY005CHRY055	Unrelated	NA	6	0.99527	0.260154	0.00375	N/A	0.79085	30678	8019	0.00473
CHRY009CHRY011	Unrelated	NA	7	0.984098	0.257234	0.003037	N/A	0.710526	31831	8320	0.015902
CHRY009CHRY012	Unrelated	NA	6	0.993906	0.259797	0.003927	N/A	0.736842	30085	7864	0.006094
CHRY009CHRY015	Unrelated	NA	7	1	0.264837	0.003924	N/A	0.789474	20001	5228	-0.01319
CHRY009CHRY017	Unrelated	NA	7	0.999724	0.261318	0.003334	N/A	0.75	29753	7777	0.000276
CHRY009CHRY020	Unrelated	NA	10	0.994514	0.259956	0.002312	N/A	0.828947	64457	16848	0.005486
CHRY009CHRY022	Unrelated	NA	9	0.997214	0.260662	0.002697	N/A	0.835526	46075	12044	0.002786
CHRY009CHRY027	Unrelated	NA	8	1	0.265123	0.003533	N/A	0.828947	29756	7778	-0.01428
CHRY009CHRY028	Unrelated	NA	8	1	0.261942	0.003274	N/A	0.809211	40215	10512	-0.00211
CHRY009CHRY029	Unrelated	NA	8	1	0.265459	0.003623	N/A	0.848684	28317	7402	-0.01557
CHRY009CHRY034	Unrelated	NA	10	0.996512	0.260479	0.00236	N/A	0.868421	73603	19239	0.003488
CHRY009CHRY036	Unrelated	NA	8	0.99865	0.261037	0.002934	N/A	0.822368	35742	9343	0.00135
CHRY009CHRY037	Unrelated	NA	13	1	0.263408	0.002067	N/A	0.868421	92313	24130	-0.00772
CHRY009CHRY038	Unrelated	NA	8	1	0.269045	0.003788	N/A	0.75	22145	5788	-0.02928
CHRY009CHRY038B	Unrelated	NA	3	0.995905	0.26032	0.008636	N/A	0.798658	3876	1013	0.004095
CHRY009CHRY038B_Imputed	Unrelated	NA	11	1	0.31412	0.007046	N/A	0.874172	13237	3460	-0.20173
CHRY009CHRY038_Imputed	Unrelated	NA	61	2	0.466554	0.003794	N/A	1	67677	17690	-0.7849
CHRY009CHRY041	Unrelated	NA	10	1	0.264382	0.002812	N/A	0.828947	57417	15008	-0.01144
CHRY009CHRY046	Unrelated	NA	10	0.988581	0.258405	0.0022	N/A	0.802632	82537	21574	0.011419
CHRY009CHRY050	Unrelated	NA	8	1	0.262027	0.003111	N/A	0.815789	49907	13045	-0.00244
CHRY009CHRY055	Unrelated	NA	11	1	0.265797	0.002534	N/A	0.881579	83861	21920	-0.01686
CHRY011CHRY012	Unrelated	NA	6	1	0.263936	0.004444	N/A	0.756579	13795	3606	-0.00974
CHRY011CHRY015	Unrelated	NA	4	0.991041	0.259049	0.006232	N/A	0.668874	8261	2159	0.008959
CHRY011CHRY017	Unrelated	NA	5	0.98688	0.257961	0.004655	N/A	0.679739	12436	3251	0.01312
CHRY011CHRY020	Second_Degree	0.946688	5	1	0.233185	0.003909	N/A	0.503268	26910	7034	0
CHRY011CHRY022	Third_Degree	0.262467	4	1	0.252188	0.003939	N/A	0.677632	19426	5078	0
CHRY011CHRY027	Unrelated	NA	5	1	0.262111	0.004911	N/A	0.697368	12365	3232	-0.00276
CHRY011CHRY028	Unrelated	NA	4	0.970004	0.253549	0.00423	N/A	0.710526	16904	4419	0.029996
CHRY011CHRY029	Unrelated	NA	5	1	0.263854	0.004948	N/A	0.732026	11874	3104	-0.00942
CHRY011CHRY034	Unrelated	NA	6	0.991991	0.259297	0.003577	N/A	0.763158	32511	8498	0.008009
CHRY011CHRY036	Unrelated	NA	4	0.974149	0.254633	0.004313	N/A	0.625	14947	3907	0.025851
CHRY011CHRY037	Unrelated	NA	8	0.994061	0.259838	0.002958	N/A	0.769737	40202	10508	0.005939
CHRY011CHRY038	Unrelated	NA	5	1	0.265893	0.005669	N/A	0.730263	9391	2455	-0.01723
CHRY011CHRY038B	Unrelated	NA	2	1	0.261808	0.012909	N/A	0.741722	1715	448	-0.0016
CHRY011CHRY038B_Imputed	Unrelated	NA	8	1	0.30385	0.008908	N/A	0.818792	5325	1392	-0.16244
CHRY011CHRY038_Imputed	Unrelated	NA	53	2	0.461193	0.004262	N/A	1	27869	7285	-0.76439
CHRY011CHRY041	Unrelated	NA	6	1	0.261438	0.003949	N/A	0.743421	23956	6262	-0.00018
CHRY011CHRY046	Unrelated	NA	8	0.990231	0.258837	0.002805	N/A	0.723684	39693	10375	0.009769
CHRY011CHRY050	Unrelated	NA	6	0.98684	0.25795	0.003609	N/A	0.75817	23175	6058	0.01316
CHRY011CHRY055	Unrelated	NA	7	1	0.26143	0.003603	N/A	0.79085	35631	9314	-0.00015
CHRY012CHRY015	Unrelated	NA	4	0.998922	0.261108	0.005671	N/A	0.761589	8012	2094	0.001078
CHRY012CHRY017	Unrelated	NA	6	1	0.266201	0.004979	N/A	0.763158	11589	3029	-0.0184
CHRY012CHRY020	Unrelated	NA	6	0.995498	0.260213	0.003801	N/A	0.723684	25579	6686	0.004502
CHRY012CHRY022	Unrelated	NA	5	0.98486	0.257433	0.003944	N/A	0.684211	18230	4765	0.01514
CHRY012CHRY027	Unrelated	NA	5	1	0.263967	0.005308	N/A	0.703947	11706	3060	-0.00986
CHRY012CHRY028	Unrelated	NA	6	1	0.261731	0.004124	N/A	0.743421	15791	4128	-0.00131
CHRY012CHRY029	Unrelated	NA	5	1	0.263925	0.005107	N/A	0.675497	11113	2905	-0.0097
CHRY012CHRY034	Unrelated	NA	7	0.992911	0.259537	0.003239	N/A	0.756579	29988	7839	0.007089
CHRY012CHRY036	Unrelated	NA	4	0.989549	0.258658	0.00493	N/A	0.703947	14177	3706	0.010451
CHRY012CHRY037	Unrelated	NA	9	1	0.264199	0.003058	N/A	0.789474	37449	9789	-0.01075
CHRY012CHRY038	Unrelated	NA	5	1	0.264274	0.005385	N/A	0.715232	8915	2330	-0.01103
CHRY012CHRY038B	Unrelated	NA	2	1	0.261477	0.01365	N/A	0.805369	1503	393	-0.00033
CHRY012CHRY038B_Imputed	Unrelated	NA	7	1	0.302845	0.009664	N/A	0.85906	5062	1323	-0.15859
CHRY012CHRY038_Imputed	Unrelated	NA	49	2	0.463814	0.004662	N/A	0.993421	26474	6920	-0.77441
CHRY012CHRY041	Unrelated	NA	6	0.993632	0.259726	0.003722	N/A	0.703947	22466	5872	0.006368
CHRY012CHRY046	Unrelated	NA	8	1	0.26189	0.003058	N/A	0.842105	36080	9431	-0.00191
CHRY012CHRY050	Unrelated	NA	6	0.999283	0.261203	0.003759	N/A	0.769737	21267	5559	0.000717
CHRY012CHRY055	Unrelated	NA	7	0.998679	0.261045	0.00365	N/A	0.763158	33228	8685	0.001321
CHRY015CHRY017	Unrelated	NA	4	0.990569	0.258925	0.006112	N/A	0.703947	7647	1999	0.009431
CHRY015CHRY020	Unrelated	NA	4	0.969162	0.253329	0.004052	N/A	0.671053	17120	4475	0.030838
CHRY015CHRY022	Unrelated	NA	6	1	0.265268	0.004863	N/A	0.743421	11920	3116	-0.01484
CHRY015CHRY027	Unrelated	NA	2	0.962752	0.251654	0.006037	N/A	0.649007	7709	2015	0.037248
CHRY015CHRY028	Unrelated	NA	5	1	0.264647	0.00545	N/A	0.710526	10497	2744	-0.01246
CHRY015CHRY029	Unrelated	NA	4	0.998143	0.260905	0.006017	N/A	0.662252	7382	1930	0.001857
CHRY015CHRY034	Unrelated	NA	5	0.982655	0.256856	0.004053	N/A	0.671053	19252	5032	0.017345
CHRY015CHRY036	Unrelated	NA	4	0.979934	0.256145	0.005228	N/A	0.642384	9479	2478	0.020066
CHRY015CHRY037	Unrelated	NA	7	0.999467	0.261251	0.003549	N/A	0.763158	24287	6348	0.000533
CHRY015CHRY038	Unrelated	NA	3	0.989189	0.258564	0.006964	N/A	0.675497	5809	1518	0.010811
CHRY015CHRY038B	Unrelated	NA	2	1	0.262376	0.016207	N/A	0.837838	1010	264	-0.00377
CHRY015CHRY038B_Imputed	Unrelated	NA	8	1	0.312865	0.010058	N/A	0.878378	3420	894	-0.19693
CHRY015CHRY038_Imputed	Unrelated	NA	46	2	0.466854	0.005006	N/A	1	17770	4645	-0.78604
CHRY015CHRY041	Unrelated	NA	6	1	0.262641	0.004535	N/A	0.75	15169	3965	-0.00478
CHRY015CHRY046	Third_Degree	0.534246	4	1	0.251202	0.00378	N/A	0.651316	21628	5653	0
CHRY015CHRY050	Unrelated	NA	5	0.986572	0.25788	0.004648	N/A	0.675497	13134	3433	0.013428
CHRY015CHRY055	Unrelated	NA	8	1	0.264616	0.003662	N/A	0.710526	22236	5812	-0.01234
CHRY017CHRY020	Unrelated	NA	5	0.986107	0.257759	0.004187	N/A	0.718954	24779	6477	0.013893
CHRY017CHRY022	Unrelated	NA	5	0.985619	0.257631	0.003835	N/A	0.703947	17789	4650	0.014381
CHRY017CHRY027	Unrelated	NA	6	1	0.264117	0.004842	N/A	0.710526	11529	3014	-0.01043
CHRY017CHRY028	Unrelated	NA	6	1	0.263055	0.004414	N/A	0.736842	15415	4029	-0.00637
CHRY017CHRY029	Unrelated	NA	3	0.97433	0.25468	0.005086	N/A	0.718954	10790	2820	0.02567
CHRY017CHRY034	Unrelated	NA	8	1	0.264071	0.003226	N/A	0.782895	28178	7365	-0.01026
CHRY017CHRY036	Unrelated	NA	5	0.994803	0.260032	0.004669	N/A	0.684211	13856	3622	0.005197
CHRY017CHRY037	Unrelated	NA	6	0.9834	0.257051	0.003197	N/A	0.756579	35526	9286	0.0166
CHRY017CHRY038	Unrelated	NA	5	1	0.263912	0.005892	N/A	0.697368	8518	2227	-0.00965
CHRY017CHRY038B	Unrelated	NA	0.300627	0.921538	0.240881	0.013292	N/A	0.777027	1453	380	0.078462
CHRY017CHRY038B_Imputed	Unrelated	NA	7	1	0.309623	0.009769	N/A	0.826667	5061	1323	-0.18452
CHRY017CHRY038_Imputed	Unrelated	NA	53	2	0.46706	0.004348	N/A	1	25789	6741	-0.78683
CHRY017CHRY041	Unrelated	NA	6	1	0.261778	0.003916	N/A	0.776316	22244	5814	-0.00149
CHRY017CHRY046	Unrelated	NA	8	0.996759	0.260543	0.003108	N/A	0.730263	31703	8287	0.003241
CHRY017CHRY050	Unrelated	NA	5	0.992401	0.259404	0.004153	N/A	0.72549	19221	5024	0.007599
CHRY017CHRY055	Unrelated	NA	6	0.990386	0.258877	0.003628	N/A	0.764706	32274	8436	0.009614
CHRY020CHRY022	Unrelated	NA	9	1	0.263128	0.003063	N/A	0.763158	38867	10159	-0.00665
CHRY020CHRY027	Unrelated	NA	6	0.991972	0.259292	0.003834	N/A	0.717105	25076	6555	0.008028
CHRY020CHRY028	Unrelated	NA	8	1	0.262123	0.003286	N/A	0.756579	33759	8824	-0.0028
CHRY020CHRY029	Unrelated	NA	6	0.991369	0.259134	0.004037	N/A	0.718954	23702	6195	0.008631
CHRY020CHRY034	Unrelated	NA	10	1	0.261888	0.00247	N/A	0.855263	62141	16243	-0.00191
CHRY020CHRY036	Unrelated	NA	7	0.995182	0.260131	0.003161	N/A	0.75	30131	7876	0.004818
CHRY020CHRY037	Unrelated	NA	10	0.99184	0.259257	0.002194	N/A	0.835526	78424	20499	0.00816
CHRY020CHRY038	Unrelated	NA	6	0.994092	0.259846	0.003911	N/A	0.736842	18688	4885	0.005908
CHRY020CHRY038B	Unrelated	NA	3	1	0.264225	0.00881	N/A	0.8	3304	864	-0.01085
CHRY020CHRY038B_Imputed	Unrelated	NA	10	1	0.307347	0.007306	N/A	0.827815	11147	2914	-0.17582
CHRY020CHRY038_Imputed	Unrelated	NA	60	2	0.467626	0.003871	N/A	0.993421	57082	14921	-0.78899
CHRY020CHRY041	Unrelated	NA	8	0.994346	0.259912	0.002934	N/A	0.782895	48374	12644	0.005654
CHRY020CHRY046	Third_Degree	0.688125	5	1	0.25107	0.003127	N/A	0.730263	70072	18316	0
CHRY020CHRY050	Unrelated	NA	6	0.984135	0.257243	0.003634	N/A	0.810458	42454	11097	0.015865
CHRY020CHRY055	Unrelated	NA	10	0.998775	0.26107	0.002439	N/A	0.764706	71184	18607	0.001225
CHRY022CHRY027	Unrelated	NA	6	1	0.262434	0.004486	N/A	0.756579	18035	4714	-0.00399
CHRY022CHRY028	Unrelated	NA	6	0.987604	0.25815	0.003696	N/A	0.690789	24141	6310	0.012396
CHRY022CHRY029	Unrelated	NA	5	0.992226	0.259358	0.004352	N/A	0.677632	16857	4406	0.007774
CHRY022CHRY034	Unrelated	NA	8	1	0.261606	0.002945	N/A	0.769737	44567	11649	-0.00083
CHRY022CHRY036	Unrelated	NA	6	0.98668	0.257908	0.003677	N/A	0.736842	21496	5619	0.01332
CHRY022CHRY037	Unrelated	NA	7	0.977719	0.255566	0.002854	N/A	0.69281	55872	14604	0.022281
CHRY022CHRY038	Unrelated	NA	4	0.984185	0.257256	0.004911	N/A	0.690789	13333	3485	0.015815
CHRY022CHRY038B	Unrelated	NA	3	1	0.265409	0.011255	N/A	0.75	2385	623	-0.01537
CHRY022CHRY038B_Imputed	Unrelated	NA	9	1	0.310725	0.008116	N/A	0.847682	7888	2062	-0.18874
CHRY022CHRY038_Imputed	Unrelated	NA	57	2	0.467485	0.004081	N/A	1	40427	10567	-0.78845
CHRY022CHRY041	Unrelated	NA	6	0.9778	0.255587	0.003291	N/A	0.69281	34677	9064	0.0222
CHRY022CHRY046	Unrelated	NA	7	0.981902	0.25666	0.002957	N/A	0.769737	50304	13149	0.018098
CHRY022CHRY050	Unrelated	NA	6	0.990836	0.258995	0.003597	N/A	0.745098	30406	7948	0.009164
CHRY022CHRY055	Unrelated	NA	9	1	0.262358	0.002859	N/A	0.802632	50473	13193	-0.0037
CHRY027CHRY028	Unrelated	NA	5	1	0.262827	0.004736	N/A	0.763158	15767	4121	-0.0055
CHRY027CHRY029	Unrelated	NA	5	1	0.262023	0.005326	N/A	0.697368	10896	2848	-0.00242
CHRY027CHRY034	Unrelated	NA	9	1	0.267014	0.003266	N/A	0.836601	28564	7466	-0.02152
CHRY027CHRY036	Unrelated	NA	6	1	0.264334	0.004519	N/A	0.768212	13918	3638	-0.01126
CHRY027CHRY037	Unrelated	NA	8	1	0.26387	0.003482	N/A	0.809211	35942	9395	-0.00949
CHRY027CHRY038	Unrelated	NA	4	0.995152	0.260123	0.005913	N/A	0.7	8619	2253	0.004848
CHRY027CHRY038B	Unrelated	NA	1	0.971447	0.253927	0.013244	N/A	0.824324	1528	399	0.028553
CHRY027CHRY038B_Imputed	Unrelated	NA	8	1	0.31159	0.009517	N/A	0.818792	5151	1346	-0.19205
CHRY027CHRY038_Imputed	Unrelated	NA	47	2	0.460491	0.004715	N/A	0.986842	26298	6874	-0.7617
CHRY027CHRY041	Unrelated	NA	7	1	0.261769	0.003613	N/A	0.769737	22325	5836	-0.00145
CHRY027CHRY046	Third_Degree	0.738888	4	1	0.2504	0.003819	N/A	0.611842	31865	8329	0
CHRY027CHRY050	Unrelated	NA	7	1	0.26454	0.003962	N/A	0.763158	19343	5056	-0.01205
CHRY027CHRY055	Unrelated	NA	8	1	0.265429	0.003757	N/A	0.797386	32811	8576	-0.01545
CHRY028CHRY029	Unrelated	NA	5	0.993586	0.259714	0.004688	N/A	0.717105	14593	3814	0.006414
CHRY028CHRY034	Unrelated	NA	7	0.989916	0.258754	0.003107	N/A	0.743421	38724	10122	0.010084
CHRY028CHRY036	Unrelated	NA	6	0.99944	0.261244	0.004213	N/A	0.776316	18588	4859	0.00056
CHRY028CHRY037	Unrelated	NA	8	0.990634	0.258942	0.002631	N/A	0.769737	48200	12599	0.009366
CHRY028CHRY038	Unrelated	NA	5	1	0.265461	0.005224	N/A	0.75	11497	3005	-0.01557
CHRY028CHRY038B	Unrelated	NA	2	0.976174	0.255162	0.011811	N/A	0.709459	2034	532	0.023826
CHRY028CHRY038B_Imputed	Unrelated	NA	9	1	0.309455	0.00838	N/A	0.806667	6938	1814	-0.18388
CHRY028CHRY038_Imputed	Unrelated	NA	55	2	0.467676	0.004233	N/A	1	35531	9287	-0.78919
CHRY028CHRY041	Unrelated	NA	7	0.984763	0.257407	0.00312	N/A	0.756579	30038	7852	0.015237
CHRY028CHRY046	Unrelated	NA	9	1	0.263698	0.003141	N/A	0.855263	43584	11392	-0.00883
CHRY028CHRY050	Unrelated	NA	7	0.996575	0.260495	0.003518	N/A	0.736842	26465	6918	0.003425
CHRY028CHRY055	Unrelated	NA	8	1	0.261938	0.003137	N/A	0.842105	43934	11484	-0.0021
CHRY029CHRY034	Unrelated	NA	6	0.982251	0.256751	0.003377	N/A	0.736842	27478	7182	0.017749
CHRY029CHRY036	Unrelated	NA	5	1	0.262232	0.004756	N/A	0.703947	13244	3462	-0.00322
CHRY029CHRY037	Unrelated	NA	7	0.996079	0.260365	0.00323	N/A	0.822368	34225	8946	0.003921
CHRY029CHRY038	Unrelated	NA	5	1	0.263879	0.005498	N/A	0.738562	8106	2119	-0.00952
CHRY029CHRY038B	Second_Degree	0.25647	2	1	0.23331	0.013939	N/A	0.789116	1423	372	0
CHRY029CHRY038B_Imputed	Unrelated	NA	8	1	0.304625	0.009016	N/A	0.785235	4865	1272	-0.1654
CHRY029CHRY038_Imputed	Unrelated	NA	47	2	0.461239	0.004821	N/A	1	24677	6450	-0.76456
CHRY029CHRY041	Unrelated	NA	8	1	0.266521	0.003926	N/A	0.776316	21094	5514	-0.01963
CHRY029CHRY046	Unrelated	NA	8	1	0.262085	0.003295	N/A	0.751634	30864	8068	-0.00266
CHRY029CHRY050	Unrelated	NA	6	1	0.261397	0.003853	N/A	0.745098	18646	4874	-2.42e-05
CHRY029CHRY055	Unrelated	NA	7	1	0.263228	0.003583	N/A	0.830065	30882	8072	-0.00703
CHRY034CHRY036	Unrelated	NA	7	0.988825	0.258469	0.003075	N/A	0.717105	34271	8958	0.011175
CHRY034CHRY037	Unrelated	NA	9	1	0.26256	0.002779	N/A	0.842105	90905	23762	-0.00447
CHRY034CHRY038	Unrelated	NA	7	1	0.262438	0.003762	N/A	0.736842	21407	5596	-0.00401
CHRY034CHRY038B	Unrelated	NA	2	0.959739	0.250866	0.008351	N/A	0.731544	3751	980	0.040261
CHRY034CHRY038B_Imputed	Unrelated	NA	10	1	0.308198	0.007266	N/A	0.854305	12466	3258	-0.17907
CHRY034CHRY038_Imputed	Unrelated	NA	59	2	0.461857	0.003803	N/A	1	65018	16995	-0.76692
CHRY034CHRY041	Unrelated	NA	10	1	0.261403	0.002452	N/A	0.809211	55623	14539	-4.76e-05
CHRY034CHRY046	Unrelated	NA	11	0.999446	0.261246	0.002151	N/A	0.868421	84189	22006	0.000554
CHRY034CHRY050	Unrelated	NA	8	0.99319	0.25961	0.00286	N/A	0.815789	50572	13219	0.00681
CHRY034CHRY055	Unrelated	NA	12	1	0.261425	0.002051	N/A	0.882353	81140	21209	-0.00013
CHRY036CHRY037	Unrelated	NA	9	0.998043	0.260879	0.002707	N/A	0.776316	43227	11299	0.001957
CHRY036CHRY038	Unrelated	NA	4	0.996516	0.26048	0.005335	N/A	0.703947	10258	2681	0.003484
CHRY036CHRY038B	Unrelated	NA	2	0.980103	0.256189	0.012018	N/A	0.777027	1858	486	0.019897
CHRY036CHRY038B_Imputed	Unrelated	NA	9	1	0.309914	0.008401	N/A	0.813333	6163	1611	-0.18564
CHRY036CHRY038_Imputed	Unrelated	NA	53	2	0.46383	0.00429	N/A	1	31518	8238	-0.77447
CHRY036CHRY041	Unrelated	NA	7	0.997644	0.260775	0.003623	N/A	0.769737	26985	7054	0.002356
CHRY036CHRY046	Unrelated	NA	8	1	0.261822	0.003302	N/A	0.796053	38954	10182	-0.00165
CHRY036CHRY050	Unrelated	NA	6	0.993129	0.259594	0.004093	N/A	0.723684	23660	6184	0.006871
CHRY036CHRY055	Unrelated	NA	8	0.991037	0.259047	0.002805	N/A	0.796053	39321	10278	0.008963
CHRY037CHRY038	Unrelated	NA	8	1	0.263893	0.003361	N/A	0.796053	26848	7018	-0.00958
CHRY037CHRY038B	Unrelated	NA	3	0.989333	0.258602	0.007338	N/A	0.711409	4621	1208	0.010667
CHRY037CHRY038B_Imputed	Unrelated	NA	11	1	0.311615	0.006928	N/A	0.827815	15824	4136	-0.19215
CHRY037CHRY038_Imputed	Unrelated	NA	65	2	0.467551	0.003561	N/A	1	81790	21379	-0.78871
CHRY037CHRY041	Unrelated	NA	6	0.976591	0.255271	0.002872	N/A	0.764706	69432	18149	0.023409
CHRY037CHRY046	Unrelated	NA	9	0.999032	0.261137	0.002753	N/A	0.855263	104290	27260	0.000968
CHRY037CHRY050	Unrelated	NA	11	1	0.262718	0.00232	N/A	0.823529	62390	16308	-0.00508
CHRY037CHRY055	Unrelated	NA	13	1	0.264198	0.002139	N/A	0.914474	101689	26581	-0.01074
CHRY038BCHRY038B_Imputed	Unrelated	NA	4	1	0.302113	0.014879	N/A	0.857143	1420	371	-0.15579
CHRY038BCHRY038_Imputed	Unrelated	NA	8	1	0.320265	0.010298	N/A	0.826667	3469	907	-0.22524
CHRY038BCHRY041	Unrelated	NA	3	1	0.26481	0.00959	N/A	0.761589	2836	741	-0.01308
CHRY038BCHRY046	Unrelated	NA	3	0.986467	0.257853	0.008349	N/A	0.682119	4266	1115	0.013533
CHRY038BCHRY050	Unrelated	NA	2	0.969339	0.253376	0.010599	N/A	0.72973	2518	658	0.030661
CHRY038BCHRY055	Unrelated	NA	4	1	0.265995	0.008265	N/A	0.766667	4267	1115	-0.01762
CHRY038B_ImputedCHRY038_Imputed	IdenticalTwins/SameIndividual	54	NA	0.120168	0.031411	0.002423	N/A	0.993377	45080	11783	0.879832
CHRY038B_ImputedCHRY041	Unrelated	NA	11	1	0.320431	0.007791	N/A	0.821192	10024	2620	-0.22587
CHRY038B_ImputedCHRY046	Unrelated	NA	11	1	0.313501	0.007007	N/A	0.84106	13866	3624	-0.19936
CHRY038B_ImputedCHRY050	Unrelated	NA	8	1	0.301918	0.008162	N/A	0.847682	8446	2208	-0.15505
CHRY038B_ImputedCHRY055	Unrelated	NA	11	1	0.312402	0.007135	N/A	0.854305	14683	3838	-0.19516
CHRY038CHRY038B	IdenticalTwins/SameIndividual	0.760221	NA	0.58748	0.153562	0.012901	N/A	0.782313	1081	283	0.41252
CHRY038CHRY038B_Imputed	First_Degree	0.969355	5	1	0.203991	0.008654	N/A	0.680272	3809	996	0.219594
CHRY038CHRY038_Imputed	Unrelated	NA	18	1	0.320018	0.004717	N/A	0.973684	22605	5909	-0.22429
CHRY038CHRY041	Unrelated	NA	8	1	0.268962	0.004102	N/A	0.796053	16467	4304	-0.02897
CHRY038CHRY046	Unrelated	NA	7	1	0.263441	0.003667	N/A	0.777778	24385	6374	-0.00784
CHRY038CHRY050	Unrelated	NA	5	0.994687	0.260001	0.00451	N/A	0.736842	14823	3875	0.005313
CHRY038CHRY055	Unrelated	NA	6	0.996691	0.260525	0.003858	N/A	0.730263	24251	6339	0.003309
CHRY038_ImputedCHRY041	Unrelated	NA	58	2	0.466157	0.003969	N/A	1	50837	13288	-0.78337
CHRY038_ImputedCHRY046	Unrelated	NA	66	2	0.462523	0.003433	N/A	0.993421	72591	18975	-0.76947
CHRY038_ImputedCHRY050	Unrelated	NA	52	2	0.465203	0.004353	N/A	0.993421	44170	11546	-0.77972
CHRY038_ImputedCHRY055	Unrelated	NA	61	2	0.463839	0.003732	N/A	1	74776	19546	-0.77451
CHRY041CHRY046	Unrelated	NA	8	0.994688	0.260002	0.002729	N/A	0.822368	61565	16092	0.005312
CHRY041CHRY050	Unrelated	NA	8	0.999976	0.261384	0.003193	N/A	0.784314	37619	9833	2.42e-05
CHRY041CHRY055	Unrelated	NA	10	1	0.262905	0.002598	N/A	0.809211	63369	16564	-0.00579
CHRY046CHRY050	Unrelated	NA	9	0.99853	0.261006	0.00262	N/A	0.815789	60263	15752	0.00147
CHRY046CHRY055	Unrelated	NA	9	1	0.264446	0.003102	N/A	0.888889	92446	24164	-0.01169
CHRY050CHRY055	Unrelated	NA	7	0.991384	0.259138	0.003384	N/A	0.784314	55619	14538	0.008616
