# Supplementary material for: Bone Adhered Sediments as a Source of Target and Environmental DNA and Proteins
Source: Mol Biol Evol. 2025 Aug 26;42(9):msaf202. doi: 10.1093/molbev/msaf202 (PMC12409277; doi:10.1093/molbev/msaf202)
Supplement: msaf202_Supplementary_Data [file msaf202_supplementary_data.zip › Supplementary_TableS7-Sourcetracker2_and_bacterial_species_abundances.xlsx]

## Sheet: A- Sourcetracker2 Results
Source	CHRY038B	CHRY051B	DUX010B	DUX012B	EDI013B	GAM042B	JDS123B	JDS157B	NMS022B	NMS031B	TRM003B
Soil	0.059	0.098	0	0.65	0.053	0	0.003	0	0.046	0	0
Farm_Soil	0.076	0.019	0	0.047	0.934	0	0.033	0.012	0.137	0.378	0.001
Ruminant_Gut	0	0.009	0.213	0.17	0	0	0	0	0	0	0
Human_ruralGut	0.009	0.03	0.282	0.058	0	0	0.706	0.007	0.774	0.443	0
Human_urbanGut	0.015	0.02	0.123	0.057	0	0	0.134	0	0.013	0.051	0
Skin	0.003	0.06	0.034	0	0.009	0.999	0.024	0.01	0	0.022	0.036
SubPlaque	0	0.014	0.001	0	0.001	0	0	0	0	0	0.02
SupPlaque	0.002	0.012	0	0	0	0	0	0	0	0	0.032
Calculus	0.03	0.056	0	0	0	0	0	0	0	0	0.256
Unknown	0.806	0.682	0.347	0.018	0.003	0.001	0.1	0.971	0.03	0.106	0.655

## Sheet: B - Sourcetracker2 Feature per 
Human gut	Ruminant Gut	Oral	Skin	Soil
Clostridium_scindens	Acidaminococcus_fermentans	Actinomyces_viscosus	Cutibacterium_acnes	Sorangium_cellulosum
Ruminococcus_gnavus	Acidaminococcus_intestini	Capnocytophaga_gingivalis	Gordonia_polyisoprenivorans	Rhodococcus_sp._PBTS_1
Akkermansia_muciniphila	Alloprevotella_sp._E39	Capnocytophaga_leadbetteri	Acinetobacter_johnsonii	Gordonia_polyisoprenivorans
Alistipes_communis	Bacteroides_heparinolyticus	Capnocytophaga_sp._FDAARGOS_737	Haemophilus_parainfluenzae	Phytohabitans_suffuscus
Alistipes_finegoldii	Clostridiales_bacterium_CCNA10	Actinomyces_sp._oral_taxon_897	Xanthomonas_campestris	Microvirga_ossetica
Alistipes_indistinctus	Enterocloster_bolteae	Campylobacter_rectus	Pseudomonas_putida	Paracoccus_sanguinis
Alistipes_onderdonkii	Fibrobacter_succinogenes	Anaerolineaceae_bacterium_oral_taxon_439	Pauljensenia_hongkongensis	Bradyrhizobium_icense
Alistipes_shahii	Lachnospira_eligens	Campylobacter_showae	Mycolicibacterium_phocaicum	Achromobacter_xylosoxidans
Anaerobutyricum_hallii	Lachnospiraceae_bacterium_GAM79	Actinomyces_oris	Pseudomonas_moraviensis	Stenotrophomonas_maltophilia
Anaerostipes_hadrus	Methanobrevibacter_millerae	Aggregatibacter_segnis	Micrococcus_luteus	Bradyrhizobium_sp._CCBAU_051011
Bacteroides_caccae	Methanobrevibacter_smithii	Actinomyces_naeslundii	Pseudomonas_fragi	Pseudomonas_fluorescens
Bacteroides_cellulosilyticus	Muribaculaceae_bacterium_DSM_108610	Actinomyces_sp._oral_taxon_171	Acinetobacter_lwoffii	Xanthomonas_campestris
Bacteroides_fragilis	Olsenella_umbonata	Aggregatibacter_aphrophilus	Lactococcus_lactis	Micrococcus_luteus
Bacteroides_intestinalis	Phocaeicola_vulgatus	Capnocytophaga_sp._oral_taxon_323	Moraxella_osloensis	Pseudonocardia_sp._AL041005-10
Bacteroides_ovatus	Prevotella_ruminicola	Abiotrophia_defectiva	Pseudomonas_fluorescens	Pseudomonas_stutzeri
Bacteroides_sp._A1C1	Roseburia_hominis	Campylobacter_concisus	Staphylococcus_epidermidis	Bradyrhizobium_paxllaeri
Bacteroides_sp._CACC_737	Roseburia_intestinalis	Campylobacter_gracilis	Paracoccus_sanguinis	Sinorhizobium_fredii
Bacteroides_sp._HF-5287	Ruminococcus_albus	Actinomyces_sp._oral_taxon_414	Stenotrophomonas_maltophilia	Variovorax_paradoxus
Bacteroides_thetaiotaomicron	Ruminococcus_bicirculans	Capnocytophaga_endodontalis	Gordonia_bronchialis	Mycolicibacterium_phocaicum
Bacteroides_uniformis	Ruminococcus_sp._JE7A12	Candidatus_Saccharibacteria_bacterium_oral_taxon_488	Rhodococcus_sp._PBTS_1	Pseudomonas_putida
Bacteroides_xylanisolvens		Capnocytophaga_sp._oral_taxon_864	Neisseria_elongata	Lentzea_guizhouensis
Bifidobacterium_adolescentis		Capnocytophaga_sp._oral_taxon_902	Streptococcus_oralis	Geodermatophilus_obscurus
Bifidobacterium_longum		Capnocytophaga_sputigena	Streptococcus_sp._HSISM1	Modestobacter_marinus
Bifidobacterium_pseudocatenulatum		Cardiobacterium_hominis	Streptococcus_mitis	Pseudomonas_fluorescens
Blautia_sp._SC05B48		Corynebacterium_matruchotii	Streptococcus_parasanguinis	Stenotrophomonas_maltophilia
Butyricimonas_faecalis		Desulfobulbus_oralis	Gemella_morbillorum	Variovorax_paradoxus
Clostridiales_bacterium_CCNA10		Desulfomicrobium_orale	Gemella_haemolysans	Microvirga_ossetica
Clostridioides_difficile		Eikenella_corrodens	Schaalia_odontolytica	Bradyrhizobium_sp._CCBAU_051011
Collinsella_aerofaciens		[Eubacterium]_minutum	Rothia_aeria	Bradyrhizobium_icense
Desulfovibrio_piger		Filifactor_alocis	Rothia_mucilaginosa	Bradyrhizobium_paxllaeri
Dysosmobacter_welbionis		Fusobacterium_hwasookii	Prevotella_melaninogenica	Sinorhizobium_fredii
Enterocloster_bolteae		Fusobacterium_nucleatum	Neisseria_mucosa	Achromobacter_xylosoxidans
Erysipelotrichaceae_bacterium_GAM147		Gemella_morbillorum	Streptococcus_gordonii	Pseudomonas_putida
Faecalibacterium_prausnitzii		Haemophilus_parainfluenzae	Streptococcus_pneumoniae	Mycolicibacterium_phocaicum
Faecalitalea_cylindroides		Kingella_oralis	Streptococcus_salivarius	Phytohabitans_suffuscus
Flavonifractor_plautii		Lachnospiraceae_bacterium_oral_taxon_500	Actinomyces_viscosus	Lentzea_guizhouensis
Flintibacter_sp._KGMB00164		Lautropia_mirabilis	Veillonella_parvula
Lachnospira_eligens		Leptotrichia_buccalis	Veillonella_atypica
Lachnospiraceae_bacterium_Choco86		Leptotrichia_sp._oral_taxon_212	Neisseria_subflava
Lachnospiraceae_bacterium_GAM79		Leptotrichia_trevisanii	Conchiformibius_steedae
Lactobacillus_ruminis		Leptotrichia_wadei	Prevotella_jejuni
Longibaculum_sp._KGMB06250		Neisseria_elongata	Lawsonella_clevelandensis
Massilistercora_timonensis		Neisseria_mucosa	Streptococcus_canis
Megamonas_funiformis		Neisseria_sicca	Gardnerella_vaginalis
Methanobrevibacter_smithii		Neisseria_sp._oral_taxon_014	Cutibacterium_granulosum
Odoribacter_splanchnicus		Olsenella_sp._oral_taxon_807	Cutibacterium_avidum
Oscillibacter_sp._PEA192		Olsenella_uli	Corynebacterium_singulare
Parabacteroides_distasonis		Ottowia_sp._oral_taxon_894	Corynebacterium_jeikeium
Paraprevotella_xylaniphila		Porphyromonas_gingivalis	Corynebacterium_segmentosum
Phascolarctobacterium_faecium		Prevotella_denticola	Corynebacterium_ureicelerivorans
Phocaeicola_dorei		Prevotella_enoeca	Corynebacterium_kroppenstedtii
Phocaeicola_vulgatus		Prevotella_intermedia	Corynebacterium_simulans
Roseburia_hominis		Prevotella_oris	Corynebacterium_minutissimum
Roseburia_intestinalis		Pseudopropionibacterium_propionicum	Corynebacterium_aurimucosum
Ruminococcus_bicirculans		Rothia_aeria	Corynebacterium_imitans
Ruminococcus_sp._JE7A12		Rothia_dentocariosa	Dermabacter_vaginalis
Ruthenibacterium_lactatiformans		Rothia_mucilaginosa	Staphylococcus_hominis
Streptococcus_thermophilus		Schaalia_cardiffensis	Staphylococcus_capitis
Treponema_succinifaciens		Schaalia_odontolytica	Staphylococcus_fleurettii
		Selenomonas_sp._oral_taxon_126	Staphylococcus_pasteuri
		Selenomonas_sp._oral_taxon_136	Staphylococcus_haemolyticus
		Selenomonas_sp._oral_taxon_920	Staphylococcus_warneri
		Streptococcus_australis	Hydrogenophaga_sp._NH-16
		Streptococcus_cristatus	Hydrogenophaga_pseudoflava
		Streptococcus_gordonii	Porphyromonas_cangingivalis
		Streptococcus_gwangjuense	Pseudomonas_versuta
		Streptococcus_mutans
		Streptococcus_oralis
		Streptococcus_pneumoniae
		Streptococcus_sanguinis
		Streptococcus_sp._oral_taxon_064
		Tannerella_forsythia
		Tannerella_sp._oral_taxon_HOT-286
		Treponema_denticola
		Treponema_socranskii
		Veillonella_parvula

## Sheet: C- Phylum Abundance
Phylum	CHRY038B	CHRY051B	DUX010B	DUX012B	EDI013B	GAM042B	JDS123B	JDS157B	NMS022B	NMS031B	TRM003B
Acidobacteria	2400	4992	0	0	0	0	0	0	1774	2123	0
Actinobacteria	201597	248690	57476	46958	161636	207880	232571	294793	64395	0	94192
Bacteroidetes	13761	12185	6416	4255	6162	5274	23144	20240	6718	10215	11536
Candidatus_Saccharibacteria	174	300	0	0	60	0	144	115	0	54	178
Chlamydiae	254	404	59	0	81	141	218	0	90	71	0
Chloroflexi	840	1668	0	0	0	2400	0	0	0	0	0
Cyanobacteria	1293	0	0	0	0	0	0	0	0	0	0
Euryarchaeota	2055	2332	1216	0	0	1213	8231	597	1895	749	0
Fibrobacteres	0	0	60	0	0	0	0	0	0	0	0
Firmicutes	35320	23525	11381	11928	15863	24826	51314	9033	17336	11726	5915
Fusobacteria	145	238	0	0	0	0	137	0	0	0	0
Lentisphaerae	0	0	64	0	0	0	0	0	0	0	0
Nitrospirae	955	0	0	0	983	0	0	453	753	537	798
Planctomycetes	11448	26960	0	0	0	0	6753	0	0	0	0
Proteobacteria	401209	432204	126456	109942	187126	158278	256354	363524	102213	143164	257949
Spirochaetes	414	503	0	0	0	0	1411	0	225	124	0
Tenericutes	0	0	0	0	0	0	387	123	0	69	0
Thaumarchaeota	956	0	307	379	427	304	3307	970	3562	989	239
Verrucomicrobia	1324	2614	0	0	0	0	0	550	775	0	3000

## Sheet: D - Species Abundance
Genus_name	CHRY038	CHRY051	CowRumen-10678_0008	CowRumen-10678_0010	CowRumen-10678_0011	CowRumen-10678_0015	CowRumen-10678_0016	CowRumen-10678_0020	DUX010	DUX012	EDI013	FarmSoil-farmland1	FarmSoil-farmland2	FarmSoil-farmland3	GAM042	JDS123	JDS157	NMS022	NMS031	SheepGut-SheepGut1	SheepGut-SheepGut2	SheepGut-SheepGut3	SheepGut-SheepGut4	SheepGut-SheepGut5	SheepGut-SheepGut6	SheepGut-SheepGut8	TRM003	Z1460	Z1462	Z1463	Z1464	modernCalculus-71	modernCalculus-72	modernCalculus-73	modernCalculus-74	modernCalculus-75	modernCalculus-76	modernCalculus-77	modernCalculus-78	modernCalculus-79	modernCalculus-80	ruralGut-1	ruralGut-10	ruralGut-2	ruralGut-3	ruralGut-4	ruralGut-5	ruralGut-6	ruralGut-7
Pseudomonas_stutzeri	41560	0	0	0	0	0	0	0	0	0	0	826	666	0	0	1248	2351	0	0	0	0	0	0	0	0	0	0	0	0	0	0	0	0	0	0	0	0	0	0	0	0	0	0	0	0	0	0	0	0
Pseudomonas_fluorescens	2119	4040	0	0	0	0	0	0	0	0	0	616	601	0	0	0	2857	0	0	0	0	0	0	0	0	0	0	0	0	0	0	0	0	0	0	0	0	0	0	0	0	0	0	0	0	0	0	0	0
Pseudomonas_fragi	62	87	0	0	0	0	0	0	0	0	0	0	0	0	0	0	0	0	0	0	0	0	0	0	0	0	0	0	0	0	0	0	0	0	0	0	0	0	0	0	0	0	0	0	0	0	0	0	0
Pseudomonas_moraviensis	138	221	0	0	0	0	0	0	0	0	0	0	0	0	0	0	0	0	0	0	0	0	0	0	0	0	0	0	0	0	0	0	0	0	0	0	0	0	0	0	0	0	0	0	0	0	0	0	0
Acinetobacter_lwoffii	58	50	0	0	0	0	0	0	0	0	0	0	0	0	0	304	54	59	0	0	0	0	0	0	204	0	0	0	0	0	0	0	0	0	0	0	0	0	0	0	0	0	0	0	0	0	0	0	0
Escherichia_coli	499	261	0	0	0	0	0	0	0	0	0	0	0	0	0	962	0	166	115	0	0	0	0	0	0	0	0	0	0	0	0	0	0	0	0	0	0	0	0	0	0	336	0	0	974	673	435	17322	0
Stenotrophomonas_maltophilia	1434	0	0	0	0	0	0	0	0	0	0	1146	771	0	0	0	0	0	0	0	0	0	0	0	0	0	0	0	0	0	0	0	0	0	0	0	0	0	0	0	0	0	0	0	0	0	0	0	0
Xanthomonas_campestris	305	2696	0	0	0	0	0	0	241	0	0	446	249	0	0	0	0	0	0	0	0	0	0	0	0	0	0	0	0	0	0	0	0	0	0	0	0	0	0	0	0	0	0	0	0	0	0	0	0
Alcaligenes_faecalis	3933	112	0	0	0	0	0	0	0	0	0	0	0	0	0	955	37065	426	354	0	0	0	0	0	0	0	0	0	0	0	0	0	0	0	0	0	0	0	0	0	0	0	0	0	0	0	0	0	0
Variovorax_paradoxus	3417	7491	0	0	0	0	0	0	0	0	3157	3939	3199	1985	0	1484	0	902	889	0	0	0	0	0	0	0	0	0	0	0	0	0	0	0	0	0	0	0	0	0	0	0	0	0	0	0	0	0	0
Ottowia_sp._oral_taxon_894	159	155	0	0	0	0	0	0	0	0	0	0	0	0	0	0	0	0	0	0	0	0	0	0	0	0	0	0	0	0	0	1590083	108158	3187588	597173	817961	973	254669	233665	10164	464764	0	0	0	0	0	0	0	0
Desulfobulbus_oralis	243	317	0	0	0	0	0	0	0	0	0	0	0	0	0	0	0	0	0	0	0	0	0	0	0	0	51	0	0	0	369	2635	0	81360	271456	47793	0	7127	174571	151832	977625	0	0	0	0	0	0	0	0
Campylobacter_rectus	77	0	0	0	0	0	0	0	0	0	0	0	0	0	0	0	0	0	0	0	0	0	0	0	0	0	0	0	0	0	0	10059	2934	62472	56803	18022	23919	19876	34599	63896	27298	0	0	0	0	0	0	0	0
Corynebacterium_matruchotii	68	102	0	0	0	0	0	0	0	0	0	0	0	0	0	0	0	0	0	0	0	0	0	0	0	0	0	0	0	0	0	130700	0	250105	1774729	436940	273209	55717	170213	958	230550	0	0	0	0	0	0	0	0
Pseudopropionibacterium_propionicum	291	349	0	0	0	0	0	0	0	0	0	0	0	307	0	0	0	0	0	0	0	0	0	0	0	0	72	0	0	0	0	99021	677	935515	1195680	1295714	144191	133976	631904	147143	407864	0	0	0	0	0	0	0	0
Cutibacterium_acnes	59	130	0	0	0	0	0	0	0	0	0	0	0	0	204	96	361	0	0	0	0	0	0	0	0	0	0	0	0	0	0	0	0	388	0	0	0	0	0	0	0	0	0	0	0	313	0	0	0
Actinomyces_sp._oral_taxon_414	492	513	0	0	0	0	0	0	0	0	0	0	0	201	0	0	0	0	0	0	0	0	0	0	0	0	0	0	0	0	0	12194	318	783423	1145487	523600	107574	41761	1141448	1482027	1638803	0	0	0	0	0	0	0	0
Bifidobacterium_adolescentis	93	92	0	0	0	263	0	0	101	0	0	0	0	0	0	753	93	0	68	0	0	0	0	230	246	0	0	0	0	0	0	0	0	0	0	0	0	0	215	253	0	0	0	2799	207	2913	460	0	0
Bifidobacterium_catenulatum	81	73	0	0	0	0	0	0	106	0	0	0	0	0	0	274	74	0	0	0	0	0	0	0	0	0	0	0	0	0	0	0	0	0	0	0	0	0	0	0	0	0	0	4691	0	20543	0	0	0
Collinsella_aerofaciens	626	261	0	0	650	516	0	0	373	81	0	0	0	0	0	2523	115	474	363	0	0	0	414	0	576	0	0	0	0	0	0	0	0	0	0	0	0	0	0	0	0	4333	477	15041	44991	34486	13899	2329	20121
Olsenella_sp._oral_taxon_807	349	1235	0	0	0	0	0	0	0	0	0	0	0	0	0	0	0	0	0	0	0	0	0	0	0	0	57	0	0	0	0	0	0	106494	304947	145097	39276	67655	341598	493962	523880	0	0	0	0	0	0	0	0
Lactococcus_lactis	391	125	0	0	0	0	0	0	73	55	0	0	0	0	0	328	50	0	0	0	0	0	0	0	0	0	0	0	0	0	0	0	0	0	0	0	0	0	0	0	0	754	0	1482	527	6292	472	1152	0
Blautia_sp._SC05B48	203	79	0	0	0	0	0	0	223	0	0	0	0	0	0	2303	59	205	326	0	0	0	664	0	821	0	0	0	0	0	0	0	0	0	0	0	0	0	0	0	0	1383	1223	8535	17574	25442	16959	4228	3991
Anaerobutyricum_hallii	88	50	0	0	460	251	415	0	152	0	0	0	0	0	0	1006	0	79	140	0	0	209	628	0	0	335	0	0	0	0	0	0	0	0	0	0	0	0	0	0	0	1152	837	5174	12562	13447	9244	3443	3167
Anaerostipes_hadrus	63	0	0	0	0	0	239	0	195	0	0	0	0	0	0	649	0	70	133	0	0	0	464	0	0	234	0	0	0	0	0	0	0	0	0	0	0	0	0	0	0	610	632	11389	10374	21788	14611	21593	18738
Faecalibacterium_prausnitzii	343	711	0	0	0	0	0	0	252	0	0	0	0	0	0	1230	0	115	0	1058	0	746	0	0	0	0	0	0	0	0	0	0	0	0	527	291	0	0	0	1743	0	114168	23879	123199	370226	346174	343857	62464	115061
[Eubacterium]_minutum	89	201	0	0	0	0	0	0	0	0	0	0	0	0	0	0	0	0	0	0	0	0	0	0	0	0	0	0	0	0	70	3943	0	31729	117299	41217	4183	2634	122705	189905	150800	0	0	0	0	0	0	0	0
Filifactor_alocis	62	0	0	0	0	0	0	0	0	0	0	0	0	0	0	0	0	0	0	0	0	0	0	0	0	0	0	0	0	0	0	1617	0	4128	27369	7858	414	553	26977	76591	8163	0	0	0	0	0	0	0	0
Parvimonas_micra	60	0	0	0	0	0	0	0	0	0	0	0	0	0	0	0	0	0	0	0	0	0	0	0	0	0	0	0	0	0	0	765	0	26289	14932	7223	3045	605	21771	11610	44624	0	0	203	226	225	0	0	0
Anaerolineaceae_bacterium_oral_taxon_439	109	347	0	0	0	0	0	0	0	0	0	0	0	0	0	0	0	0	0	0	0	0	0	0	0	0	0	0	0	0	77	894	0	92881	224655	40364	25565	13405	370429	405957	671361	0	0	0	0	0	0	0	0
Tannerella_forsythia	274	234	0	0	0	0	0	0	0	0	0	0	0	0	0	0	0	0	0	0	0	0	0	0	0	0	0	0	0	0	0	15734	3877	152380	237246	94943	13669	1822	187173	420260	805680	0	0	0	0	0	0	0	0
Prevotella_ruminicola	60	174	14749	1075	33538	28445	27134	27066	515	164	0	0	0	0	0	0	0	0	0	142578	18038	29215	30542	106183	18388	238365	0	0	0	0	0	0	0	0	0	0	0	0	0	0	0	0	0	0	0	0	0	0	0
Porphyromonas_gingivalis	108	0	0	0	0	0	0	0	0	0	0	0	0	0	0	0	0	0	0	0	0	0	0	0	0	0	56	0	0	0	0	7535	899	9630	179307	57315	13530	2736	98039	113625	225603	0	0	0	0	0	359	0	0
Treponema_succinifaciens	97	0	0	0	0	0	289	309	0	0	0	0	0	0	0	1101	0	0	0	350	0	0	3560	2327	4026	0	0	0	0	0	0	0	0	0	0	0	0	0	0	266	0	10613	2173	220785	75296	201	390	101378	32637
Candidatus_Saccharibacteria_bacterium_oral_taxon_488	81	195	0	0	0	0	0	0	0	0	0	0	0	0	0	0	0	0	0	0	0	0	0	0	0	0	0	0	0	0	0	4283	521	218503	0	17254	10764	27816	108947	0	142035	0	0	0	0	0	0	0	0
Methanobrevibacter_smithii	922	0	0	203	636	279	0	1016	148	0	0	0	0	0	0	5678	87	1058	136	249	0	0	0	272	0	520	0	0	0	0	0	0	0	0	0	0	0	0	0	0	0	1181	306	26287	338	7279	206	3224	964
Microvirga_ossetica	0	702	0	0	0	0	0	0	0	0	0	5172	10139	2478	0	0	0	0	0	0	0	0	0	0	0	0	0	0	0	0	0	0	0	0	0	0	0	0	0	0	0	0	0	0	0	0	0	0	0
Sorangium_cellulosum	0	16602	0	0	0	0	0	0	0	0	0	6127	6612	0	0	2967	0	2104	0	0	0	0	0	0	0	0	0	0	0	0	0	0	0	0	0	0	0	0	0	0	0	0	0	0	0	0	0	0	0
Desulfomicrobium_orale	0	262	0	0	0	0	0	0	0	0	0	0	0	0	0	0	0	0	0	0	0	0	0	0	0	0	112	0	0	0	0	0	0	505	0	53836	0	0	62725	532871	3106	0	0	0	0	0	0	0	0
Campylobacter_gracilis	0	51	0	0	0	0	0	0	0	0	0	0	0	0	0	0	0	0	0	0	0	0	0	0	0	0	0	0	0	0	0	856	0	76146	49665	21624	4283	20147	19991	4515	79740	0	0	0	0	0	0	0	0
Campylobacter_showae	0	50	0	0	0	0	0	0	0	0	0	0	0	0	0	0	0	0	0	0	0	0	0	0	0	0	0	0	0	0	0	46523	5889	230341	117717	63194	120200	99881	110254	43120	85775	0	0	0	0	0	0	0	0
Micrococcus_luteus	0	450	0	0	0	0	0	0	0	0	0	322	341	0	0	0	382	0	0	0	0	0	0	0	0	0	0	0	0	0	0	0	0	0	0	0	0	0	0	0	0	0	0	0	0	0	0	0	0
Pauljensenia_hongkongensis	0	96	0	0	0	0	0	0	0	0	0	0	0	0	0	0	0	0	0	0	0	0	0	0	0	0	0	0	0	0	0	1184	0	10807	42672	29019	15573	7953	9625	5736	14707	0	0	0	0	0	0	0	0
Bifidobacterium_longum	0	107	0	0	0	0	0	0	0	0	0	0	0	0	0	0	69	0	62	0	0	0	0	0	0	0	0	0	0	0	0	0	0	0	0	0	0	0	0	0	0	0	0	357	378	0	0	0	0
Bifidobacterium_bifidum	0	68	0	0	0	0	0	0	0	0	0	0	0	0	0	60	0	0	0	0	0	0	0	0	0	0	0	0	0	0	0	0	0	0	0	0	0	0	0	0	0	0	0	307	0	989	0	0	0
Staphylococcus_epidermidis	0	434	0	0	0	0	0	0	0	0	0	0	0	0	0	0	0	0	0	0	0	0	0	0	0	0	0	0	0	0	0	0	0	0	0	0	0	0	0	0	0	0	0	0	0	0	0	0	0
Streptococcus_cristatus	0	50	0	0	0	0	0	0	0	0	0	0	0	0	0	0	0	0	0	0	0	0	0	0	0	0	0	0	0	0	0	0	2303	16713	30078	19175	34696	16756	19623	13486	4188	0	0	0	0	0	0	0	0
Lactobacillus_ruminis	0	84	0	0	0	0	262	0	0	0	0	0	0	0	0	543	0	0	151	0	0	0	0	0	0	0	0	0	0	0	0	0	0	0	0	0	0	0	0	0	0	832	0	10090	12939	25151	364	775	0
Lachnospiraceae_bacterium_GAM79	0	81	0	0	0	544	0	0	0	0	0	0	0	0	0	143	0	0	0	302	0	463	1460	0	1899	773	0	0	0	0	0	0	0	0	0	0	0	0	0	0	0	4961	2102	4327	45814	71104	8258	11064	3816
Lachnospiraceae_bacterium_oral_taxon_500	0	62	0	0	0	0	0	0	0	0	0	0	0	0	0	0	0	0	0	0	0	0	0	0	0	0	0	0	0	0	0	9000	532	8678	31243	4413	933	878	67073	54103	35659	0	0	0	0	0	0	0	0
Selenomonas_sp._oral_taxon_920	0	56	0	0	0	0	0	0	0	0	0	0	0	0	0	0	0	0	0	0	0	0	0	0	0	0	0	0	0	0	0	4263	410	22748	32398	7280	41733	9337	16847	6272	30510	0	0	0	0	0	0	0	0
Selenomonas_sputigena	0	71	0	0	0	0	0	0	0	0	0	0	0	0	0	0	0	0	0	0	0	0	0	0	0	0	0	0	0	0	0	205	0	11635	33720	14653	23222	8154	24976	27890	89351	0	0	0	0	0	0	0	0
Treponema_socranskii	0	88	0	0	0	0	0	0	0	0	0	0	0	0	0	0	0	0	0	0	0	0	0	0	0	0	0	0	0	0	0	7375	985	60679	93815	57197	51020	5006	137005	139735	242071	0	0	0	0	0	0	0	0
Treponema_denticola	0	77	0	0	0	0	0	0	0	0	0	0	0	0	0	0	0	0	0	0	0	0	0	0	0	0	0	0	0	0	0	11240	4151	114817	120370	24927	952	1112	170338	135836	17191	0	0	0	0	0	0	0	0
Leptotrichia_buccalis	0	59	0	0	0	0	0	0	0	0	0	0	0	0	0	0	0	0	0	0	0	0	0	0	0	0	0	0	0	0	0	1267	0	14802	16062	925	4589	1855	11724	1176	25166	0	0	0	0	0	0	0	0
Muribaculaceae_bacterium_DSM_108610	0	0	3485	0	16827	3500	2795	2514	0	0	0	0	0	0	0	0	0	0	0	0	3608	17872	22700	104477	142150	0	0	0	0	0	0	0	0	0	0	0	0	0	0	0	0	0	335	0	0	0	869	0	0
Bacteroides_thetaiotaomicron	0	0	404	0	0	0	562	738	0	0	0	0	0	0	0	0	0	0	0	0	0	0	0	0	0	0	0	0	0	0	0	0	0	0	0	0	0	0	0	0	0	549	0	0	0	0	21987	0	0
Phocaeicola_dorei	0	0	230	0	0	503	0	302	0	0	0	0	0	0	0	0	0	0	0	0	571	0	0	0	0	0	0	0	0	0	0	0	0	0	0	0	0	0	0	0	0	625	1267	0	0	0	4531	2025	2058
Ruminococcus_albus	0	0	705	0	785	1123	2162	922	0	0	0	0	0	0	0	0	0	0	0	5207	2153	1299	12739	9358	5144	0	0	0	0	0	0	0	0	0	0	0	0	0	0	0	0	0	0	0	0	0	0	0	0
Clostridiales_bacterium_CCNA10	0	0	206	0	0	1526	0	429	0	0	0	0	0	0	0	0	0	0	0	0	0	208	569	893	713	0	0	0	0	0	0	0	0	0	0	0	0	0	0	0	0	986	622	3107	4732	4004	4178	2496	3267
Acidaminococcus_fermentans	0	0	358	0	2873	1527	0	314	0	0	0	0	0	0	0	0	0	0	0	0	0	796	15612	4840	16191	1411	0	0	0	0	0	0	0	0	0	0	0	0	0	0	0	0	0	0	0	0	0	0	0
Olsenella_umbonata	0	0	496	0	13989	12921	1088	359	0	0	0	0	0	0	0	0	0	0	0	225	0	0	611	917	7604	838	0	0	0	0	0	0	0	0	0	0	0	398	0	0	0	0	0	0	0	0	0	0	0
Methanobrevibacter_millerae	0	0	270	972	1228	644	13273	4784	0	0	0	0	0	0	0	0	0	0	0	4180	824	1208	998	2773	6739	6016	0	0	0	0	0	0	0	0	0	0	0	0	0	0	0	0	0	0	0	0	0	0	0
Fibrobacter_succinogenes	0	0	0	934	696	0	24824	8799	60	0	0	0	0	0	0	0	0	0	0	66009	495	525	12052	20245	100355	55854	0	0	0	0	0	0	0	0	0	0	0	0	0	0	0	0	0	0	0	0	0	0	0
Bacteroides_uniformis	0	0	0	0	462	335	0	0	0	0	0	0	0	0	0	0	0	0	0	0	0	0	0	0	725	0	0	0	0	0	0	0	0	0	441	0	0	0	0	0	0	0	0	4431	0	417	3500	372	0
Bacteroides_xylanisolvens	0	0	0	0	206	0	0	0	0	0	0	0	0	0	0	0	0	0	0	0	0	349	381	0	422	0	0	0	0	0	0	0	0	0	0	0	0	0	0	0	0	717	0	0	0	0	6885	0	0
Odoribacter_splanchnicus	0	0	0	0	212	0	0	0	0	0	0	0	0	0	0	0	0	0	0	0	0	0	0	0	0	0	0	0	0	0	0	0	0	229	360	0	0	0	0	355	0	211	434	2664	0	1387	2216	992	0
Roseburia_hominis	0	0	0	0	606	773	609	0	0	0	0	0	0	0	0	85	0	0	0	282	0	587	1269	0	1763	892	0	0	0	0	0	0	0	0	0	0	0	0	0	0	0	1292	804	2849	10065	9505	8712	9547	2049
Roseburia_intestinalis	0	0	0	0	389	392	371	0	0	0	0	0	0	0	0	210	0	0	0	514	0	504	2034	762	1968	649	0	0	0	0	0	0	0	0	0	0	0	0	0	0	0	1762	1270	3754	16402	16670	9905	32354	2592
Enterocloster_bolteae	0	0	0	0	402	0	0	0	0	0	0	0	0	0	0	0	0	0	0	0	0	0	664	0	873	542	0	0	0	0	0	0	0	0	0	0	0	0	0	0	581	816	0	1801	3620	0	2208	586	990
Lachnospira_eligens	0	0	0	0	277	0	0	0	0	0	0	0	0	0	0	145	0	0	0	822	0	3458	2790	986	2231	2873	0	0	0	0	0	0	0	0	0	0	0	0	0	0	0	14959	5335	3178	35910	28228	12609	9149	905
Ruminococcus_sp._JE7A12	0	0	0	0	709	574	3790	418	0	0	0	0	0	0	0	333	0	0	0	431	262	227	0	947	928	816	0	0	0	0	0	0	0	0	0	0	0	0	0	0	0	3014	2350	1762	5631	7711	2447	7925	0
Ruminococcus_champanellensis	0	0	0	0	490	631	0	373	0	0	0	0	0	0	0	77	0	0	0	501	359	375	0	0	1085	0	0	0	0	0	0	0	0	0	0	0	0	0	0	0	0	389	319	1574	2033	2342	1890	4542	1169
Ruminococcus_bicirculans	0	0	0	0	407	315	0	275	0	0	0	0	0	0	0	81	0	0	0	1364	0	392	0	0	0	0	0	0	0	0	0	0	0	0	0	0	0	0	0	0	0	3489	293	1944	7743	12953	2822	1926	606
Ruthenibacterium_lactatiformans	0	0	0	0	546	0	0	0	0	0	0	0	0	0	0	0	0	0	0	629	0	378	681	815	728	1387	0	0	0	0	0	0	0	0	0	0	0	0	0	0	0	890	574	4637	4989	7241	8583	2072	2840
Massilistercora_timonensis	0	0	0	0	571	0	0	205	0	0	0	0	0	0	0	0	0	0	0	0	0	0	0	0	0	0	0	0	0	0	0	0	0	0	0	0	0	0	0	0	0	0	0	0	0	1301	1110	380	732
Clostridioides_difficile	0	0	0	0	278	0	320	0	0	0	0	0	0	0	0	0	0	0	0	201	0	229	739	679	749	577	0	0	0	0	0	0	0	866	583	292	0	0	1113	1050	888	501	210	2189	4620	4293	2654	1012	1210
Acidaminococcus_intestini	0	0	0	0	339	324	0	0	0	0	0	0	0	0	0	0	0	0	0	0	0	542	4062	3499	6940	300	0	0	0	0	0	0	0	0	0	0	0	0	0	0	0	0	0	0	0	0	0	0	0
Olsenella_uli	0	0	0	0	0	635	713	0	0	0	0	0	0	0	0	0	0	0	0	0	0	0	0	0	430	0	0	0	0	0	0	0	0	28020	37079	11309	6307	18775	212651	238711	39928	0	0	0	0	226	0	0	0
Alloprevotella_sp._E39	0	0	0	0	0	0	2054	2537	0	0	0	0	0	0	0	0	0	0	0	0	36668	19630	22380	11526	13596	0	0	0	0	0	0	0	0	0	0	0	0	0	0	0	0	0	0	0	0	0	0	0	0
Bacteroides_heparinolyticus	0	0	0	0	0	0	0	704	0	0	0	0	0	0	0	0	0	0	0	0	0	0	1335	0	1743	0	0	0	0	0	0	224	0	878	24802	2883	380	0	3879	0	4506	0	0	915	0	0	0	0	0
Bradyrhizobium_sp._CCBAU_051011	0	0	0	0	0	0	0	0	0	722	0	8623	8439	1333	0	0	0	0	0	0	0	0	0	0	0	0	0	0	0	0	0	0	0	0	0	0	0	0	0	0	0	0	0	0	0	0	0	0	0
Bradyrhizobium_icense	0	0	0	0	0	0	0	0	0	0	0	4151	2745	1165	0	0	0	0	0	0	0	0	0	0	0	0	0	0	0	0	0	0	0	0	0	0	0	0	0	0	0	0	0	0	0	0	0	0	0
Bradyrhizobium_paxllaeri	0	0	0	0	0	0	0	0	0	0	0	3579	2337	1061	0	0	0	0	0	0	0	0	0	0	0	0	0	0	0	0	0	0	0	0	0	0	0	0	0	0	0	0	0	0	0	0	0	0	0
Sinorhizobium_fredii	0	0	0	0	0	0	0	0	0	0	0	3875	3187	4741	0	0	0	0	0	0	0	0	0	0	0	0	0	0	0	0	0	0	0	0	0	0	0	0	0	0	0	0	0	0	0	0	0	0	0
Paracoccus_sanguinis	0	0	0	0	0	0	0	0	0	0	0	357	344	0	0	0	0	0	0	0	0	0	0	0	0	0	0	0	0	0	0	0	0	0	0	0	0	0	0	0	0	0	0	0	0	0	0	0	0
Lautropia_mirabilis	0	0	0	0	0	0	0	0	0	0	0	223	0	0	0	0	0	0	0	0	0	0	0	0	0	0	0	0	0	0	0	651606	46983	501551	526904	454176	1206251	531902	419699	81087	47299	0	0	0	0	0	0	0	0
Achromobacter_xylosoxidans	0	0	0	0	0	0	0	0	0	0	0	893	737	0	0	0	0	0	0	0	0	0	0	0	0	0	0	0	0	0	0	0	0	0	0	0	0	0	0	0	0	0	0	0	0	0	0	0	0
Pseudomonas_putida	0	0	0	0	0	0	0	0	0	0	0	753	665	0	0	0	0	0	0	0	0	0	0	0	0	0	0	0	0	0	0	0	0	0	0	0	0	0	0	0	0	0	0	0	0	0	0	0	0
Mycolicibacterium_phocaicum	0	0	0	0	0	0	0	0	0	0	0	257	263	395	0	0	0	0	0	0	0	0	0	0	0	0	0	0	0	0	0	0	0	0	0	0	0	0	0	0	0	0	0	0	0	0	0	0	0
Rhodococcus_sp._PBTS_1	0	0	0	0	0	0	0	0	0	0	0	232	301	427	0	0	0	0	0	0	0	0	0	0	0	0	0	0	0	0	0	0	0	0	0	0	0	0	0	0	0	0	0	0	0	0	0	0	0
Gordonia_bronchialis	0	0	0	0	0	0	0	0	0	0	0	205	213	0	0	0	0	0	0	0	0	0	0	0	0	0	0	0	0	0	0	0	0	0	0	0	0	0	0	0	0	0	0	0	0	0	0	0	0
Gordonia_polyisoprenivorans	0	0	0	0	0	0	0	0	0	0	0	203	217	310	0	0	0	0	0	0	0	0	0	0	0	0	0	0	0	0	0	0	0	0	0	0	0	0	0	0	0	0	0	0	0	0	0	0	0
Phytohabitans_suffuscus	0	0	0	0	0	0	0	0	0	0	0	1950	2080	2982	0	0	0	0	0	0	0	0	0	0	0	0	0	0	0	0	0	0	0	0	0	0	0	0	0	0	0	0	0	0	0	0	0	0	0
Pseudonocardia_sp._AL041005-10	0	0	0	0	0	0	0	0	0	0	0	550	918	0	0	0	0	0	0	0	0	0	0	0	0	0	0	0	0	0	0	0	0	0	0	0	0	0	0	0	0	0	0	0	0	0	0	0	0
Lentzea_guizhouensis	0	0	0	0	0	0	0	0	0	0	0	7678	4498	4013	0	0	0	0	0	0	0	0	0	0	0	0	0	0	0	0	0	0	0	0	0	0	0	0	0	0	0	0	0	0	0	0	0	0	0
Geodermatophilus_obscurus	0	0	0	0	0	0	0	0	0	0	0	8338	13302	9143	0	0	0	0	0	0	0	0	0	0	0	0	0	0	0	0	0	0	0	0	0	0	0	0	0	0	0	0	0	0	0	0	0	0	0
Modestobacter_marinus	0	0	0	0	0	0	0	0	0	0	0	5429	8239	5697	0	0	0	0	0	0	0	0	0	0	0	0	0	0	0	0	0	0	0	0	0	0	0	0	0	0	0	0	0	0	0	0	0	0	0
Lachnospiraceae_bacterium_Choco86	0	0	0	0	0	0	0	0	0	0	0	0	0	0	0	112	0	0	0	0	0	0	0	0	590	0	0	0	0	0	0	0	0	0	0	0	0	0	0	0	0	958	658	2633	9224	7533	6438	2249	1438
[Ruminococcus]_gnavus	0	0	0	0	0	0	0	0	0	0	0	0	0	0	0	95	0	0	59	0	0	0	0	0	0	0	0	0	0	0	0	0	0	0	0	0	0	0	0	0	0	660	322	1842	0	5305	3456	875	620
Erysipelotrichaceae_bacterium_GAM147	0	0	0	0	0	0	0	0	0	0	0	0	0	0	0	80	0	0	0	0	0	0	0	0	0	0	0	0	0	0	0	0	0	0	0	0	0	0	0	0	0	0	0	943	5917	4719	7977	1979	410
Faecalitalea_cylindroides	0	0	0	0	0	0	0	0	0	0	0	0	0	0	0	56	0	0	0	0	0	0	0	0	0	0	0	0	0	0	0	0	0	0	0	0	0	0	0	0	0	0	0	1242	2966	2884	1713	746	946
Acinetobacter_johnsonii	0	0	0	0	0	0	0	0	0	0	0	0	0	0	0	170	0	0	0	0	0	0	0	0	0	0	90	0	0	0	0	0	0	0	0	0	0	0	0	0	0	0	0	0	0	0	0	0	0
Acinetobacter_schindleri	0	0	0	0	0	0	0	0	0	0	0	0	0	0	0	76	0	0	0	0	0	0	0	0	0	0	0	0	0	0	0	0	0	0	0	0	0	0	0	0	0	0	0	0	0	0	0	0	0
Haemophilus_parainfluenzae	0	0	0	0	0	0	0	0	0	0	0	0	0	0	0	122	0	0	0	0	0	0	0	0	0	0	0	0	0	0	0	84669	7948	85681	48345	284250	47946	109060	34905	4245	27430	346	0	743	8955	3529	1981	6230	0
Bacteroides_fragilis	0	0	0	0	0	0	0	0	0	0	0	0	0	0	0	318	0	0	0	0	0	0	0	0	0	0	0	0	0	0	0	0	0	0	0	0	363	0	0	0	0	297	633	4135	2538	2161	2597	2325	1436
Phocaeicola_vulgatus	0	0	0	0	0	0	0	0	0	0	0	0	0	0	0	82	0	0	0	955	269	987	1089	1597	0	882	0	0	0	0	0	0	0	0	0	0	0	0	0	0	0	3507	668	0	0	0	1758	0	0
Moraxella_osloensis	0	0	0	0	0	0	0	0	0	0	0	0	0	0	0	0	82	0	0	0	0	0	0	0	0	0	0	0	0	0	0	0	0	0	0	0	0	0	0	0	0	0	0	0	0	0	0	0	0
Butyricimonas_faecalis	0	0	0	0	0	0	0	0	0	0	0	0	0	0	0	0	0	0	0	302	0	0	0	0	0	439	0	0	0	0	0	0	0	0	0	0	0	0	0	0	0	280	1329	4608	0	6284	4440	2821	0
Dysosmobacter_welbionis	0	0	0	0	0	0	0	0	0	0	0	0	0	0	0	0	0	0	0	249	0	0	317	0	374	684	0	0	0	0	0	0	0	0	0	0	0	0	0	0	0	895	546	2864	4453	5267	3184	2707	3808
Flavonifractor_plautii	0	0	0	0	0	0	0	0	0	0	0	0	0	0	0	0	0	0	0	0	0	313	878	0	1098	0	0	0	0	0	0	0	0	0	0	0	0	0	0	0	0	761	365	0	0	0	0	1391	0
Oscillibacter_sp._PEA192	0	0	0	0	0	0	0	0	0	0	0	0	0	0	0	0	0	0	0	0	0	0	0	0	0	216	0	0	0	0	0	0	0	0	0	0	0	0	0	0	0	405	314	759	1245	1622	1254	1309	1516
Neisseria_elongata	0	0	0	0	0	0	0	0	0	0	0	0	0	0	0	0	0	0	0	0	0	0	0	0	0	0	0	0	0	0	0	640684	65318	59189	237954	113835	270114	421502	153093	75022	4730	0	0	0	0	0	0	0	0
Eikenella_corrodens	0	0	0	0	0	0	0	0	0	0	0	0	0	0	0	0	0	0	0	0	0	0	0	0	0	0	0	0	0	0	0	302404	36623	234523	142932	342563	129326	205183	95163	31045	49893	0	0	0	0	0	0	0	0
Aggregatibacter_aphrophilus	0	0	0	0	0	0	0	0	0	0	0	0	0	0	0	0	0	0	0	0	0	0	0	0	0	0	0	0	0	0	0	817599	151598	124996	61593	28845	5557	6526	210031	34287	3872	0	0	0	0	0	0	0	0
Cardiobacterium_hominis	0	0	0	0	0	0	0	0	0	0	0	0	0	0	0	0	0	0	0	0	0	0	0	0	0	0	0	0	0	0	0	107523	17837	113889	280990	58655	269028	105645	60634	5252	62209	0	0	0	0	0	0	0	0
Campylobacter_concisus	0	0	0	0	0	0	0	0	0	0	0	0	0	0	0	0	0	0	0	0	0	0	0	0	0	0	0	0	0	0	0	983	0	8577	4435	2712	3626	7418	2579	999	3409	0	0	0	0	0	0	0	0
Campylobacter_curvus	0	0	0	0	0	0	0	0	0	0	0	0	0	0	0	0	0	0	0	0	0	0	0	0	0	0	0	0	0	0	0	384	0	6168	7671	12171	0	12370	3109	698	23789	0	0	0	0	0	0	0	0
Streptococcus_sanguinis	0	0	0	0	0	0	0	0	0	0	0	0	0	0	0	0	0	0	0	0	0	0	0	0	0	0	0	0	0	0	0	1186978	84919	404293	875318	715069	447429	604383	283146	68819	61840	0	0	0	0	0	0	0	0
Streptococcus_oralis	0	0	0	0	0	0	0	0	0	0	0	0	0	0	0	0	0	0	0	0	0	0	0	0	0	0	0	0	0	0	0	94750	17400	187368	188225	190643	160299	145398	115964	79907	20994	0	0	0	0	0	0	0	0
Streptococcus_sp._NPS_308	0	0	0	0	0	0	0	0	0	0	0	0	0	0	0	0	0	0	0	0	0	0	0	0	0	0	0	0	0	0	0	49898	6948	48684	13203	8806	0	49033	27346	13684	1491	0	0	0	0	0	0	0	0
Streptococcus_sp._1643	0	0	0	0	0	0	0	0	0	0	0	0	0	0	0	0	0	0	0	0	0	0	0	0	0	0	0	0	0	0	0	9265	2421	18942	13584	10446	0	10974	9443	5594	1292	0	0	0	0	0	0	0	0
Streptococcus_sp._oral_taxon_061	0	0	0	0	0	0	0	0	0	0	0	0	0	0	0	0	0	0	0	0	0	0	0	0	0	0	0	0	0	0	0	6602	7039	7497	1594	7911	1232	2543	1496	1037	0	0	0	0	0	0	0	0	0
Streptococcus_sp._oral_taxon_064	0	0	0	0	0	0	0	0	0	0	0	0	0	0	0	0	0	0	0	0	0	0	0	0	0	0	0	0	0	0	0	5778	1006	9274	9393	28391	9214	8941	6976	3417	1848	0	0	0	0	0	0	0	0
Streptococcus_sp._oral_taxon_431	0	0	0	0	0	0	0	0	0	0	0	0	0	0	0	0	0	0	0	0	0	0	0	0	0	0	0	0	0	0	0	3496	2656	5876	1839	4666	0	0	1532	1447	224	0	0	0	0	0	0	0	0
Streptococcus_sp._HSISM1	0	0	0	0	0	0	0	0	0	0	0	0	0	0	0	0	0	0	0	0	0	0	0	0	0	0	0	0	0	0	0	600	0	565	366	4552	2729	791	313	0	0	0	0	0	0	0	0	0	0
Streptococcus_sp._LPB0220	0	0	0	0	0	0	0	0	0	0	0	0	0	0	0	0	0	0	0	0	0	0	0	0	0	0	0	0	0	0	0	330	0	479	383	4631	2640	873	322	0	0	0	0	0	0	0	0	0	0
Streptococcus_mitis	0	0	0	0	0	0	0	0	0	0	0	0	0	0	0	0	0	0	0	0	0	0	0	0	0	0	0	0	0	0	0	10739	1739	22561	13575	25165	7669	0	10765	11311	1499	0	0	0	0	0	0	0	0
Streptococcus_australis	0	0	0	0	0	0	0	0	0	0	0	0	0	0	0	0	0	0	0	0	0	0	0	0	0	0	0	0	0	0	0	8631	1344	15791	12541	10248	0	14613	10324	9654	1880	0	0	0	0	0	0	0	0
Streptococcus_gwangjuense	0	0	0	0	0	0	0	0	0	0	0	0	0	0	0	0	0	0	0	0	0	0	0	0	0	0	0	0	0	0	0	1625	258	3395	2538	2986	0	0	1880	1847	270	0	0	0	0	0	0	0	0
Streptococcus_parasanguinis	0	0	0	0	0	0	0	0	0	0	0	0	0	0	0	0	0	0	0	0	0	0	0	0	0	0	0	0	0	0	0	812	0	1281	561	5248	3088	1437	503	264	0	0	0	0	251	0	0	0	0
Streptococcus_pseudopneumoniae	0	0	0	0	0	0	0	0	0	0	0	0	0	0	0	0	0	0	0	0	0	0	0	0	0	0	0	0	0	0	0	803	0	2025	1196	1536	739	1235	975	870	0	0	0	0	0	0	0	0	0
Abiotrophia_defectiva	0	0	0	0	0	0	0	0	0	0	0	0	0	0	0	0	0	0	0	0	0	0	0	0	0	0	0	0	0	0	0	29086	2938	121479	82694	66901	295170	317702	47130	5267	1140	0	0	0	0	0	0	0	0
Gemella_morbillorum	0	0	0	0	0	0	0	0	0	0	0	0	0	0	0	0	0	0	0	0	0	0	0	0	0	0	0	0	0	0	0	1055	2780	84346	10425	24088	99214	41606	19168	7971	7570	0	0	0	0	0	0	0	0
Gemella_haemolysans	0	0	0	0	0	0	0	0	0	0	0	0	0	0	0	0	0	0	0	0	0	0	0	0	0	0	0	0	0	0	0	329	0	5541	565	44061	8043	4972	3551	1410	0	0	0	0	0	0	0	0	0
Mogibacterium_pumilum	0	0	0	0	0	0	0	0	0	0	0	0	0	0	0	0	0	0	0	0	0	0	0	0	0	0	0	0	0	0	0	516	0	3148	5021	847	0	608	7707	7537	10990	0	0	0	0	0	0	0	0
Selenomonas_sp._oral_taxon_126	0	0	0	0	0	0	0	0	0	0	0	0	0	0	0	0	0	0	0	0	0	0	0	0	0	0	0	0	0	0	0	1354	0	29903	32652	10533	25260	11786	22230	14020	72586	0	0	0	0	0	0	0	0
Selenomonas_sp._oral_taxon_136	0	0	0	0	0	0	0	0	0	0	0	0	0	0	0	0	0	0	0	0	0	0	0	0	0	0	0	0	0	0	0	303	0	3667	4757	1476	3483	1820	2745	1476	4769	0	0	0	0	0	0	0	0
Selenomonas_sp._oral_taxon_478	0	0	0	0	0	0	0	0	0	0	0	0	0	0	0	0	0	0	0	0	0	0	0	0	0	0	0	0	0	0	0	247	0	3509	3952	1134	2715	1654	2073	1081	3417	0	0	0	0	0	0	0	0
Actinomyces_sp._oral_taxon_897	0	0	0	0	0	0	0	0	0	0	0	0	0	0	0	0	0	0	0	0	0	0	0	0	0	0	0	0	0	0	0	223568	3095	638746	692498	120338	41469	121089	742982	304005	803405	0	0	0	0	0	0	0	0
Actinomyces_sp._oral_taxon_171	0	0	0	0	0	0	0	0	0	0	0	0	0	0	0	0	0	0	0	0	0	0	0	0	0	0	0	0	0	0	0	94417	3003	0	133268	309839	79347	34946	54054	39678	0	0	0	0	0	0	0	0	0
Schaalia_odontolytica	0	0	0	0	0	0	0	0	0	0	0	0	0	0	0	0	0	0	0	0	0	0	0	0	0	0	0	0	0	0	0	93412	21736	25170	166699	1027570	499732	309835	17928	30956	8236	0	0	0	0	0	0	0	0
Schaalia_cardiffensis	0	0	0	0	0	0	0	0	0	0	0	0	0	0	0	0	0	0	0	0	0	0	0	0	0	0	0	0	0	0	0	2406	0	36986	20322	15722	7097	3406	175456	146437	0	0	0	0	0	0	0	0	0
Schaalia_meyeri	0	0	0	0	0	0	0	0	0	0	0	0	0	0	0	0	0	0	0	0	0	0	0	0	0	0	0	0	0	0	0	1083	0	14016	56223	6951	6889	0	0	0	4503	0	0	0	0	0	0	0	0
Rothia_aeria	0	0	0	0	0	0	0	0	0	0	0	0	0	0	0	0	0	0	0	0	0	0	0	0	0	0	0	0	0	0	0	406564	7961	330872	280079	658058	0	175950	81411	1810	32999	0	0	0	0	0	0	0	0
Rothia_dentocariosa	0	0	0	0	0	0	0	0	0	0	0	0	0	0	0	0	0	0	0	0	0	0	0	0	0	0	0	0	0	0	0	153664	23288	94355	213408	817914	283846	118058	30973	1269	62049	0	0	0	0	0	0	0	0
Rothia_mucilaginosa	0	0	0	0	0	0	0	0	0	0	0	0	0	0	0	0	0	0	0	0	0	0	0	0	0	0	0	0	0	0	0	13152	673	1736	25662	20749	24267	18331	23062	11540	1007	0	0	361	0	255	476	1301	0
Capnocytophaga_gingivalis	0	0	0	0	0	0	0	0	0	0	0	0	0	0	0	0	0	0	0	0	0	0	0	0	0	0	0	0	0	0	0	343112	65269	213658	144860	379910	411931	185576	119737	46318	32906	0	0	0	0	0	0	0	0
Capnocytophaga_sp._FDAARGOS_737	0	0	0	0	0	0	0	0	0	0	0	0	0	0	0	0	0	0	0	0	0	0	0	0	0	0	0	0	0	0	0	170863	12112	114900	60204	71513	81971	104718	19130	7168	20271	0	0	0	0	0	0	0	0
Capnocytophaga_sputigena	0	0	0	0	0	0	0	0	0	0	0	0	0	0	0	0	0	0	0	0	0	0	0	0	0	0	0	0	0	0	0	158750	11091	376039	174758	588301	231373	190215	103211	55038	53305	0	0	0	0	0	0	0	0
Capnocytophaga_leadbetteri	0	0	0	0	0	0	0	0	0	0	0	0	0	0	0	0	0	0	0	0	0	0	0	0	0	0	0	0	0	0	0	152651	10673	115625	48954	69708	78430	95801	18149	6500	12695	0	0	0	0	0	0	0	0
Capnocytophaga_endodontalis	0	0	0	0	0	0	0	0	0	0	0	0	0	0	0	0	0	0	0	0	0	0	0	0	0	0	0	0	0	0	0	27224	2659	67391	32502	73263	0	30570	14263	3829	21950	0	0	0	0	0	0	0	0
Tannerella_sp._oral_taxon_HOT-286	0	0	0	0	0	0	0	0	0	0	0	0	0	0	0	0	0	0	0	0	0	0	0	0	0	0	0	0	0	0	0	21439	2848	87684	55014	21456	30990	40809	100046	10184	95405	0	0	0	0	0	0	0	0
Prevotella_intermedia	0	0	0	0	0	0	0	0	0	0	0	0	0	0	0	0	0	0	0	0	0	0	0	0	0	0	0	0	0	0	0	1551	0	51652	44825	3549	16761	2258	23074	14969	27261	422	0	0	0	0	0	0	0
Prevotella_sp._oral_taxon_299	0	0	0	0	0	0	0	0	0	0	0	0	0	0	0	0	0	0	0	0	0	0	0	0	0	0	0	0	0	0	0	433	0	3597	2699	448	2036	207	970	507	848	0	0	0	0	0	0	0	0
Prevotella_oris	0	0	0	0	0	0	0	0	0	0	0	0	0	0	0	0	0	0	0	0	0	0	0	0	0	0	0	0	0	0	0	366	0	7752	3067	2427	3486	954	2375	2122	7239	0	0	0	0	0	0	0	0
Prevotella_melaninogenica	0	0	0	0	0	0	0	0	0	0	0	0	0	0	0	0	0	0	0	0	0	0	0	0	0	0	0	0	0	0	0	267	0	3865	2948	753	1679	4174	2193	926	1606	0	0	0	0	0	0	0	0
Prevotella_dentalis	0	0	0	0	0	0	0	0	0	0	0	0	0	0	0	0	0	0	0	0	0	0	0	0	0	0	0	0	0	0	0	212	0	1581	9377	211	1733	362	6490	10537	25924	293	0	0	0	0	0	0	0
Leptotrichia_sp._oral_taxon_212	0	0	0	0	0	0	0	0	0	0	0	0	0	0	0	0	0	0	0	0	0	0	0	0	0	0	0	0	0	0	0	54071	24997	129933	58110	57603	136677	64488	42794	4843	9845	0	0	0	0	0	0	0	0
Leptotrichia_trevisanii	0	0	0	0	0	0	0	0	0	0	0	0	0	0	0	0	0	0	0	0	0	0	0	0	0	0	0	0	0	0	0	2056	547	8681	10912	1993	8003	3757	15661	1553	19149	0	0	0	0	0	0	0	0
Leptotrichia_wadei	0	0	0	0	0	0	0	0	0	0	0	0	0	0	0	0	0	0	0	0	0	0	0	0	0	0	0	0	0	0	0	1380	386	4622	5103	1305	3609	3560	5420	690	7316	0	0	0	0	0	0	0	0
Leptotrichia_hofstadii	0	0	0	0	0	0	0	0	0	0	0	0	0	0	0	0	0	0	0	0	0	0	0	0	0	0	0	0	0	0	0	1292	259	5779	9844	1198	9364	9104	5623	618	5368	0	0	0	0	0	0	0	0
Leptotrichia_hongkongensis	0	0	0	0	0	0	0	0	0	0	0	0	0	0	0	0	0	0	0	0	0	0	0	0	0	0	0	0	0	0	0	726	0	5223	6066	768	102821	3674	3259	347	3436	0	0	0	0	0	0	0	0
Fusobacterium_hwasookii	0	0	0	0	0	0	0	0	0	0	0	0	0	0	0	0	0	0	0	0	0	0	0	0	0	0	0	0	0	0	0	27780	18072	54841	29749	5274	51570	37364	42302	6218	3205	0	0	0	0	0	0	0	0
Fusobacterium_nucleatum	0	0	0	0	0	0	0	0	0	0	0	0	0	0	0	0	0	0	0	0	0	0	0	0	0	0	0	0	0	0	0	12345	18129	148241	71646	101012	112233	43204	30621	7468	129675	0	0	220	0	0	0	0	0
Fusobacterium_pseudoperiodonticum	0	0	0	0	0	0	0	0	0	0	0	0	0	0	0	0	0	0	0	0	0	0	0	0	0	0	0	0	0	0	0	1263	1141	9542	3414	2145	5396	2994	5607	1723	1578	0	0	0	0	0	0	0	0
Fusobacterium_sp._oral_taxon_203	0	0	0	0	0	0	0	0	0	0	0	0	0	0	0	0	0	0	0	0	0	0	0	0	0	0	0	0	0	0	0	625	892	2458	9618	1085	1695	734	946	0	1934	0	0	0	0	0	0	0	0
Treponema_sp._OMZ_838	0	0	0	0	0	0	0	0	0	0	0	0	0	0	0	0	0	0	0	0	0	0	0	0	0	0	0	0	0	0	0	1460	1059	6442	17564	1302	2842	0	15823	24302	19502	0	0	0	0	0	0	0	0
Treponema_sp._OMZ_804	0	0	0	0	0	0	0	0	0	0	0	0	0	0	0	0	0	0	0	0	0	0	0	0	0	0	0	0	0	0	0	641	1348	19932	20092	5162	13955	459	13279	27264	106317	0	0	0	0	0	0	0	0
Treponema_putidum	0	0	0	0	0	0	0	0	0	0	0	0	0	0	0	0	0	0	0	0	0	0	0	0	0	0	0	0	0	0	0	249	0	2807	29480	642	0	0	12480	17331	2129	0	0	0	0	0	0	0	0
Candidatus_Saccharibacteria_bacterium_oral_taxon_957	0	0	0	0	0	0	0	0	0	0	0	0	0	0	0	0	0	0	0	0	0	0	0	0	0	0	0	0	0	0	0	4812	0	10763	0	1257	4402	5303	16922	0	0	0	0	0	0	0	0	0	0
Neisseria_mucosa	0	0	0	0	0	0	0	0	0	0	0	0	0	0	0	0	0	0	0	0	0	0	0	0	0	0	0	0	0	0	0	0	97746	229913	130762	122767	13885	549529	49223	32650	5317	0	0	0	0	0	0	0	0
Neisseria_sicca	0	0	0	0	0	0	0	0	0	0	0	0	0	0	0	0	0	0	0	0	0	0	0	0	0	0	0	0	0	0	0	0	32144	141277	73886	218290	17499	245150	47550	22976	11167	0	0	0	0	0	0	0	0
Neisseria_bacilliformis	0	0	0	0	0	0	0	0	0	0	0	0	0	0	0	0	0	0	0	0	0	0	0	0	0	0	0	0	0	0	0	0	636	0	109779	148599	190186	119358	3634	1203	1470	0	0	0	0	0	0	0	0
Eikenella_exigua	0	0	0	0	0	0	0	0	0	0	0	0	0	0	0	0	0	0	0	0	0	0	0	0	0	0	0	0	0	0	0	0	4623	35233	42629	50653	15610	30698	12023	3803	7495	0	0	0	0	0	0	0	0
Kingella_oralis	0	0	0	0	0	0	0	0	0	0	0	0	0	0	0	0	0	0	0	0	0	0	0	0	0	0	0	0	0	0	0	0	462	6576	7397	187047	42384	22730	1727	493	30836	0	0	0	0	0	0	0	0
Streptococcus_sp._116-D4	0	0	0	0	0	0	0	0	0	0	0	0	0	0	0	0	0	0	0	0	0	0	0	0	0	0	0	0	0	0	0	0	441	2940	1950	2944	0	0	1377	1345	231	0	0	0	0	0	0	0	0
Streptococcus_gordonii	0	0	0	0	0	0	0	0	0	0	0	0	0	0	0	0	0	0	0	0	0	0	0	0	0	0	0	0	0	0	0	0	5269	210244	123686	711909	201584	157168	65236	64205	15191	0	0	0	0	0	0	0	0
Streptococcus_pneumoniae	0	0	0	0	0	0	0	0	0	0	0	0	0	0	0	0	0	0	0	0	0	0	0	0	0	0	0	0	0	0	0	0	1366	15027	9086	11633	0	9393	7968	6397	1199	0	0	0	0	0	0	0	0
Streptococcus_intermedius	0	0	0	0	0	0	0	0	0	0	0	0	0	0	0	0	0	0	0	0	0	0	0	0	0	0	0	0	0	0	0	0	406	15056	5175	3649	3136	0	3467	1826	2816	0	0	0	0	0	0	0	0
Streptococcus_salivarius	0	0	0	0	0	0	0	0	0	0	0	0	0	0	0	0	0	0	0	0	0	0	0	0	0	0	0	0	0	0	0	0	209	0	0	0	0	1461	601	443	0	684	0	819	4691	3246	0	2122	0
Actinomyces_viscosus	0	0	0	0	0	0	0	0	0	0	0	0	0	0	0	0	0	0	0	0	0	0	0	0	0	0	0	0	0	0	0	0	1686	0	0	0	0	0	0	0	0	0	0	0	0	0	0	0	0
Actinomyces_oris	0	0	0	0	0	0	0	0	0	0	0	0	0	0	0	0	0	0	0	0	0	0	0	0	0	0	0	0	0	0	0	0	479	79665	170820	356472	42149	35591	19525	29488	9217	0	0	0	0	0	0	0	0
Actinomyces_naeslundii	0	0	0	0	0	0	0	0	0	0	0	0	0	0	0	0	0	0	0	0	0	0	0	0	0	0	0	0	0	0	0	0	424	69396	146737	0	37245	29443	16367	26029	7956	0	0	0	0	0	0	0	0
Capnocytophaga_sp._oral_taxon_878	0	0	0	0	0	0	0	0	0	0	0	0	0	0	0	0	0	0	0	0	0	0	0	0	0	0	0	0	0	0	0	0	3710	20787	15621	0	95410	0	28858	10748	3276	0	0	0	0	0	0	0	0
Capnocytophaga_sp._oral_taxon_902	0	0	0	0	0	0	0	0	0	0	0	0	0	0	0	0	0	0	0	0	0	0	0	0	0	0	0	0	0	0	0	0	680	12716	15887	12715	8778	5050	4309	1022	3429	0	0	0	0	0	0	0	0
Capnocytophaga_sp._oral_taxon_323	0	0	0	0	0	0	0	0	0	0	0	0	0	0	0	0	0	0	0	0	0	0	0	0	0	0	0	0	0	0	0	0	275	10741	12724	8510	7391	3566	3614	683	3502	0	0	0	0	0	0	0	0
Capnocytophaga_sp._oral_taxon_864	0	0	0	0	0	0	0	0	0	0	0	0	0	0	0	0	0	0	0	0	0	0	0	0	0	0	0	0	0	0	0	0	270	12132	12707	10755	7030	3464	4298	799	3363	0	0	0	0	0	0	0	0
Capnocytophaga_ochracea	0	0	0	0	0	0	0	0	0	0	0	0	0	0	0	0	0	0	0	0	0	0	0	0	0	0	0	0	0	0	0	0	252	8847	11953	9081	5818	3914	3570	858	3207	0	0	0	0	0	0	0	0
Pseudoleptotrichia_goodfellowii	0	0	0	0	0	0	0	0	0	0	0	0	0	0	0	0	0	0	0	0	0	0	0	0	0	0	0	0	0	0	0	0	315	0	0	8091	1047	253	1137	0	1842	0	0	0	0	0	0	0	0
Streptococcus_anginosus	0	0	0	0	0	0	0	0	0	0	0	0	0	0	0	0	0	0	0	0	0	0	0	0	0	0	0	0	0	0	0	0	0	7247	3970	2957	1901	4316	15679	8037	5440	0	0	0	0	0	0	0	0
Streptococcus_mutans	0	0	0	0	0	0	0	0	0	0	0	0	0	0	0	0	0	0	0	0	0	0	0	0	0	0	0	0	0	0	0	0	0	502	334	0	942	329	0	362	0	0	0	0	0	0	0	0	0
Veillonella_parvula	0	0	0	0	0	0	0	0	0	0	0	0	0	0	0	0	0	0	0	0	0	0	0	0	0	0	0	0	0	0	0	0	0	38419	5001	107577	60606	50944	2977	5004	30866	297	0	2660	2516	2674	1038	325	0
Veillonella_sp._T1-7	0	0	0	0	0	0	0	0	0	0	0	0	0	0	0	0	0	0	0	0	0	0	0	0	0	0	0	0	0	0	0	0	0	838	263	1284	565	841	0	0	975	0	0	656	2153	659	893	0	0
Veillonella_dispar	0	0	0	0	0	0	0	0	0	0	0	0	0	0	0	0	0	0	0	0	0	0	0	0	0	0	0	0	0	0	0	0	0	558	0	1339	732	862	0	0	675	205	0	1610	4755	1676	2062	0	0
Veillonella_atypica	0	0	0	0	0	0	0	0	0	0	0	0	0	0	0	0	0	0	0	0	0	0	0	0	0	0	0	0	0	0	0	0	0	232	0	409	358	211	0	0	0	0	0	887	7980	1260	1711	0	0
Dialister_pneumosintes	0	0	0	0	0	0	0	0	0	0	0	0	0	0	0	0	0	0	0	0	0	0	0	0	0	0	0	0	0	0	0	0	0	8390	673	0	328	0	3058	3915	36895	0	0	210	0	0	0	0	0
Lachnoanaerobaculum_umeaense	0	0	0	0	0	0	0	0	0	0	0	0	0	0	0	0	0	0	0	0	0	0	0	0	0	0	0	0	0	0	0	0	0	3012	2948	1305	2276	3200	3932	1957	2016	0	0	0	0	0	0	0	0
Neisseria_sp._oral_taxon_014	0	0	0	0	0	0	0	0	0	0	0	0	0	0	0	0	0	0	0	0	0	0	0	0	0	0	0	0	0	0	0	0	0	77850	30913	26419	0	0	9665	5789	1502	0	0	0	0	0	0	0	0
Neisseria_subflava	0	0	0	0	0	0	0	0	0	0	0	0	0	0	0	0	0	0	0	0	0	0	0	0	0	0	0	0	0	0	0	0	0	29943	18475	15011	0	0	8364	6120	919	0	0	0	0	0	0	0	0
Neisseria_flavescens	0	0	0	0	0	0	0	0	0	0	0	0	0	0	0	0	0	0	0	0	0	0	0	0	0	0	0	0	0	0	0	0	0	8050	0	0	0	0	2605	2036	221	0	0	0	0	0	0	0	0
Conchiformibius_steedae	0	0	0	0	0	0	0	0	0	0	0	0	0	0	0	0	0	0	0	0	0	0	0	0	0	0	0	0	0	0	0	0	0	208	0	0	0	0	0	0	0	0	0	0	0	0	0	0	0
Aggregatibacter_segnis	0	0	0	0	0	0	0	0	0	0	0	0	0	0	0	0	0	0	0	0	0	0	0	0	0	0	0	0	0	0	0	0	0	21038	21160	10423	11777	5295	69971	58020	2730	0	0	0	0	0	0	0	0
Haemophilus_haemolyticus	0	0	0	0	0	0	0	0	0	0	0	0	0	0	0	0	0	0	0	0	0	0	0	0	0	0	0	0	0	0	0	0	0	5067	1688	0	1281	2288	2264	1147	449	0	0	0	252	0	0	0	0
Haemophilus_influenzae	0	0	0	0	0	0	0	0	0	0	0	0	0	0	0	0	0	0	0	0	0	0	0	0	0	0	0	0	0	0	0	0	0	4291	2856	0	1112	0	3031	1143	742	0	0	0	0	0	0	0	0
Prevotella_enoeca	0	0	0	0	0	0	0	0	0	0	0	0	0	0	0	0	0	0	0	0	0	0	0	0	0	0	0	0	0	0	0	0	0	13177	6884	785	3106	842	2643	1238	2328	0	0	0	0	0	0	0	0
Prevotella_denticola	0	0	0	0	0	0	0	0	0	0	0	0	0	0	0	0	0	0	0	0	0	0	0	0	0	0	0	0	0	0	0	0	0	2739	1986	481	2148	636	1909	2335	2033	0	0	0	0	0	0	0	0
Prevotella_jejuni	0	0	0	0	0	0	0	0	0	0	0	0	0	0	0	0	0	0	0	0	0	0	0	0	0	0	0	0	0	0	0	0	0	1079	798	0	257	482	361	424	623	0	0	0	0	0	0	0	0
Candidatus_Saccharibacteria_bacterium_oral_taxon_955	0	0	0	0	0	0	0	0	0	0	0	0	0	0	0	0	0	0	0	0	0	0	0	0	0	0	0	0	0	0	0	0	0	6220	11143	3476	3847	330	13869	1351	0	0	0	0	0	0	0	0	0
Lawsonella_clevelandensis	0	0	0	0	0	0	0	0	0	0	0	0	0	0	0	0	0	0	0	0	0	0	0	0	0	0	0	0	0	0	0	0	0	0	214	0	756	385	9495	1580	0	0	0	0	0	0	0	0	0
Streptococcus_canis	0	0	0	0	0	0	0	0	0	0	0	0	0	0	0	0	0	0	0	0	0	0	0	0	0	0	0	0	0	0	0	0	0	0	335	262	0	0	438	397	0	0	0	0	0	0	0	0	0
Neisseria_sp._KEM232	0	0	0	0	0	0	0	0	0	0	0	0	0	0	0	0	0	0	0	0	0	0	0	0	0	0	0	0	0	0	0	0	0	0	11406	0	0	0	5321	1187	859	0	0	0	0	0	0	0	0
Capnocytophaga_haemolytica	0	0	0	0	0	0	0	0	0	0	0	0	0	0	0	0	0	0	0	0	0	0	0	0	0	0	0	0	0	0	0	0	0	0	2345	81436	899	0	1380	0	280	0	0	0	0	0	0	0	0
Alistipes_shahii	0	0	0	0	0	0	0	0	0	0	0	0	0	0	0	0	0	0	0	0	0	0	0	0	0	0	0	0	0	0	0	0	0	0	281	0	0	0	0	0	0	0	0	553	0	594	880	241	0
Gardnerella_vaginalis	0	0	0	0	0	0	0	0	0	0	0	0	0	0	0	0	0	0	0	0	0	0	0	0	0	0	0	0	0	0	0	0	0	0	0	0	0	0	229	0	0	0	0	0	0	0	0	0	0
Streptococcus_thermophilus	0	0	0	0	0	0	0	0	0	0	0	0	0	0	0	0	0	0	0	0	0	0	0	0	0	0	0	0	0	0	0	0	0	0	0	0	0	0	644	0	0	0	0	0	217	216	0	0	0
[Clostridium]_innocuum	0	0	0	0	0	0	0	0	0	0	0	0	0	0	0	0	0	0	0	0	0	0	0	0	0	0	0	0	0	0	0	0	0	0	0	0	0	0	205	216	0	0	0	601	1717	1263	1058	293	351
Neisseria_meningitidis	0	0	0	0	0	0	0	0	0	0	0	0	0	0	0	0	0	0	0	0	0	0	0	0	0	0	0	0	0	0	0	0	0	0	0	0	0	0	8956	5373	1030	0	0	0	0	0	0	0	0
[Clostridium]_scindens	0	0	0	0	0	0	0	0	0	0	0	0	0	0	0	0	0	0	0	0	0	0	0	0	0	0	0	0	0	0	0	0	0	0	0	0	0	0	0	0	0	374	0	898	0	0	2299	524	512
Bacteroides_sp._HF-5287	0	0	0	0	0	0	0	0	0	0	0	0	0	0	0	0	0	0	0	0	0	0	0	0	0	0	0	0	0	0	0	0	0	0	0	0	0	0	0	0	0	267	0	0	0	2576	1219	0	0
Bacteroides_ovatus	0	0	0	0	0	0	0	0	0	0	0	0	0	0	0	0	0	0	0	0	0	0	0	0	0	0	0	0	0	0	0	0	0	0	0	0	0	0	0	0	0	218	0	0	3980	3086	43667	0	0
Desulfovibrio_piger	0	0	0	0	0	0	0	0	0	0	0	0	0	0	0	0	0	0	0	0	0	0	0	0	0	0	0	0	0	0	0	0	0	0	0	0	0	0	0	0	0	300	0	2492	207	330	8604	424	844
Flintibacter_sp._KGMB00164	0	0	0	0	0	0	0	0	0	0	0	0	0	0	0	0	0	0	0	0	0	0	0	0	0	0	0	0	0	0	0	0	0	0	0	0	0	0	0	0	0	0	256	0	0	0	0	879	0
Bifidobacterium_pseudocatenulatum	0	0	0	0	0	0	0	0	0	0	0	0	0	0	0	0	0	0	0	0	0	0	0	0	0	0	0	0	0	0	0	0	0	0	0	0	0	0	0	0	0	0	0	17634	218	75410	0	0	0
Bacteroides_sp._CACC_737	0	0	0	0	0	0	0	0	0	0	0	0	0	0	0	0	0	0	0	0	0	0	0	0	0	0	0	0	0	0	0	0	0	0	0	0	0	0	0	0	0	0	0	1131	0	0	283	0	0
Bacteroides_sp._A1C1	0	0	0	0	0	0	0	0	0	0	0	0	0	0	0	0	0	0	0	0	0	0	0	0	0	0	0	0	0	0	0	0	0	0	0	0	0	0	0	0	0	0	0	660	0	0	303	0	0
Paraprevotella_xylaniphila	0	0	0	0	0	0	0	0	0	0	0	0	0	0	0	0	0	0	0	0	0	0	0	0	0	0	0	0	0	0	0	0	0	0	0	0	0	0	0	0	0	0	0	1647	0	1090	3044	0	0
Alistipes_communis	0	0	0	0	0	0	0	0	0	0	0	0	0	0	0	0	0	0	0	0	0	0	0	0	0	0	0	0	0	0	0	0	0	0	0	0	0	0	0	0	0	0	0	354	0	238	212	0	0
Akkermansia_muciniphila	0	0	0	0	0	0	0	0	0	0	0	0	0	0	0	0	0	0	0	0	0	0	0	0	0	0	0	0	0	0	0	0	0	0	0	0	0	0	0	0	0	0	0	1742	449	7283	1384	0	0
Longibaculum_sp._KGMB06250	0	0	0	0	0	0	0	0	0	0	0	0	0	0	0	0	0	0	0	0	0	0	0	0	0	0	0	0	0	0	0	0	0	0	0	0	0	0	0	0	0	0	0	0	6208	3673	4269	1582	680
Bacteroides_intestinalis	0	0	0	0	0	0	0	0	0	0	0	0	0	0	0	0	0	0	0	0	0	0	0	0	0	0	0	0	0	0	0	0	0	0	0	0	0	0	0	0	0	0	0	0	577	0	281	422	238
Parabacteroides_distasonis	0	0	0	0	0	0	0	0	0	0	0	0	0	0	0	0	0	0	0	0	0	0	0	0	0	0	0	0	0	0	0	0	0	0	0	0	0	0	0	0	0	0	0	0	1936	0	2696	565	0
Alistipes_finegoldii	0	0	0	0	0	0	0	0	0	0	0	0	0	0	0	0	0	0	0	0	0	0	0	0	0	0	0	0	0	0	0	0	0	0	0	0	0	0	0	0	0	0	0	0	0	270	259	0	248
Alistipes_onderdonkii	0	0	0	0	0	0	0	0	0	0	0	0	0	0	0	0	0	0	0	0	0	0	0	0	0	0	0	0	0	0	0	0	0	0	0	0	0	0	0	0	0	0	0	0	0	219	255	0	0
Bacteroides_caccae	0	0	0	0	0	0	0	0	0	0	0	0	0	0	0	0	0	0	0	0	0	0	0	0	0	0	0	0	0	0	0	0	0	0	0	0	0	0	0	0	0	0	0	0	0	0	8128	0	0
Bacteroides_caecimuris	0	0	0	0	0	0	0	0	0	0	0	0	0	0	0	0	0	0	0	0	0	0	0	0	0	0	0	0	0	0	0	0	0	0	0	0	0	0	0	0	0	0	0	0	0	0	728	230	455
Bacteroides_cellulosilyticus	0	0	0	0	0	0	0	0	0	0	0	0	0	0	0	0	0	0	0	0	0	0	0	0	0	0	0	0	0	0	0	0	0	0	0	0	0	0	0	0	0	0	0	0	0	0	435	0	0
Cutibacterium_granulosum	0	0	0	0	0	0	0	0	0	0	0	0	0	0	0	0	0	0	0	0	0	0	0	0	0	0	0	0	0	0	0	0	0	0	0	0	0	0	0	0	0	0	0	0	0	0	0	0	0
Cutibacterium_avidum	0	0	0	0	0	0	0	0	0	0	0	0	0	0	0	0	0	0	0	0	0	0	0	0	0	0	0	0	0	0	0	0	0	0	0	0	0	0	0	0	0	0	0	0	0	0	0	0	0
Corynebacterium_singulare	0	0	0	0	0	0	0	0	0	0	0	0	0	0	0	0	0	0	0	0	0	0	0	0	0	0	0	0	0	0	0	0	0	0	0	0	0	0	0	0	0	0	0	0	0	0	0	0	0
Corynebacterium_jeikeium	0	0	0	0	0	0	0	0	0	0	0	0	0	0	0	0	0	0	0	0	0	0	0	0	0	0	0	0	0	0	0	0	0	0	0	0	0	0	0	0	0	0	0	0	0	0	0	0	0
Corynebacterium_segmentosum	0	0	0	0	0	0	0	0	0	0	0	0	0	0	0	0	0	0	0	0	0	0	0	0	0	0	0	0	0	0	0	0	0	0	0	0	0	0	0	0	0	0	0	0	0	0	0	0	0
Corynebacterium_ureicelerivorans	0	0	0	0	0	0	0	0	0	0	0	0	0	0	0	0	0	0	0	0	0	0	0	0	0	0	0	0	0	0	0	0	0	0	0	0	0	0	0	0	0	0	0	0	0	0	0	0	0
Corynebacterium_kroppenstedtii	0	0	0	0	0	0	0	0	0	0	0	0	0	0	0	0	0	0	0	0	0	0	0	0	0	0	0	0	0	0	0	0	0	0	0	0	0	0	0	0	0	0	0	0	0	0	0	0	0
Corynebacterium_simulans	0	0	0	0	0	0	0	0	0	0	0	0	0	0	0	0	0	0	0	0	0	0	0	0	0	0	0	0	0	0	0	0	0	0	0	0	0	0	0	0	0	0	0	0	0	0	0	0	0
Corynebacterium_minutissimum	0	0	0	0	0	0	0	0	0	0	0	0	0	0	0	0	0	0	0	0	0	0	0	0	0	0	0	0	0	0	0	0	0	0	0	0	0	0	0	0	0	0	0	0	0	0	0	0	0
Corynebacterium_aurimucosum	0	0	0	0	0	0	0	0	0	0	0	0	0	0	0	0	0	0	0	0	0	0	0	0	0	0	0	0	0	0	0	0	0	0	0	0	0	0	0	0	0	0	0	0	0	0	0	0	0
Corynebacterium_imitans	0	0	0	0	0	0	0	0	0	0	0	0	0	0	0	0	0	0	0	0	0	0	0	0	0	0	0	0	0	0	0	0	0	0	0	0	0	0	0	0	0	0	0	0	0	0	0	0	0
Corynebacterium_striatum	0	0	0	0	0	0	0	0	0	0	0	0	0	0	0	0	0	0	0	0	0	0	0	0	0	0	0	0	0	0	0	0	0	0	0	0	0	0	0	0	0	0	0	0	0	0	0	0	0
Dermabacter_vaginalis	0	0	0	0	0	0	0	0	0	0	0	0	0	0	0	0	0	0	0	0	0	0	0	0	0	0	0	0	0	0	0	0	0	0	0	0	0	0	0	0	0	0	0	0	0	0	0	0	0
Staphylococcus_hominis	0	0	0	0	0	0	0	0	0	0	0	0	0	0	0	0	0	0	0	0	0	0	0	0	0	0	0	0	0	0	0	0	0	0	0	0	0	0	0	0	0	0	0	0	0	0	0	0	0
Staphylococcus_capitis	0	0	0	0	0	0	0	0	0	0	0	0	0	0	0	0	0	0	0	0	0	0	0	0	0	0	0	0	0	0	0	0	0	0	0	0	0	0	0	0	0	0	0	0	0	0	0	0	0
Staphylococcus_fleurettii	0	0	0	0	0	0	0	0	0	0	0	0	0	0	0	0	0	0	0	0	0	0	0	0	0	0	0	0	0	0	0	0	0	0	0	0	0	0	0	0	0	0	0	0	0	0	0	0	0
Staphylococcus_pasteuri	0	0	0	0	0	0	0	0	0	0	0	0	0	0	0	0	0	0	0	0	0	0	0	0	0	0	0	0	0	0	0	0	0	0	0	0	0	0	0	0	0	0	0	0	0	0	0	0	0
Staphylococcus_haemolyticus	0	0	0	0	0	0	0	0	0	0	0	0	0	0	0	0	0	0	0	0	0	0	0	0	0	0	0	0	0	0	0	0	0	0	0	0	0	0	0	0	0	0	0	0	0	0	0	0	0
Staphylococcus_warneri	0	0	0	0	0	0	0	0	0	0	0	0	0	0	0	0	0	0	0	0	0	0	0	0	0	0	0	0	0	0	0	0	0	0	0	0	0	0	0	0	0	0	0	0	0	0	0	0	0
Megamonas_funiformis	0	0	0	0	0	0	0	0	0	0	0	0	0	0	0	0	0	0	0	0	0	0	0	0	0	0	0	0	0	0	0	0	0	0	0	0	0	0	0	0	0	0	0	0	0	0	0	0	0
Hydrogenophaga_sp._NH-16	0	0	0	0	0	0	0	0	0	0	0	0	0	0	0	0	0	0	0	0	0	0	0	0	0	0	0	0	0	0	0	0	0	0	0	0	0	0	0	0	0	0	0	0	0	0	0	0	0
Hydrogenophaga_pseudoflava	0	0	0	0	0	0	0	0	0	0	0	0	0	0	0	0	0	0	0	0	0	0	0	0	0	0	0	0	0	0	0	0	0	0	0	0	0	0	0	0	0	0	0	0	0	0	0	0	0
Porphyromonas_cangingivalis	0	0	0	0	0	0	0	0	0	0	0	0	0	0	0	0	0	0	0	0	0	0	0	0	0	0	0	0	0	0	0	0	0	0	0	0	0	0	0	0	0	0	0	0	0	0	0	0	0
Pseudomonas_versuta	0	0	0	0	0	0	0	0	0	0	0	0	0	0	0	0	0	0	0	0	0	0	0	0	0	0	0	0	0	0	0	0	0	0	0	0	0	0	0	0	0	0	0	0	0	0	0	0	0
Phascolarctobacterium_faecium	0	0	0	0	0	0	0	0	0	0	0	0	0	0	0	0	0	0	0	0	0	0	0	0	0	0	0	0	0	0	0	0	0	0	0	0	0	0	0	0	0	0	0	0	0	0	0	0	0
Kurthia_sp._11kri321	0	0	0	0	0	0	0	0	0	0	0	0	0	0	0	0	0	0	0	0	0	0	0	0	0	0	0	0	0	0	0	0	0	0	0	0	0	0	0	0	0	0	0	0	0	0	0	0	0
Alistipes_indistinctus	0	0	0	0	0	0	0	0	0	0	0	0	0	0	0	0	0	0	0	0	0	0	0	0	0	0	0	0	0	0	0	0	0	0	0	0	0	0	0	0	0	0	0	0	0	0	0	0	0
[truncated: 49 more columns]

## Sheet: E - Decontam Results
freq	prev	p.freq	p.prev	p	contaminant	taxon	threshold
0.0321165	11		0.438113	0.438113	TRUE	Ralstonia_insidiosa	0.5
0.00950299	8		0.240196	0.240196	TRUE	Ralstonia_pickettii	0.5
0.00184285	2		0.00980392	0.00980392	TRUE	Burkholderia_contaminans	0.5
0.00538772	4		0.0563725	0.0563725	TRUE	Ottowia_sp._oral_taxon_894	0.5
0.00546306	3		0.028799	0.028799	TRUE	Bradyrhizobium_sp._SK17	0.5
0.00096308	1				FALSE	Bradyrhizobium_sp._6(2017)	0.5
0.00128635	1				FALSE	Bradyrhizobium_elkanii	0.5
0.000565725	1				FALSE	Arsenophonus_nasoniae	0.5
0.00207367	3		0.028799	0.028799	TRUE	Stenotrophomonas_maltophilia	0.5
0.00907714	4		0.0563725	0.0563725	TRUE	Desulfomicrobium_orale	0.5
0.0160382	6		0.134804	0.134804	TRUE	Desulfobulbus_oralis	0.5
0.022289	5		0.00612745	0.00612745	TRUE	Actinomyces_sp._oral_taxon_414	0.5
0.000703938	2		0.166667	0.166667	TRUE	Pauljensenia_hongkongensis	0.5
0.0114502	6		0.0122549	0.0122549	TRUE	Pseudopropionibacterium_propionicum	0.5
0.0075005	8		0.0343137	0.0343137	TRUE	Cutibacterium_acnes	0.5
0.00158296	3		0.249387	0.249387	TRUE	Corynebacterium_matruchotii	0.5
0.0221717	6		0.0122549	0.0122549	TRUE	Olsenella_sp._oral_taxon_807	0.5
0.00730459	5		0.0919118	0.0919118	TRUE	[Eubacterium]_minutum	0.5
0.0133591	5		0.0919118	0.0919118	TRUE	Anaerolineaceae_bacterium_oral_taxon_439	0.5
0.00107084	1				FALSE	Tannerella_sp._oral_taxon_HOT-286	0.5
0.00392791	5		0.00612745	0.00612745	TRUE	Tannerella_forsythia	0.5
0.00272081	4		0.0563725	0.0563725	TRUE	Candidatus_Saccharibacteria_bacterium_oral_taxon_488	0.5
0.00102399	3		0.028799	0.028799	TRUE	Treponema_socranskii	0.5
0.000632233	2		0.166667	0.166667	TRUE	Filifactor_alocis	0.5
0.00102875	2		0.166667	0.166667	TRUE	Parvimonas_micra	0.5
0.000813884	3		0.249387	0.249387	TRUE	Porphyromonas_gingivalis	0.5
0.000642575	2		0.166667	0.166667	TRUE	Treponema_denticola	0.5
0.000802859	1				FALSE	Paraburkholderia_fungorum	0.5
0.00070358	2		0.166667	0.166667	TRUE	Janthinobacterium_svalbardensis	0.5
0.000576701	1				FALSE	Janthinobacterium_agaricidamnosum	0.5
0.000610625	1				FALSE	Bradyrhizobium_sp._BTAi1	0.5
0.00128698	2		0.166667	0.166667	TRUE	Bradyrhizobium_betae	0.5
0.00177534	1				FALSE	Sphingomonas_melonis	0.5
0.00084809	1				FALSE	Pseudomonas_sp._NC02	0.5
0.000610625	1				FALSE	Gordonia_polyisoprenivorans	0.5
0.00119863	1				FALSE	Streptococcus_sanguinis	0.5
0.0146127	3		0.721201	0.721201	FALSE	Pseudomonas_stutzeri	0.5
7.44234e-05	2		0.656863	0.656863	FALSE	Pseudomonas_xanthomarina	0.5
0.00403125	5		0.824755	0.824755	FALSE	Pseudomonas_sp._R84	0.5
0.00586521	6		0.865196	0.865196	FALSE	Pseudomonas_sp._C27(2019)	0.5
0.00953403	7		0.898897	0.898897	FALSE	Pseudomonas_sp._ACM7	0.5
0.0106686	11		0.978554	0.978554	FALSE	Pseudomonas_sp._S34	0.5
0.000180107	1				FALSE	Pseudomonas_sp._DTU12.1	0.5
0.000161247	1				FALSE	Pseudomonas_sp._LG1D9	0.5
0.000724962	4		0.776961	0.776961	FALSE	Pseudomonas_sp._MPC6	0.5
0.000332687	3		0.721201	0.721201	FALSE	Pseudomonas_sp._RU47	0.5
0.000370572	3		0.721201	0.721201	FALSE	Pseudomonas_sp._S49	0.5
0.000221609	4		0.776961	0.776961	FALSE	Pseudomonas_sp._02C_26	0.5
3.0175e-05	1				FALSE	Pseudomonas_sp._ABC1	0.5
0.000630972	5		0.824755	0.824755	FALSE	Pseudomonas_sp._M30-35	0.5
0.00703758	7		0.898897	0.898897	FALSE	Pseudomonas_brenneri	0.5
0.00352781	3		0.721201	0.721201	FALSE	Pseudomonas_fluorescens	0.5
0.00110049	6		0.865196	0.865196	FALSE	Pseudomonas_migulae	0.5
7.48088e-05	1				FALSE	Pseudomonas_synxantha	0.5
0.000517389	4		0.776961	0.776961	FALSE	Pseudomonas_poae	0.5
0.00298056	9		0.948529	0.948529	FALSE	Pseudomonas_silesiensis	0.5
1.91737e-05	1				FALSE	Pseudomonas_oleovorans	0.5
0.00772763	9		0.948529	0.948529	FALSE	Pseudomonas_lini	0.5
0.00462763	5		0.824755	0.824755	FALSE	Pseudomonas_frederiksbergensis	0.5
5.31921e-05	2		0.656863	0.656863	FALSE	Pseudomonas_fragi	0.5
0.000250921	3		0.721201	0.721201	FALSE	Pseudomonas_taetrolens	0.5
0.00125764	5		0.824755	0.824755	FALSE	Pseudomonas_viridiflava	0.5
0.00082521	3		0.721201	0.721201	FALSE	Pseudomonas_yamanorum	0.5
0.00106698	5		0.824755	0.824755	FALSE	Pseudomonas_brassicacearum	0.5
0.000129399	2		0.656863	0.656863	FALSE	Pseudomonas_litoralis	0.5
0.000128993	2		0.656863	0.656863	FALSE	Pseudomonas_moraviensis	0.5
5.4333e-05	2		0.656863	0.656863	FALSE	Pseudomonas_lactis	0.5
3.08036e-05	1				FALSE	Pseudomonas_psychrophila	0.5
6.65319e-05	2		0.656863	0.656863	FALSE	Pseudomonas_lurida	0.5
0.00150525	4		0.776961	0.776961	FALSE	Oblitimonas_alkaliphila	0.5
0.00167647	3		0.721201	0.721201	FALSE	Acinetobacter_sp._MYb10	0.5
0.000175118	2		0.656863	0.656863	FALSE	Acinetobacter_sp._TTH0-4	0.5
1.82307e-05	1				FALSE	Acinetobacter_sp._TGL-Y2	0.5
1.66591e-05	1				FALSE	Acinetobacter_sp._185	0.5
0.000595258	3		0.721201	0.721201	FALSE	Acinetobacter_guillouiae	0.5
0.00359402	8		0.926471	0.926471	FALSE	Acinetobacter_calcoaceticus	0.5
0.000297159	5		0.824755	0.824755	FALSE	Acinetobacter_lwoffii	0.5
0.000551649	3		0.721201	0.721201	FALSE	Psychrobacter_sp._P11F6	0.5
0.000195222	3		0.721201	0.721201	FALSE	Psychrobacter_sp._G	0.5
0.000194587	4		0.776961	0.776961	FALSE	Psychrobacter_sp._P11G5	0.5
0.000252106	4		0.776961	0.776961	FALSE	Psychrobacter_cryohalolentis	0.5
3.17466e-05	1				FALSE	Moraxellaceae_bacterium_HYN0046	0.5
0.00807746	4		0.776961	0.776961	FALSE	Providencia_rettgeri	0.5
0.000283205	1				FALSE	Providencia_stuartii	0.5
0.00013013	1				FALSE	Providencia_vermicola	0.5
0.000107498	1				FALSE	Providencia_alcalifaciens	0.5
9.58478e-05	2		0.656863	0.656863	FALSE	Providencia_heimbachae	0.5
5.15489e-05	1				FALSE	Providencia_sneebia	0.5
3.14322e-05	1				FALSE	Providencia_rustigianii	0.5
0.000599905	2		0.656863	0.656863	FALSE	Proteus_vulgaris	0.5
0.000304553	3		0.721201	0.721201	FALSE	Proteus_mirabilis	0.5
7.13742e-05	2		0.656863	0.656863	FALSE	Proteus_hauseri	0.5
0.000112842	1				FALSE	Morganella_morganii	0.5
0.00218855	7		0.898897	0.898897	FALSE	Buttiauxella_sp._3AFRM03	0.5
0.00123171	5		0.824755	0.824755	FALSE	Escherichia_coli	0.5
4.71484e-05	1				FALSE	Serratia_marcescens	0.5
0.00221309	8		0.926471	0.926471	FALSE	Serratia_plymuthica	0.5
3.83473e-05	1				FALSE	Serratia_fonticola	0.5
0.000293122	3		0.721201	0.721201	FALSE	Serratia_quinivorans	0.5
0.00056151	3		0.721201	0.721201	FALSE	Serratia_proteamaculans	0.5
0.000139411	2		0.656863	0.656863	FALSE	Serratia_liquefaciens	0.5
0.00564222	10		0.965686	0.965686	FALSE	Pantoea_agglomerans	0.5
4.90343e-05	1				FALSE	Stenotrophomonas_sp._NA06056	0.5
1.82307e-05	1				FALSE	Stenotrophomonas_sp._G4	0.5
0.000419674	2		0.656863	0.656863	FALSE	Stenotrophomonas_rhizophila	0.5
0.000491555	2		0.656863	0.656863	FALSE	Lysobacter_capsici	0.5
0.00117644	3		0.721201	0.721201	FALSE	Xanthomonas_translucens	0.5
0.00260437	3		0.721201	0.721201	FALSE	Xanthomonas_campestris	0.5
0.00187441	5		0.824755	0.824755	FALSE	Rheinheimera_sp._D18	0.5
0.000910588	3		0.721201	0.721201	FALSE	Rheinheimera_sp._LHK132	0.5
5.26207e-05	2		0.656863	0.656863	FALSE	Shewanella_putrefaciens	0.5
0.00111764	6		0.865196	0.865196	FALSE	Aeromonas_encheleia	0.5
0.000303638	3		0.721201	0.721201	FALSE	Aeromonas_salmonicida	0.5
0.000643603	5		0.824755	0.824755	FALSE	Oceanisphaera_profunda	0.5
1.60304e-05	1				FALSE	Vibrio_rumoiensis	0.5
0.00290496	6		0.865196	0.865196	FALSE	Nitrobacter_hamburgensis	0.5
0.0110086	6		0.865196	0.865196	FALSE	Phyllobacterium_zundukense	0.5
0.00165903	5		0.824755	0.824755	FALSE	Ensifer_adhaerens	0.5
0.00020756	4		0.776961	0.776961	FALSE	Devosia_sp._MC521	0.5
0.00232142	5		0.824755	0.824755	FALSE	Devosia_ginsengisoli	0.5
0.00618197	9		0.948529	0.948529	FALSE	Ochrobactrum_quorumnocens	0.5
0.000231056	3		0.721201	0.721201	FALSE	Sphingobium_sp._RAC03	0.5
0.00013683	2		0.656863	0.656863	FALSE	Novosphingobium_sp._P6W	0.5
0.0201542	6		0.865196	0.865196	FALSE	Alcaligenes_faecalis	0.5
5.24919e-05	1				FALSE	Alcaligenes_aquatilis	0.5
0.00204342	7		0.898897	0.898897	FALSE	Pusillimonas_sp._T7-7	0.5
0.00144094	6		0.865196	0.865196	FALSE	Pusillimonas_sp._ye3	0.5
0.00164759	7		0.898897	0.898897	FALSE	Advenella_kashmirensis	0.5
0.0145183	6		0.865196	0.865196	FALSE	Variovorax_paradoxus	0.5
0.000441898	2		0.656863	0.656863	FALSE	Variovorax_boronicumulans	0.5
0.0037839	5		0.824755	0.824755	FALSE	Polaromonas_sp._JS666	0.5
4.55768e-05	1				FALSE	Comamonas_piscis	0.5
0.000103445	2		0.656863	0.656863	FALSE	Janthinobacterium_lividum	0.5
0.0029601	5		0.824755	0.824755	FALSE	Nitrosospira_briensis	0.5
0.00037948	3		0.721201	0.721201	FALSE	Nitrosomonas_stercoris	0.5
0.00040036	4		0.776961	0.776961	FALSE	Nitrosomonas_eutropha	0.5
2.42028e-05	1				FALSE	Campylobacter_rectus	0.5
0.00627576	1				FALSE	Mycolicibacillus_koreensis	0.5
0.000467973	2		0.656863	0.656863	FALSE	Mycobacterium_sp._YC-RL4	0.5
0.00241556	4		0.776961	0.776961	FALSE	Mycolicibacter_hiberniae	0.5
0.00318516	7		0.898897	0.898897	FALSE	Mycobacteroides_salmoniphilum	0.5
0.00539253	7		0.898897	0.898897	FALSE	Rhodococcus_erythropolis	0.5
8.1955e-05	2		0.656863	0.656863	FALSE	Corynebacterium_sp._2039	0.5
0.000217916	3		0.721201	0.721201	FALSE	Corynebacterium_stationis	0.5
0.000503224	5		0.824755	0.824755	FALSE	Corynebacterium_xerosis	0.5
5.15489e-05	1				FALSE	Corynebacterium_urealyticum	0.5
0.000647046	4		0.776961	0.776961	FALSE	Corynebacterium_crudilactis	0.5
0.000188273	4		0.776961	0.776961	FALSE	Corynebacterium_marinum	0.5
9.33493e-05	2		0.656863	0.656863	FALSE	Corynebacterium_casei	0.5
0.000275661	1				FALSE	Gordonia_phthalatica	0.5
0.00226316	4		0.776961	0.776961	FALSE	Microbacterium_foliorum	0.5
0.0012353	3		0.721201	0.721201	FALSE	Microbacterium_oxydans	0.5
7.25112e-05	2		0.656863	0.656863	FALSE	Plantibacter_sp._PA-3-X8	0.5
0.000362093	2		0.656863	0.656863	FALSE	Brevibacterium_sp._YB235	0.5
0.0178354	10		0.965686	0.965686	FALSE	Brevibacterium_aurantiacum	0.5
0.000887966	3		0.721201	0.721201	FALSE	Brevibacterium_linens	0.5
0.00420765	6		0.865196	0.865196	FALSE	Brevibacterium_sandarakinum	0.5
0.00129552	4		0.776961	0.776961	FALSE	Arthrobacter_sp._YC-RL1	0.5
0.00798891	9		0.948529	0.948529	FALSE	Glutamicibacter_arilaitensis	0.5
0.000229357	2		0.656863	0.656863	FALSE	Kocuria_sp._TGY1120_3	0.5
2.54601e-05	1				FALSE	Kocuria_sp._TGY1127_2	0.5
0.000942339	1				FALSE	Brachybacterium_faecium	0.5
0.00174899	3		0.721201	0.721201	FALSE	Ornithinimicrobium_sp._AMA3305	0.5
0.000929896	3		0.721201	0.721201	FALSE	Streptomyces_sp._S4.7	0.5
0.0104126	6		0.865196	0.865196	FALSE	Streptomyces_anulatus	0.5
0.000636828	4		0.776961	0.776961	FALSE	Streptomyces_globisporus	0.5
0.000890493	3		0.721201	0.721201	FALSE	Streptomyces_prasinus	0.5
0.000195945	3		0.721201	0.721201	FALSE	Streptomyces_fulvissimus	0.5
0.000278181	2		0.656863	0.656863	FALSE	Nocardioides_sp._dk3136	0.5
0.000178221	1				FALSE	Amycolatopsis_sp._BJA-103	0.5
0.000128558	1				FALSE	Amycolatopsis_orientalis	0.5
0.000640247	5		0.824755	0.824755	FALSE	Saccharomonospora_viridis	0.5
0.000488957	3		0.721201	0.721201	FALSE	Micromonospora_purpureochromogenes	0.5
0.00164505	5		0.824755	0.824755	FALSE	Micromonospora_zamorensis	0.5
0.000124394	3		0.721201	0.721201	FALSE	Schaalia_sp._JY-X169	0.5
0.00743712	8		0.926471	0.926471	FALSE	Bifidobacterium_angulatum	0.5
0.00117211	6		0.865196	0.865196	FALSE	Bifidobacterium_adolescentis	0.5
0.000837199	5		0.824755	0.824755	FALSE	Bifidobacterium_catenulatum	0.5
0.00586489	8		0.926471	0.926471	FALSE	Collinsella_aerofaciens	0.5
0.000481444	3		0.721201	0.721201	FALSE	Olsenella_sp._GAM18	0.5
0.000197317	3		0.721201	0.721201	FALSE	Bacillus_sp._DSL-17	0.5
0.0205272	10		0.965686	0.965686	FALSE	[Brevibacterium]_frigoritolerans	0.5
6.07649e-05	2		0.656863	0.656863	FALSE	Bacillus_dafuensis	0.5
0.0351746	11		0.978554	0.978554	FALSE	Peribacillus_simplex	0.5
0.0112247	9		0.948529	0.948529	FALSE	Peribacillus_butanolivorans	0.5
8.96874e-05	3		0.721201	0.721201	FALSE	Lysinibacillus_sp._2017	0.5
0.00618523	8		0.926471	0.926471	FALSE	Pradoshia_sp._D12	0.5
0.00146185	5		0.824755	0.824755	FALSE	Staphylococcus_lentus	0.5
0.000132254	2		0.656863	0.656863	FALSE	Staphylococcus_cohnii	0.5
0.00225591	6		0.865196	0.865196	FALSE	Staphylococcus_equorum	0.5
0.00200051	7		0.898897	0.898897	FALSE	Jeotgalicoccus_saudimassiliensis	0.5
0.000628335	6		0.865196	0.865196	FALSE	Sporosarcina_psychrophila	0.5
0.00183294	5		0.824755	0.824755	FALSE	Kurthia_zopfii	0.5
0.00101509	4		0.776961	0.776961	FALSE	Paenisporosarcina_antarctica	0.5
9.77543e-05	1				FALSE	Listeria_monocytogenes	0.5
0.000566495	4		0.776961	0.776961	FALSE	Lactobacillus_delbrueckii	0.5
0.000368832	2		0.656863	0.656863	FALSE	Lactobacillus_paraplantarum	0.5
0.000101238	2		0.656863	0.656863	FALSE	Lactobacillus_paracasei	0.5
0.000175802	2		0.656863	0.656863	FALSE	Lactobacillus_plantarum	0.5
0.000156614	2		0.656863	0.656863	FALSE	Lactobacillus_brevis	0.5
2.16883e-05	1				FALSE	Lactobacillus_pontis	0.5
2.13739e-05	1				FALSE	Lactobacillus_buchneri	0.5
1.8545e-05	1				FALSE	Lactobacillus_coryniformis	0.5
1.76021e-05	1				FALSE	Lactobacillus_fermentum	0.5
1.76021e-05	1				FALSE	Pediococcus_damnosus	0.5
8.83958e-05	3		0.721201	0.721201	FALSE	Streptococcus_lutetiensis	0.5
0.00108566	6		0.865196	0.865196	FALSE	Lactococcus_lactis	0.5
0.00114026	7		0.898897	0.898897	FALSE	Enterococcus_faecium	0.5
0.000482215	2		0.656863	0.656863	FALSE	Enterococcus_durans	0.5
0.0012277	4		0.776961	0.776961	FALSE	Enterococcus_faecalis	0.5
0.000614457	4		0.776961	0.776961	FALSE	Carnobacterium_sp._CP1	0.5
0.000339968	4		0.776961	0.776961	FALSE	Carnobacterium_maltaromaticum	0.5
0.00159396	4		0.776961	0.776961	FALSE	Jeotgalibaca_porci	0.5
8.46241e-05	3		0.721201	0.721201	FALSE	Leuconostoc_mesenteroides	0.5
0.00354334	7		0.898897	0.898897	FALSE	Blautia_sp._SC05B48	0.5
0.00184684	6		0.865196	0.865196	FALSE	Anaerobutyricum_hallii	0.5
0.00190839	5		0.824755	0.824755	FALSE	Anaerostipes_hadrus	0.5
0.00141032	4		0.776961	0.776961	FALSE	Clostridium_botulinum	0.5
0.00217695	8		0.926471	0.926471	FALSE	Clostridium_perfringens	0.5
0.00261873	5		0.824755	0.824755	FALSE	Faecalibacterium_prausnitzii	0.5
0.000427655	3		0.721201	0.721201	FALSE	Romboutsia_ilealis	0.5
0.000193004	3		0.721201	0.721201	FALSE	Turicibacter_sanguinis	0.5
0.000364428	4		0.776961	0.776961	FALSE	Turicibacter_sp._H121	0.5
7.58791e-05	2		0.656863	0.656863	FALSE	[Clostridium]_ultunense	0.5
0.000301791	2		0.656863	0.656863	FALSE	Tissierellia_sp._JN-28	0.5
0.00132062	5		0.824755	0.824755	FALSE	Flavobacterium_sp._140616W15	0.5
0.00399812	9		0.948529	0.948529	FALSE	Flavobacterium_sp._KBS0721	0.5
2.26312e-05	1				FALSE	Myroides_sp._A21	0.5
2.10596e-05	1				FALSE	Myroides_sp._ZB35	0.5
7.97138e-05	2		0.656863	0.656863	FALSE	Myroides_odoratimimus	0.5
2.60888e-05	1				FALSE	Myroides_profundi	0.5
0.000365352	4		0.776961	0.776961	FALSE	Myroides_odoratus	0.5
0.000289304	4		0.776961	0.776961	FALSE	Aequorivita_sp._H23M31	0.5
0.000130856	2		0.656863	0.656863	FALSE	Arenibacter_algicola	0.5
0.000295975	2		0.656863	0.656863	FALSE	Bacteroides_coprosuis	0.5
0.00417313	4		0.776961	0.776961	FALSE	Prevotella_ruminicola	0.5
0.000141514	2		0.656863	0.656863	FALSE	Pedobacter_steynii	0.5
1.63448e-05	1				FALSE	Pedobacter_sp._PACM_27299	0.5
0.00157359	6		0.865196	0.865196	FALSE	Pedobacter_ginsengisoli	0.5
0.00253532	6		0.865196	0.865196	FALSE	Sphingobacterium_sp._ML3W	0.5
7.96338e-05	2		0.656863	0.656863	FALSE	Waddlia_chondrophila	0.5
0.00045613	2		0.656863	0.656863	FALSE	Treponema_succinifaciens	0.5
0.00585166	6		0.865196	0.865196	FALSE	Methanobrevibacter_smithii	0.5
0.000408023	3		0.721201	0.721201	FALSE	Methanosphaera_stadtmanae	0.5
0.00375428	4		0.776961	0.776961	FALSE	Nitrosarchaeum_sp._AC2	0.5
0.000309535	1				FALSE	Bosea_sp._Tri-49	0.5
0.00551806	4		0.776961	0.776961	FALSE	Mesorhizobium_sp._AA22	0.5
0.00548791	2		0.656863	0.656863	FALSE	Mesorhizobium_amorphae	0.5
0.000271957	1				FALSE	Microvirga_ossetica	0.5
0.000313662	3		0.721201	0.721201	FALSE	Methylocystis_rosea	0.5
0.000127068	1				FALSE	Sphingopyxis_fribergensis	0.5
2.67308e-05	1				FALSE	Paracoccus_kondratievae	0.5
7.81414e-05	2		0.656863	0.656863	FALSE	Hyphomonas_neptunium	0.5
0.000118545	1				FALSE	Caulobacter_rhizosphaerae	0.5
0.000378106	1				FALSE	Pseudomonas_sp._31-12	0.5
0.000858574	3		0.721201	0.721201	FALSE	Pseudomonas_sp._LG1E9	0.5
0.000332779	1				FALSE	Pseudomonas_sp._URMO17WK12:I11	0.5
0.000419018	2		0.656863	0.656863	FALSE	Pseudomonas_sp._UW4	0.5
7.94177e-05	1				FALSE	Pseudomonas_sp._ADAK18	0.5
6.31467e-05	1				FALSE	Pseudomonas_sp._CC6-YY-74	0.5
5.84979e-05	1				FALSE	Pseudomonas_sp._S35	0.5
4.72632e-05	1				FALSE	Pseudomonas_sp._B14-6	0.5
3.99025e-05	1				FALSE	Pseudomonas_sp._NS1(2017)	0.5
3.52537e-05	1				FALSE	Pseudomonas_sp._S09G_359	0.5
2.05324e-05	1				FALSE	Pseudomonas_sp._TMW_2.1634	0.5
1.93702e-05	1				FALSE	Pseudomonas_sp._s211(2017)	0.5
0.00100655	3		0.721201	0.721201	FALSE	Pseudomonas_trivialis	0.5
0.000108085	1				FALSE	Pseudomonas_mandelii	0.5
0.000320889	3		0.721201	0.721201	FALSE	Pseudomonas_mucidolens	0.5
4.14521e-05	1				FALSE	Pseudomonas_rhodesiae	0.5
0.000232861	2		0.656863	0.656863	FALSE	Pseudomonas_fulva	0.5
4.26144e-05	1				FALSE	Psychrobacter_sp._FME2	0.5
2.36316e-05	1				FALSE	Pseudomonas_coronafaciens	0.5
0.00026847	1				FALSE	Pseudomonas_arsenicoxydans	0.5
0.000189053	1				FALSE	Pseudomonas_reinekei	0.5
0.000172007	1				FALSE	Pseudomonas_prosekii	0.5
0.000154961	1				FALSE	Pseudomonas_koreensis	0.5
0.00021203	2		0.656863	0.656863	FALSE	Pseudomonas_thivervalensis	0.5
3.83529e-05	1				FALSE	Pseudomonas_simiae	0.5
3.48663e-05	1				FALSE	Pseudomonas_extremaustralis	0.5
6.03653e-05	2		0.656863	0.656863	FALSE	Pseudomonas_saudiphocaensis	0.5
2.2082e-05	1				FALSE	Pseudomonas_rhizosphaerae	0.5
0.000173944	1				FALSE	Xanthomonas_hortorum	0.5
7.12822e-05	1				FALSE	Stenotrophomonas_sp._LM091	0.5
5.92727e-05	1				FALSE	Stenotrophomonas_sp._364	0.5
0.000136366	1				FALSE	Rhodanobacter_glycinis	0.5
6.43089e-05	1				FALSE	Enterobacter_sp._638	0.5
0.00294287	3		0.721201	0.721201	FALSE	Buttiauxella_agrestis	0.5
2.55686e-05	1				FALSE	Pantoea_vagans	0.5
0.000480356	3		0.721201	0.721201	FALSE	Erwinia_persicina	0.5
3.79655e-05	1				FALSE	Legionella_pneumophila	0.5
0.00377869	2		0.656863	0.656863	FALSE	Acidovorax_sp._JMULE5	0.5
7.36066e-05	1				FALSE	Janthinobacterium_sp._Marseille	0.5
4.49388e-05	1				FALSE	Janthinobacterium_sp._LM6	0.5
0.000176268	1				FALSE	Achromobacter_spanius	0.5
7.31108e-05	2		0.656863	0.656863	FALSE	Advenella_mimigardefordensis	0.5
2.7893e-05	1				FALSE	Paenalcaligenes_hominis	0.5
0.0117698	3		0.721201	0.721201	FALSE	Sorangium_cellulosum	0.5
1.97576e-05	1				FALSE	Campylobacter_gracilis	0.5
1.93702e-05	1				FALSE	Campylobacter_showae	0.5
0.000311559	2		0.656863	0.656863	FALSE	Mycolicibacterium_vaccae	0.5
0.000437222	2		0.656863	0.656863	FALSE	Mycolicibacterium_frederiksbergense	0.5
0.000177431	1				FALSE	Mycolicibacterium_gadium	0.5
0.00154773	3		0.721201	0.721201	FALSE	Mycolicibacterium_sediminis	0.5
0.000120095	1				FALSE	Mycolicibacterium_gilvum	0.5
1.97576e-05	1				FALSE	Mycobacterium_leprae	0.5
0.000448613	1				FALSE	Mycolicibacter_minnesotensis	0.5
3.60285e-05	1				FALSE	Mycobacteroides_chelonae	0.5
3.52537e-05	1				FALSE	[Mycobacterium]_stephanolepidis	0.5
0.000939043	3		0.721201	0.721201	FALSE	Rhodococcus_sp._MTM3W5.2	0.5
0.000751087	3		0.721201	0.721201	FALSE	Rhodococcus_sp._W8901	0.5
4.49388e-05	1				FALSE	Rhodococcus_sp._P1Y	0.5
1.97576e-05	1				FALSE	Rhodococcus_sp._WB9	0.5
0.000185954	1				FALSE	Rhodococcus_coprophilus	0.5
5.81105e-05	1				FALSE	Rhodococcus_jostii	0.5
2.28568e-05	1				FALSE	Rhodococcus_imtechensis	0.5
0.000119708	1				FALSE	Microbacterium_sp._ST-M6	0.5
0.000138303	1				FALSE	Microbacterium_oleivorans	0.5
0.000216946	1				FALSE	Agromyces_sp._MF30-A	0.5
0.00162504	4		0.776961	0.776961	FALSE	Curtobacterium_flaccumfaciens	0.5
0.000203387	1				FALSE	Microterricola_viridarii	0.5
3.25419e-05	1				FALSE	Plantibacter_sp._M259	0.5
3.29293e-05	1				FALSE	Plantibacter_flavus	0.5
4.37766e-05	1				FALSE	Salinibacterium_sp._CGMCC_1.16371	0.5
5.88853e-05	1				FALSE	Arthrobacter_sp._YN	0.5
0.00049734	2		0.656863	0.656863	FALSE	Arthrobacter_alpinus	0.5
0.0034393	4		0.776961	0.776961	FALSE	Kocuria_palustris	0.5
0.00157103	5		0.824755	0.824755	FALSE	Kocuria_rosea	0.5
0.000388734	4		0.776961	0.776961	FALSE	Glutamicibacter_halophytocola	0.5
1.93702e-05	1				FALSE	Glutamicibacter_mishrai	0.5
0.000347703	2		0.656863	0.656863	FALSE	Micrococcus_luteus	0.5
0.00166916	4		0.776961	0.776961	FALSE	Ornithinimicrobium_sp._H23M54	0.5
0.000483743	2		0.656863	0.656863	FALSE	Oerskovia_sp._KBS0722	0.5
7.47688e-05	1				FALSE	Brevibacterium_sp._CS2	0.5
0.000195349	2		0.656863	0.656863	FALSE	Kytococcus_sedentarius	0.5
0.000273609	2		0.656863	0.656863	FALSE	Sanguibacter_keddieii	0.5
4.53262e-05	1				FALSE	Streptomyces_sp._NEAU-S7GS2	0.5
0.000567546	1				FALSE	Streptomyces_niveus	0.5
0.00019835	1				FALSE	Streptomyces_atratus	0.5
0.000159223	1				FALSE	Streptomyces_scabiei	0.5
0.00793922	3		0.721201	0.721201	FALSE	Streptomyces_galilaeus	0.5
0.000125906	1				FALSE	Streptomyces_dengpaensis	0.5
9.44099e-05	2		0.656863	0.656863	FALSE	Streptomyces_koyangensis	0.5
0.00288114	3		0.721201	0.721201	FALSE	Nocardioides_sp._CF8	0.5
0.000233217	1				FALSE	Nocardioides_sp._dk884	0.5
0.000218108	1				FALSE	Nocardioides_seonyuensis	0.5
0.000150312	1				FALSE	Mumia_sp._ZJ1417	0.5
7.94177e-05	1				FALSE	Micromonospora_sp._HM134	0.5
0.000195639	1				FALSE	Micromonospora_inositola	0.5
0.00469181	6		0.865196	0.865196	FALSE	Micromonospora_coriariae	0.5
0.00014024	1				FALSE	Micromonospora_echinofusca	0.5
0.0026215	3		0.721201	0.721201	FALSE	Streptosporangium_sp._caverna	0.5
0.000422568	2		0.656863	0.656863	FALSE	Thermomonospora_curvata	0.5
0.000218973	3		0.721201	0.721201	FALSE	Bifidobacterium_longum	0.5
2.7893e-05	1				FALSE	Bifidobacterium_breve	0.5
4.95391e-05	2		0.656863	0.656863	FALSE	Bifidobacterium_bifidum	0.5
0.000534024	2		0.656863	0.656863	FALSE	Thermobispora_bispora	0.5
0.000396082	5		0.824755	0.824755	FALSE	Bacillus_sp._X1(2014)	0.5
2.4019e-05	1				FALSE	Bacillus_sp._1NLA3E	0.5
0.000150367	3		0.721201	0.721201	FALSE	Bacillus_mycoides	0.5
0.00429772	7		0.898897	0.898897	FALSE	Bacillus_megaterium	0.5
0.000219239	2		0.656863	0.656863	FALSE	Peribacillus_asahii	0.5
0.0006512	3		0.721201	0.721201	FALSE	Paenibacillus_psychroresistens	0.5
1.93702e-05	1				FALSE	Paenibacillus_beijingensis	0.5
0.000168133	1				FALSE	Staphylococcus_epidermidis	0.5
0.000166583	1				FALSE	Staphylococcus_pettenkoferi	0.5
1.93702e-05	1				FALSE	Macrococcus_caseolyticus	0.5
0.000418402	3		0.721201	0.721201	FALSE	Sporosarcina_ureae	0.5
7.15645e-05	2		0.656863	0.656863	FALSE	Solibacillus_silvestris	0.5
0.000227407	3		0.721201	0.721201	FALSE	Planomicrobium_glaciei	0.5
0.000153799	1				FALSE	Enterococcus_casseliflavus	0.5
1.93702e-05	1				FALSE	Streptococcus_cristatus	0.5
0.000598543	3		0.721201	0.721201	FALSE	Lactobacillus_ruminis	0.5
2.63434e-05	1				FALSE	Pediococcus_pentosaceus	0.5
8.66627e-05	2		0.656863	0.656863	FALSE	Lachnospiraceae_bacterium_GAM79	0.5
2.4019e-05	1				FALSE	Lachnospiraceae_bacterium_oral_taxon_500	0.5
2.16946e-05	1				FALSE	Selenomonas_sp._oral_taxon_920	0.5
2.75056e-05	1				FALSE	Selenomonas_sputigena	0.5
0.000496793	2		0.656863	0.656863	FALSE	Flavobacterium_sp._M31R6	0.5
0.000272797	2		0.656863	0.656863	FALSE	Flavobacterium_johnsoniae	0.5
0.00096219	2		0.656863	0.656863	FALSE	Flavobacterium_commune	0.5
3.37041e-05	1				FALSE	Flavobacterium_nackdongense	0.5
0.00105123	4		0.776961	0.776961	FALSE	Chryseobacterium_sp._3008163	0.5
0.00051418	2		0.656863	0.656863	FALSE	Dyadobacter_fermentans	0.5
0.00314866	4		0.776961	0.776961	FALSE	Chryseolinea_soli	0.5
2.7893e-05	1				FALSE	Pedobacter_sp._KBS0701	0.5
0.000320311	3		0.721201	0.721201	FALSE	Sphingobacteriaceae_bacterium_GW460-11-11-14-LB5	0.5
0.000270766	3		0.721201	0.721201	FALSE	Lacibacter_sp._S13-6-6	0.5
0.000645355	5		0.824755	0.824755	FALSE	Arachidicoccus_ginsenosidivorans	0.5
2.28568e-05	1				FALSE	Leptotrichia_buccalis	0.5
0.00125144	1				FALSE	Rhodococcus_opacus	0.5
0.000722756	2		0.656863	0.656863	FALSE	Streptococcus_gallolyticus	0.5
0.000686471	1				FALSE	Butyrivibrio_fibrisolvens	0.5
0.000364498	1				FALSE	Fibrobacter_succinogenes	0.5
0.000455622	1				FALSE	methanogenic_archaeon_ISO4-H5	0.5
0.00421867	1				FALSE	Bradyrhizobium_sp._CCBAU_051011	0.5
0.000467443	1				FALSE	Paenibacillus_antarcticus	0.5
0.00374753	2		0.656863	0.656863	FALSE	Lactobacillus_sakei	0.5
0.000744743	1				FALSE	Mesorhizobium_sp._M6A.T.Cr.TU.016.01.1.1	0.5
0.00273498	3		0.721201	0.721201	FALSE	Sinorhizobium_sp._RAC02	0.5
0.000542681	1				FALSE	Caulobacteraceae_bacterium_0127_4	0.5
0.000964125	1				FALSE	Mycobacterium_sp._DL440	0.5
0.000542681	1				FALSE	Rhodococcus_sp._AQ5-07	0.5
0.000307904	1				FALSE	Rhodococcus_sp._H-CA8f	0.5
0.000211684	1				FALSE	Rhodococcus_sp._008	0.5
0.000134708	1				FALSE	Rhodococcus_sp._YL-1	0.5
0.000115464	1				FALSE	Rhodococcus_sp._NJ-530	0.5
0.000356014	1				FALSE	Rhodococcus_qingshengii	0.5
0.000103918	1				FALSE	Bacillus_pumilus	0.5
0.000824713	5		0.824755	0.824755	FALSE	Parageobacillus_genomosp._1	0.5
0.000213609	1				FALSE	Paenibacillus_sp._37	0.5
0.000365636	1				FALSE	Paenibacillus_xylanexedens	0.5
0.000251873	2		0.656863	0.656863	FALSE	Thermobacillus_composti	0.5
0.00106562	5		0.824755	0.824755	FALSE	Staphylococcus_vitulinus	0.5
0.00297372	1				FALSE	Streptomyces_lunaelactis	0.5
0.00480805	2		0.656863	0.656863	FALSE	Streptomyces_cyaneochromogenes	0.5
0.00070754	2		0.656863	0.656863	FALSE	Thermobifida_fusca	0.5
0.0010499	1				FALSE	Mycolicibacterium_hassiacum	0.5
0.000413236	1				FALSE	Mycolicibacterium_thermoresistibile	0.5
0.000215812	2		0.656863	0.656863	FALSE	Gordonia_sp._HY186	0.5
0.000201675	1				FALSE	Pseudarthrobacter_equi	0.5
0.000329143	2		0.656863	0.656863	FALSE	Ureibacillus_thermosphaericus	0.5
0.000373692	1				FALSE	Hungateiclostridium_thermocellum	0.5
0.00018388	1				FALSE	Hungateiclostridium_saccincola	0.5
0.000322285	1				FALSE	Herbinix_luporum	0.5
0.000448826	1				FALSE	Symbiobacterium_thermophilum	0.5
0.00386939	1				FALSE	Sphaerobacter_thermophilus	0.5
0.00954767	2		0.656863	0.656863	FALSE	Rhizobium_leguminosarum	0.5
0.000482438	1				FALSE	Methanosarcina_thermophila	0.5
0.000347548	1				FALSE	Microbacteriaceae_bacterium_WY83	0.5
3.74997e-05	1				FALSE	Glutamicibacter_nicotianae	0.5
0.00178181	1				FALSE	Brachybacterium_avium	0.5
0.00106043	1				FALSE	Brachybacterium_vulturis	0.5
0.000285307	1				FALSE	Ruania_sp._HY168	0.5
3.47935e-05	1				FALSE	Jonesia_denitrificans	0.5
0.000153091	1				FALSE	Mycolicibacterium_fallax	0.5
0.000139174	1				FALSE	Mycolicibacterium_alvei	0.5
0.000438012	1				FALSE	Mycolicibacter_sinensis	0.5
0.000143346	2		0.656863	0.656863	FALSE	Corynebacterium_variabile	0.5
2.97678e-05	1				FALSE	Corynebacterium_ammoniagenes	0.5
2.08761e-05	1				FALSE	Corynebacterium_glutamicum	0.5
7.92519e-05	1				FALSE	Dietzia_timorensis	0.5
4.94841e-05	1				FALSE	Streptomyces_sp._SYP-A7193	0.5
0.000782854	1				FALSE	Nocardioides_sp._HDW12B	0.5
0.000132319	2		0.656863	0.656863	FALSE	Tessaracoccus_flavus	0.5
6.7654e-05	1				FALSE	Tessaracoccus_flavescens	0.5
7.61591e-05	1				FALSE	Auraticoccus_monumenti	0.5
0.000552057	1				FALSE	Pseudonocardia_sp._Gen01	0.5
0.000126803	1				FALSE	Saccharomonospora_azurea	0.5
0.000310049	1				FALSE	Nocardiopsis_alba	0.5
5.02573e-05	1				FALSE	Flaviflexus_sp._H23T48	0.5
3.51801e-05	1				FALSE	Arcanobacterium_sp._JY-X040	0.5
4.25254e-05	1				FALSE	Parolsenella_catena	0.5
0.000333517	3		0.721201	0.721201	FALSE	Staphylococcus_succinus	0.5
0.000175364	2		0.656863	0.656863	FALSE	Staphylococcus_xylosus	0.5
3.55667e-05	1				FALSE	Staphylococcus_aureus	0.5
2.01029e-05	1				FALSE	Staphylococcus_saprophyticus	0.5
0.000577893	4		0.776961	0.776961	FALSE	Salinicoccus_halodurans	0.5
2.6675e-05	1				FALSE	Bacillus_flexus	0.5
4.71645e-05	1				FALSE	Oceanobacillus_iheyensis	0.5
4.36852e-05	1				FALSE	Planococcus_sp._MB-3u-03	0.5
2.82214e-05	1				FALSE	Planococcus_rifietoensis	0.5
5.25768e-05	1				FALSE	Brochothrix_thermosphacta	0.5
0.000181405	2		0.656863	0.656863	FALSE	Enterococcus_hirae	0.5
2.01029e-05	1				FALSE	Enterococcus_avium	0.5
3.24739e-05	1				FALSE	Streptococcus_equinus	0.5
4.83243e-05	1				FALSE	Lactobacillus_nenjiangensis	0.5
3.51801e-05	1				FALSE	Lactobacillus_curvatus	0.5
2.70616e-05	1				FALSE	Lactobacillus_fuchuensis	0.5
2.55152e-05	1				FALSE	Lactobacillus_hilgardii	0.5
0.000124097	1				FALSE	Carnobacterium_inhibens	0.5
0.000285514	3		0.721201	0.721201	FALSE	Carnobacterium_sp._17-4	0.5
2.43555e-05	1				FALSE	Aerococcus_urinaeequi	0.5
2.78348e-05	1				FALSE	Blautia_producta	0.5
4.32986e-05	1				FALSE	Lachnospiraceae_bacterium_Choco86	0.5
8.11848e-05	1				FALSE	Roseburia_intestinalis	0.5
3.28605e-05	1				FALSE	Roseburia_hominis	0.5
4.98707e-05	1				FALSE	Lacrimispora_sphenoides	0.5
5.60562e-05	1				FALSE	Lachnospira_eligens	0.5
0.000175857	2		0.656863	0.656863	FALSE	[Ruminococcus]_gnavus	0.5
3.32471e-05	1				FALSE	Clostridium_baratii	0.5
0.000128736	1				FALSE	Ruminococcus_sp._JE7A12	0.5
3.13142e-05	1				FALSE	Ruminococcus_bicirculans	0.5
2.97678e-05	1				FALSE	Ruminococcus_champanellensis	0.5
0.00033609	2		0.656863	0.656863	FALSE	Romboutsia_hominis	0.5
2.31957e-05	1				FALSE	Romboutsia_sp._CE17	0.5
3.20873e-05	1				FALSE	Paeniclostridium_sordellii	0.5
2.62884e-05	1				FALSE	Mogibacterium_diversum	0.5
2.55152e-05	1				FALSE	Erysipelothrix_rhusiopathiae	0.5
3.09276e-05	1				FALSE	Erysipelotrichaceae_bacterium_GAM147	0.5
2.16493e-05	1				FALSE	Faecalitalea_cylindroides	0.5
2.24225e-05	1				FALSE	Megasphaera_elsdenii	0.5
4.52316e-05	1				FALSE	Oscillatoria_nigro-viridis	0.5
2.82214e-05	1				FALSE	Acholeplasma_laidlawii	0.5
7.61771e-05	2		0.656863	0.656863	FALSE	Pseudomonas_veronii	0.5
7.53859e-05	1				FALSE	Pseudomonas_pelagia	0.5
2.39689e-05	1				FALSE	Acinetobacter_sp._NEB149	0.5
2.31957e-05	1				FALSE	Acinetobacter_sp._10FS3-1	0.5
0.000407368	2		0.656863	0.656863	FALSE	Acinetobacter_johnsonii	0.5
3.40203e-05	1				FALSE	Acinetobacter_indicus	0.5
2.93812e-05	1				FALSE	Acinetobacter_schindleri	0.5
5.78896e-05	2		0.656863	0.656863	FALSE	Psychrobacter_sp._P2G3	0.5
2.28091e-05	1				FALSE	Escherichia_marmotae	0.5
8.23446e-05	1				FALSE	Raoultella_terrigena	0.5
3.63399e-05	1				FALSE	Lelliottia_amnigena	0.5
3.32471e-05	1				FALSE	Kluyvera_intermedia	0.5
4.56181e-05	1				FALSE	Nitrosococcus_oceani	0.5
4.71645e-05	1				FALSE	Alcanivorax_xenomutans	0.5
4.32986e-05	1				FALSE	Alcanivorax_dieselolei	0.5
2.82214e-05	1				FALSE	Alcanivorax_pacificus	0.5
5.9149e-05	1				FALSE	Shewanella_baltica	0.5
7.37914e-05	2		0.656863	0.656863	FALSE	Methylocaldum_marinum	0.5
4.71645e-05	1				FALSE	Haemophilus_parainfluenzae	0.5
4.75511e-05	1				FALSE	Rhizobium_sp._WL3	0.5
0.000357986	1				FALSE	Georhizobium_profundi	0.5
4.17522e-05	1				FALSE	Candidatus_Filomicrobium_marinum	0.5
0.000117138	1				FALSE	Ochrobactrum_anthropi	0.5
0.0028751	1				FALSE	Tabrizicola_piscis	0.5
0.00010786	1				FALSE	Paracoccus_sp._Arc7-R13	0.5
6.9587e-05	1				FALSE	Paracoccus_pantotrophus	0.5
6.57211e-05	1				FALSE	Paracoccus_jeotgali	0.5
7.54887e-05	2		0.656863	0.656863	FALSE	Sulfitobacter_sp._SK025	0.5
4.17522e-05	1				FALSE	Roseovarius_sp._THAF9	0.5
0.000352614	3		0.721201	0.721201	FALSE	Pseudorhodobacter_sp._S12M18	0.5
3.24739e-05	1				FALSE	Brevirhabdus_pacifica	0.5
0.0002509	1				FALSE	Sphingopyxis_sp._PAMC25046	0.5
0.00112271	3		0.721201	0.721201	FALSE	Sphingopyxis_lindanitolerans	0.5
9.66486e-05	1				FALSE	Novosphingobium_resinovorum	0.5
0.00133645	4		0.776961	0.776961	FALSE	Hydrogenophaga_sp._RAC07	0.5
7.19066e-05	1				FALSE	Comamonas_testosteroni	0.5
2.6675e-05	1				FALSE	Delftia_acidovorans	0.5
0.000142267	1				FALSE	Simplicispira_suum	0.5
0.000453608	2		0.656863	0.656863	FALSE	Limnobacter_sp._SAORIC-580	0.5
0.000102834	1				FALSE	Kerstersia_gyiorum	0.5
2.28091e-05	1				FALSE	Nitrosomonas_communis	0.5
2.97678e-05	1				FALSE	Desulfocurvibacter_africanus	0.5
2.89946e-05	1				FALSE	Desulfomicrobium_baculatum	0.5
4.36852e-05	1				FALSE	Desulfobacterium_autotrophicum	0.5
0.000969075	2		0.656863	0.656863	FALSE	Arcobacter_skirrowii	0.5
7.73189e-05	1				FALSE	Arcobacter_cryaerophilus	0.5
2.20359e-05	1				FALSE	Arcobacter_trophiarum	0.5
0.00087329	2		0.656863	0.656863	FALSE	Myroides_sp._CJ210	0.5
2.12627e-05	1				FALSE	Maribacter_cobaltidurans	0.5
5.64105e-05	2		0.656863	0.656863	FALSE	Salegentibacter_sp._T436	0.5
2.6675e-05	1				FALSE	Antarcticibacterium_flavum	0.5
0.000420767	2		0.656863	0.656863	FALSE	Chryseobacterium_sp._cx-624	0.5
2.55152e-05	1				FALSE	Chryseobacterium_sp._G0201	0.5
7.38926e-05	2		0.656863	0.656863	FALSE	Chryseobacterium_sp._SNU_WT5	0.5
8.5053e-05	2		0.656863	0.656863	FALSE	Chryseobacterium_carnis	0.5
0.000151653	2		0.656863	0.656863	FALSE	Chryseobacterium_indoltheticum	0.5
2.24225e-05	1				FALSE	Elizabethkingia_ursingii	0.5
0.00149132	2		0.656863	0.656863	FALSE	Empedobacter_falsenii	0.5
0.000122937	1				FALSE	Bacteroides_fragilis	0.5
0.000139174	1				FALSE	Petrimonas_mucosa	0.5
0.00012603	1				FALSE	Fermentimonas_caenicola	0.5
3.17007e-05	1				FALSE	Phocaeicola_vulgatus	0.5
2.01029e-05	1				FALSE	Sphingobacterium_sp._B29	0.5
0.000206055	1				FALSE	Sphingobacterium_multivorum	0.5
3.32471e-05	1				FALSE	Sphingobacterium_mizutaii	0.5
9.8552e-05	2		0.656863	0.656863	FALSE	Belliella_baltica	0.5
8.00251e-05	1				FALSE	Planctomycetes_bacterium_Q31a	0.5
4.75511e-05	1				FALSE	Planctomycetes_bacterium_FF011L	0.5
2.89946e-05	1				FALSE	Bythopirellula_goksoyri	0.5
9.16229e-05	1				FALSE	Planctomyces_sp._SH-PL62	0.5
5.64428e-05	1				FALSE	Methanosarcina_mazei	0.5
5.5283e-05	1				FALSE	Methanoculleus_bourgensis	0.5
3.59533e-05	1				FALSE	Methanoculleus_marisnigri	0.5
0.000204233	1				FALSE	Bordetella_genomosp._13	0.5
5.67315e-05	1				FALSE	Bordetella_sp._HZ20	0.5
0.000122086	1				FALSE	Bordetella_petrii	0.5
0.000107109	1				FALSE	Pusillimonas_sp._DMV24BSW_D	0.5
0.00317379	1				FALSE	Serpentinomonas_mccroryi	0.5
0.000892251	2		0.656863	0.656863	FALSE	Serpentinomonas_raichei	0.5
0.000858688	1				FALSE	Hydrogenophaga_sp._BPS33	0.5
0.000152948	1				FALSE	Acidovorax_sp._16-35-5	0.5
0.00044069	1				FALSE	Rhodoferax_sp._BAB1	0.5
0.00356818	1				FALSE	Nitrosomonas_ureae	0.5
0.00026868	1				FALSE	Nitrosomonas_sp._AL212	0.5
8.62319e-05	1				FALSE	Thauera_aromatica	0.5
4.9016e-05	1				FALSE	Pseudomonas_alcaliphila	0.5
0.000122994	1				FALSE	Acinetobacter_junii	0.5
3.72159e-05	1				FALSE	Moraxella_osloensis	0.5
2.95004e-05	1				FALSE	Zhongshania_aliphaticivorans	0.5
4.99237e-05	1				FALSE	Vibrio_casei	0.5
0.000257334	1				FALSE	Sulfuricaulis_limicola	0.5
4.35698e-05	1				FALSE	Methylophaga_nitratireducenticrescens	0.5
3.04081e-05	1				FALSE	Methylophaga_frappieri	0.5
0.00013434	1				FALSE	Mesorhizobium_terrae	0.5
0.000210587	1				FALSE	Aminobacter_aminovorans	0.5
0.000190618	1				FALSE	Aminobacter_sp._MSH1	0.5
5.49161e-05	1				FALSE	Sphingopyxis_sp._MG	0.5
6.4447e-05	1				FALSE	Novosphingobium_sp._PP1Y	0.5
3.63082e-05	1				FALSE	Blastomonas_sp._RAC04	0.5
3.40389e-05	1				FALSE	Tardibacter_chloracetimidivorans	0.5
0.000113463	1				FALSE	Haematobacter_massiliensis	0.5
0.000220572	1				FALSE	Brevundimonas_sp._MF30-B	0.5
4.62929e-05	1				FALSE	Brevundimonas_vancanneytii	0.5
0.00162933	1				FALSE	Microcella_alkaliphila	0.5
0.000237672	2		0.656863	0.656863	FALSE	Kocuria_sp._KD4	0.5
6.4447e-05	1				FALSE	Kocuria_varians	0.5
0.00387686	3		0.721201	0.721201	FALSE	Janibacter_limosus	0.5
9.16781e-05	1				FALSE	Corynebacterium_glyciniphilum	0.5
0.000333127	1				FALSE	Dietzia_sp._oral_taxon_368	0.5
9.12242e-05	1				FALSE	Nocardioides_sp._HDW12A	0.5
4.26621e-05	1				FALSE	Rubrobacter_xylanophilus	0.5
3.04081e-05	1				FALSE	Deinococcus_wulumuqiensis	0.5
4.53852e-05	1				FALSE	Myroides_phaeus	0.5
8.71396e-05	1				FALSE	Elizabethkingia_anophelis	0.5
4.85622e-05	1				FALSE	Elizabethkingia_bruuniana	0.5
6.80778e-05	1				FALSE	Weeksella_virosa	0.5
3.63082e-05	1				FALSE	Sphingobacterium_sp._21	0.5
3.17696e-05	1				FALSE	Sphingobacterium_psychroaquaticum	0.5
2.85927e-05	1				FALSE	Sphingobacterium_hotanense	0.5
0.00010484	1				FALSE	Pedobacter_sp._CJ43	0.5
3.40389e-05	1				FALSE	Echinicola_rosea	0.5
2.26926e-05	1				FALSE	Leadbetterella_byssophila	0.5
8.85011e-05	1				FALSE	Candidatus_Dependentiae_bacterium_(ex_Spumella_elongata_CCAP_955/1)	0.5
0.000115533	1				FALSE	Pseudomonas_alkylphenolica	0.5
0.000111549	1				FALSE	Acinetobacter_baumannii	0.5
0.000125493	1				FALSE	Psychrobacter_sp._AntiMn-1	0.5
0.000262938	1				FALSE	Arthrobacter_sp._PAMC_25486	0.5
0.000189235	1				FALSE	Arthrobacter_sp._U41	0.5
0.000159356	1				FALSE	Kocuria_indica	0.5
0.000135453	1				FALSE	Planococcus_versutus	0.5
0.000123501	1				FALSE	Lactobacillus_murinus	0.5
0.000129477	1				FALSE	Jeotgalibaca_ciconiae	0.5
0.000149396	1				FALSE	Sphaerochaeta_globosa	0.5
0.00353014	1				FALSE	Tsukamurella_tyrosinosolvens	0.5
0.000226382	1				FALSE	Hydrogenophaga_sp._PBL-H3	0.5
0.000224024	1				FALSE	Pseudomonas_sp._DG56-2	0.5
0.000275903	1				FALSE	Empedobacter_brevis	0.5
0.00296853	1				FALSE	Mesorhizobium_ciceri	0.5
0.000428956	1				FALSE	Paenibacillus_baekrokdamisoli	0.5
0.000269521	1				FALSE	Cohnella_abietis	0.5
0.000630148	1				FALSE	Flavobacterium_sp._Sr18	0.5
0.00154121	1				FALSE	Nibricoccus_aquaticus	0.5
0.200169	4		0.776961	0.776961	FALSE	Singulisphaera_acidiphila	0.5
0.0321165	11		0.438113	0.438113	TRUE	Ralstonia_insidiosa	0.6
0.00950299	8		0.240196	0.240196	TRUE	Ralstonia_pickettii	0.6
0.00184285	2		0.00980392	0.00980392	TRUE	Burkholderia_contaminans	0.6
0.00538772	4		0.0563725	0.0563725	TRUE	Ottowia_sp._oral_taxon_894	0.6
0.00546306	3		0.028799	0.028799	TRUE	Bradyrhizobium_sp._SK17	0.6
0.00096308	1				FALSE	Bradyrhizobium_sp._6(2017)	0.6
0.00128635	1				FALSE	Bradyrhizobium_elkanii	0.6
0.000565725	1				FALSE	Arsenophonus_nasoniae	0.6
0.00207367	3		0.028799	0.028799	TRUE	Stenotrophomonas_maltophilia	0.6
0.00907714	4		0.0563725	0.0563725	TRUE	Desulfomicrobium_orale	0.6
0.0160382	6		0.134804	0.134804	TRUE	Desulfobulbus_oralis	0.6
0.022289	5		0.00612745	0.00612745	TRUE	Actinomyces_sp._oral_taxon_414	0.6
0.000703938	2		0.166667	0.166667	TRUE	Pauljensenia_hongkongensis	0.6
0.0114502	6		0.0122549	0.0122549	TRUE	Pseudopropionibacterium_propionicum	0.6
0.0075005	8		0.0343137	0.0343137	TRUE	Cutibacterium_acnes	0.6
0.00158296	3		0.249387	0.249387	TRUE	Corynebacterium_matruchotii	0.6
0.0221717	6		0.0122549	0.0122549	TRUE	Olsenella_sp._oral_taxon_807	0.6
0.00730459	5		0.0919118	0.0919118	TRUE	[Eubacterium]_minutum	0.6
0.0133591	5		0.0919118	0.0919118	TRUE	Anaerolineaceae_bacterium_oral_taxon_439	0.6
0.00107084	1				FALSE	Tannerella_sp._oral_taxon_HOT-286	0.6
0.00392791	5		0.00612745	0.00612745	TRUE	Tannerella_forsythia	0.6
0.00272081	4		0.0563725	0.0563725	TRUE	Candidatus_Saccharibacteria_bacterium_oral_taxon_488	0.6
0.00102399	3		0.028799	0.028799	TRUE	Treponema_socranskii	0.6
0.000632233	2		0.166667	0.166667	TRUE	Filifactor_alocis	0.6
0.00102875	2		0.166667	0.166667	TRUE	Parvimonas_micra	0.6
0.000813884	3		0.249387	0.249387	TRUE	Porphyromonas_gingivalis	0.6
0.000642575	2		0.166667	0.166667	TRUE	Treponema_denticola	0.6
0.000802859	1				FALSE	Paraburkholderia_fungorum	0.6
0.00070358	2		0.166667	0.166667	TRUE	Janthinobacterium_svalbardensis	0.6
0.000576701	1				FALSE	Janthinobacterium_agaricidamnosum	0.6
0.000610625	1				FALSE	Bradyrhizobium_sp._BTAi1	0.6
0.00128698	2		0.166667	0.166667	TRUE	Bradyrhizobium_betae	0.6
0.00177534	1				FALSE	Sphingomonas_melonis	0.6
0.00084809	1				FALSE	Pseudomonas_sp._NC02	0.6
0.000610625	1				FALSE	Gordonia_polyisoprenivorans	0.6
0.00119863	1				FALSE	Streptococcus_sanguinis	0.6
0.0146127	3		0.721201	0.721201	FALSE	Pseudomonas_stutzeri	0.6
7.44234e-05	2		0.656863	0.656863	FALSE	Pseudomonas_xanthomarina	0.6
0.00403125	5		0.824755	0.824755	FALSE	Pseudomonas_sp._R84	0.6
0.00586521	6		0.865196	0.865196	FALSE	Pseudomonas_sp._C27(2019)	0.6
0.00953403	7		0.898897	0.898897	FALSE	Pseudomonas_sp._ACM7	0.6
0.0106686	11		0.978554	0.978554	FALSE	Pseudomonas_sp._S34	0.6
0.000180107	1				FALSE	Pseudomonas_sp._DTU12.1	0.6
0.000161247	1				FALSE	Pseudomonas_sp._LG1D9	0.6
0.000724962	4		0.776961	0.776961	FALSE	Pseudomonas_sp._MPC6	0.6
0.000332687	3		0.721201	0.721201	FALSE	Pseudomonas_sp._RU47	0.6
0.000370572	3		0.721201	0.721201	FALSE	Pseudomonas_sp._S49	0.6
0.000221609	4		0.776961	0.776961	FALSE	Pseudomonas_sp._02C_26	0.6
3.0175e-05	1				FALSE	Pseudomonas_sp._ABC1	0.6
0.000630972	5		0.824755	0.824755	FALSE	Pseudomonas_sp._M30-35	0.6
0.00703758	7		0.898897	0.898897	FALSE	Pseudomonas_brenneri	0.6
0.00352781	3		0.721201	0.721201	FALSE	Pseudomonas_fluorescens	0.6
0.00110049	6		0.865196	0.865196	FALSE	Pseudomonas_migulae	0.6
7.48088e-05	1				FALSE	Pseudomonas_synxantha	0.6
0.000517389	4		0.776961	0.776961	FALSE	Pseudomonas_poae	0.6
0.00298056	9		0.948529	0.948529	FALSE	Pseudomonas_silesiensis	0.6
1.91737e-05	1				FALSE	Pseudomonas_oleovorans	0.6
0.00772763	9		0.948529	0.948529	FALSE	Pseudomonas_lini	0.6
0.00462763	5		0.824755	0.824755	FALSE	Pseudomonas_frederiksbergensis	0.6
5.31921e-05	2		0.656863	0.656863	FALSE	Pseudomonas_fragi	0.6
0.000250921	3		0.721201	0.721201	FALSE	Pseudomonas_taetrolens	0.6
0.00125764	5		0.824755	0.824755	FALSE	Pseudomonas_viridiflava	0.6
0.00082521	3		0.721201	0.721201	FALSE	Pseudomonas_yamanorum	0.6
0.00106698	5		0.824755	0.824755	FALSE	Pseudomonas_brassicacearum	0.6
0.000129399	2		0.656863	0.656863	FALSE	Pseudomonas_litoralis	0.6
0.000128993	2		0.656863	0.656863	FALSE	Pseudomonas_moraviensis	0.6
5.4333e-05	2		0.656863	0.656863	FALSE	Pseudomonas_lactis	0.6
3.08036e-05	1				FALSE	Pseudomonas_psychrophila	0.6
6.65319e-05	2		0.656863	0.656863	FALSE	Pseudomonas_lurida	0.6
0.00150525	4		0.776961	0.776961	FALSE	Oblitimonas_alkaliphila	0.6
0.00167647	3		0.721201	0.721201	FALSE	Acinetobacter_sp._MYb10	0.6
0.000175118	2		0.656863	0.656863	FALSE	Acinetobacter_sp._TTH0-4	0.6
1.82307e-05	1				FALSE	Acinetobacter_sp._TGL-Y2	0.6
1.66591e-05	1				FALSE	Acinetobacter_sp._185	0.6
0.000595258	3		0.721201	0.721201	FALSE	Acinetobacter_guillouiae	0.6
0.00359402	8		0.926471	0.926471	FALSE	Acinetobacter_calcoaceticus	0.6
0.000297159	5		0.824755	0.824755	FALSE	Acinetobacter_lwoffii	0.6
0.000551649	3		0.721201	0.721201	FALSE	Psychrobacter_sp._P11F6	0.6
0.000195222	3		0.721201	0.721201	FALSE	Psychrobacter_sp._G	0.6
0.000194587	4		0.776961	0.776961	FALSE	Psychrobacter_sp._P11G5	0.6
0.000252106	4		0.776961	0.776961	FALSE	Psychrobacter_cryohalolentis	0.6
3.17466e-05	1				FALSE	Moraxellaceae_bacterium_HYN0046	0.6
0.00807746	4		0.776961	0.776961	FALSE	Providencia_rettgeri	0.6
0.000283205	1				FALSE	Providencia_stuartii	0.6
0.00013013	1				FALSE	Providencia_vermicola	0.6
0.000107498	1				FALSE	Providencia_alcalifaciens	0.6
9.58478e-05	2		0.656863	0.656863	FALSE	Providencia_heimbachae	0.6
5.15489e-05	1				FALSE	Providencia_sneebia	0.6
3.14322e-05	1				FALSE	Providencia_rustigianii	0.6
0.000599905	2		0.656863	0.656863	FALSE	Proteus_vulgaris	0.6
0.000304553	3		0.721201	0.721201	FALSE	Proteus_mirabilis	0.6
7.13742e-05	2		0.656863	0.656863	FALSE	Proteus_hauseri	0.6
0.000112842	1				FALSE	Morganella_morganii	0.6
0.00218855	7		0.898897	0.898897	FALSE	Buttiauxella_sp._3AFRM03	0.6
0.00123171	5		0.824755	0.824755	FALSE	Escherichia_coli	0.6
4.71484e-05	1				FALSE	Serratia_marcescens	0.6
0.00221309	8		0.926471	0.926471	FALSE	Serratia_plymuthica	0.6
3.83473e-05	1				FALSE	Serratia_fonticola	0.6
0.000293122	3		0.721201	0.721201	FALSE	Serratia_quinivorans	0.6
0.00056151	3		0.721201	0.721201	FALSE	Serratia_proteamaculans	0.6
0.000139411	2		0.656863	0.656863	FALSE	Serratia_liquefaciens	0.6
0.00564222	10		0.965686	0.965686	FALSE	Pantoea_agglomerans	0.6
4.90343e-05	1				FALSE	Stenotrophomonas_sp._NA06056	0.6
1.82307e-05	1				FALSE	Stenotrophomonas_sp._G4	0.6
0.000419674	2		0.656863	0.656863	FALSE	Stenotrophomonas_rhizophila	0.6
0.000491555	2		0.656863	0.656863	FALSE	Lysobacter_capsici	0.6
0.00117644	3		0.721201	0.721201	FALSE	Xanthomonas_translucens	0.6
0.00260437	3		0.721201	0.721201	FALSE	Xanthomonas_campestris	0.6
0.00187441	5		0.824755	0.824755	FALSE	Rheinheimera_sp._D18	0.6
0.000910588	3		0.721201	0.721201	FALSE	Rheinheimera_sp._LHK132	0.6
5.26207e-05	2		0.656863	0.656863	FALSE	Shewanella_putrefaciens	0.6
0.00111764	6		0.865196	0.865196	FALSE	Aeromonas_encheleia	0.6
0.000303638	3		0.721201	0.721201	FALSE	Aeromonas_salmonicida	0.6
0.000643603	5		0.824755	0.824755	FALSE	Oceanisphaera_profunda	0.6
1.60304e-05	1				FALSE	Vibrio_rumoiensis	0.6
0.00290496	6		0.865196	0.865196	FALSE	Nitrobacter_hamburgensis	0.6
0.0110086	6		0.865196	0.865196	FALSE	Phyllobacterium_zundukense	0.6
0.00165903	5		0.824755	0.824755	FALSE	Ensifer_adhaerens	0.6
0.00020756	4		0.776961	0.776961	FALSE	Devosia_sp._MC521	0.6
0.00232142	5		0.824755	0.824755	FALSE	Devosia_ginsengisoli	0.6
0.00618197	9		0.948529	0.948529	FALSE	Ochrobactrum_quorumnocens	0.6
0.000231056	3		0.721201	0.721201	FALSE	Sphingobium_sp._RAC03	0.6
0.00013683	2		0.656863	0.656863	FALSE	Novosphingobium_sp._P6W	0.6
0.0201542	6		0.865196	0.865196	FALSE	Alcaligenes_faecalis	0.6
5.24919e-05	1				FALSE	Alcaligenes_aquatilis	0.6
0.00204342	7		0.898897	0.898897	FALSE	Pusillimonas_sp._T7-7	0.6
0.00144094	6		0.865196	0.865196	FALSE	Pusillimonas_sp._ye3	0.6
0.00164759	7		0.898897	0.898897	FALSE	Advenella_kashmirensis	0.6
0.0145183	6		0.865196	0.865196	FALSE	Variovorax_paradoxus	0.6
0.000441898	2		0.656863	0.656863	FALSE	Variovorax_boronicumulans	0.6
0.0037839	5		0.824755	0.824755	FALSE	Polaromonas_sp._JS666	0.6
4.55768e-05	1				FALSE	Comamonas_piscis	0.6
0.000103445	2		0.656863	0.656863	FALSE	Janthinobacterium_lividum	0.6
0.0029601	5		0.824755	0.824755	FALSE	Nitrosospira_briensis	0.6
0.00037948	3		0.721201	0.721201	FALSE	Nitrosomonas_stercoris	0.6
0.00040036	4		0.776961	0.776961	FALSE	Nitrosomonas_eutropha	0.6
2.42028e-05	1				FALSE	Campylobacter_rectus	0.6
0.00627576	1				FALSE	Mycolicibacillus_koreensis	0.6
0.000467973	2		0.656863	0.656863	FALSE	Mycobacterium_sp._YC-RL4	0.6
0.00241556	4		0.776961	0.776961	FALSE	Mycolicibacter_hiberniae	0.6
0.00318516	7		0.898897	0.898897	FALSE	Mycobacteroides_salmoniphilum	0.6
0.00539253	7		0.898897	0.898897	FALSE	Rhodococcus_erythropolis	0.6
8.1955e-05	2		0.656863	0.656863	FALSE	Corynebacterium_sp._2039	0.6
0.000217916	3		0.721201	0.721201	FALSE	Corynebacterium_stationis	0.6
0.000503224	5		0.824755	0.824755	FALSE	Corynebacterium_xerosis	0.6
5.15489e-05	1				FALSE	Corynebacterium_urealyticum	0.6
0.000647046	4		0.776961	0.776961	FALSE	Corynebacterium_crudilactis	0.6
0.000188273	4		0.776961	0.776961	FALSE	Corynebacterium_marinum	0.6
9.33493e-05	2		0.656863	0.656863	FALSE	Corynebacterium_casei	0.6
0.000275661	1				FALSE	Gordonia_phthalatica	0.6
0.00226316	4		0.776961	0.776961	FALSE	Microbacterium_foliorum	0.6
0.0012353	3		0.721201	0.721201	FALSE	Microbacterium_oxydans	0.6
7.25112e-05	2		0.656863	0.656863	FALSE	Plantibacter_sp._PA-3-X8	0.6
0.000362093	2		0.656863	0.656863	FALSE	Brevibacterium_sp._YB235	0.6
0.0178354	10		0.965686	0.965686	FALSE	Brevibacterium_aurantiacum	0.6
0.000887966	3		0.721201	0.721201	FALSE	Brevibacterium_linens	0.6
0.00420765	6		0.865196	0.865196	FALSE	Brevibacterium_sandarakinum	0.6
0.00129552	4		0.776961	0.776961	FALSE	Arthrobacter_sp._YC-RL1	0.6
0.00798891	9		0.948529	0.948529	FALSE	Glutamicibacter_arilaitensis	0.6
0.000229357	2		0.656863	0.656863	FALSE	Kocuria_sp._TGY1120_3	0.6
2.54601e-05	1				FALSE	Kocuria_sp._TGY1127_2	0.6
0.000942339	1				FALSE	Brachybacterium_faecium	0.6
0.00174899	3		0.721201	0.721201	FALSE	Ornithinimicrobium_sp._AMA3305	0.6
0.000929896	3		0.721201	0.721201	FALSE	Streptomyces_sp._S4.7	0.6
0.0104126	6		0.865196	0.865196	FALSE	Streptomyces_anulatus	0.6
0.000636828	4		0.776961	0.776961	FALSE	Streptomyces_globisporus	0.6
0.000890493	3		0.721201	0.721201	FALSE	Streptomyces_prasinus	0.6
0.000195945	3		0.721201	0.721201	FALSE	Streptomyces_fulvissimus	0.6
0.000278181	2		0.656863	0.656863	FALSE	Nocardioides_sp._dk3136	0.6
0.000178221	1				FALSE	Amycolatopsis_sp._BJA-103	0.6
0.000128558	1				FALSE	Amycolatopsis_orientalis	0.6
0.000640247	5		0.824755	0.824755	FALSE	Saccharomonospora_viridis	0.6
0.000488957	3		0.721201	0.721201	FALSE	Micromonospora_purpureochromogenes	0.6
0.00164505	5		0.824755	0.824755	FALSE	Micromonospora_zamorensis	0.6
0.000124394	3		0.721201	0.721201	FALSE	Schaalia_sp._JY-X169	0.6
0.00743712	8		0.926471	0.926471	FALSE	Bifidobacterium_angulatum	0.6
0.00117211	6		0.865196	0.865196	FALSE	Bifidobacterium_adolescentis	0.6
0.000837199	5		0.824755	0.824755	FALSE	Bifidobacterium_catenulatum	0.6
0.00586489	8		0.926471	0.926471	FALSE	Collinsella_aerofaciens	0.6
0.000481444	3		0.721201	0.721201	FALSE	Olsenella_sp._GAM18	0.6
0.000197317	3		0.721201	0.721201	FALSE	Bacillus_sp._DSL-17	0.6
0.0205272	10		0.965686	0.965686	FALSE	[Brevibacterium]_frigoritolerans	0.6
6.07649e-05	2		0.656863	0.656863	FALSE	Bacillus_dafuensis	0.6
0.0351746	11		0.978554	0.978554	FALSE	Peribacillus_simplex	0.6
0.0112247	9		0.948529	0.948529	FALSE	Peribacillus_butanolivorans	0.6
8.96874e-05	3		0.721201	0.721201	FALSE	Lysinibacillus_sp._2017	0.6
0.00618523	8		0.926471	0.926471	FALSE	Pradoshia_sp._D12	0.6
0.00146185	5		0.824755	0.824755	FALSE	Staphylococcus_lentus	0.6
0.000132254	2		0.656863	0.656863	FALSE	Staphylococcus_cohnii	0.6
0.00225591	6		0.865196	0.865196	FALSE	Staphylococcus_equorum	0.6
0.00200051	7		0.898897	0.898897	FALSE	Jeotgalicoccus_saudimassiliensis	0.6
0.000628335	6		0.865196	0.865196	FALSE	Sporosarcina_psychrophila	0.6
0.00183294	5		0.824755	0.824755	FALSE	Kurthia_zopfii	0.6
0.00101509	4		0.776961	0.776961	FALSE	Paenisporosarcina_antarctica	0.6
9.77543e-05	1				FALSE	Listeria_monocytogenes	0.6
0.000566495	4		0.776961	0.776961	FALSE	Lactobacillus_delbrueckii	0.6
0.000368832	2		0.656863	0.656863	FALSE	Lactobacillus_paraplantarum	0.6
0.000101238	2		0.656863	0.656863	FALSE	Lactobacillus_paracasei	0.6
0.000175802	2		0.656863	0.656863	FALSE	Lactobacillus_plantarum	0.6
0.000156614	2		0.656863	0.656863	FALSE	Lactobacillus_brevis	0.6
2.16883e-05	1				FALSE	Lactobacillus_pontis	0.6
2.13739e-05	1				FALSE	Lactobacillus_buchneri	0.6
1.8545e-05	1				FALSE	Lactobacillus_coryniformis	0.6
1.76021e-05	1				FALSE	Lactobacillus_fermentum	0.6
1.76021e-05	1				FALSE	Pediococcus_damnosus	0.6
8.83958e-05	3		0.721201	0.721201	FALSE	Streptococcus_lutetiensis	0.6
0.00108566	6		0.865196	0.865196	FALSE	Lactococcus_lactis	0.6
0.00114026	7		0.898897	0.898897	FALSE	Enterococcus_faecium	0.6
0.000482215	2		0.656863	0.656863	FALSE	Enterococcus_durans	0.6
0.0012277	4		0.776961	0.776961	FALSE	Enterococcus_faecalis	0.6
0.000614457	4		0.776961	0.776961	FALSE	Carnobacterium_sp._CP1	0.6
0.000339968	4		0.776961	0.776961	FALSE	Carnobacterium_maltaromaticum	0.6
0.00159396	4		0.776961	0.776961	FALSE	Jeotgalibaca_porci	0.6
8.46241e-05	3		0.721201	0.721201	FALSE	Leuconostoc_mesenteroides	0.6
0.00354334	7		0.898897	0.898897	FALSE	Blautia_sp._SC05B48	0.6
0.00184684	6		0.865196	0.865196	FALSE	Anaerobutyricum_hallii	0.6
0.00190839	5		0.824755	0.824755	FALSE	Anaerostipes_hadrus	0.6
0.00141032	4		0.776961	0.776961	FALSE	Clostridium_botulinum	0.6
0.00217695	8		0.926471	0.926471	FALSE	Clostridium_perfringens	0.6
0.00261873	5		0.824755	0.824755	FALSE	Faecalibacterium_prausnitzii	0.6
0.000427655	3		0.721201	0.721201	FALSE	Romboutsia_ilealis	0.6
0.000193004	3		0.721201	0.721201	FALSE	Turicibacter_sanguinis	0.6
0.000364428	4		0.776961	0.776961	FALSE	Turicibacter_sp._H121	0.6
7.58791e-05	2		0.656863	0.656863	FALSE	[Clostridium]_ultunense	0.6
0.000301791	2		0.656863	0.656863	FALSE	Tissierellia_sp._JN-28	0.6
0.00132062	5		0.824755	0.824755	FALSE	Flavobacterium_sp._140616W15	0.6
0.00399812	9		0.948529	0.948529	FALSE	Flavobacterium_sp._KBS0721	0.6
2.26312e-05	1				FALSE	Myroides_sp._A21	0.6
2.10596e-05	1				FALSE	Myroides_sp._ZB35	0.6
7.97138e-05	2		0.656863	0.656863	FALSE	Myroides_odoratimimus	0.6
2.60888e-05	1				FALSE	Myroides_profundi	0.6
0.000365352	4		0.776961	0.776961	FALSE	Myroides_odoratus	0.6
0.000289304	4		0.776961	0.776961	FALSE	Aequorivita_sp._H23M31	0.6
0.000130856	2		0.656863	0.656863	FALSE	Arenibacter_algicola	0.6
0.000295975	2		0.656863	0.656863	FALSE	Bacteroides_coprosuis	0.6
0.00417313	4		0.776961	0.776961	FALSE	Prevotella_ruminicola	0.6
0.000141514	2		0.656863	0.656863	FALSE	Pedobacter_steynii	0.6
1.63448e-05	1				FALSE	Pedobacter_sp._PACM_27299	0.6
0.00157359	6		0.865196	0.865196	FALSE	Pedobacter_ginsengisoli	0.6
0.00253532	6		0.865196	0.865196	FALSE	Sphingobacterium_sp._ML3W	0.6
7.96338e-05	2		0.656863	0.656863	FALSE	Waddlia_chondrophila	0.6
0.00045613	2		0.656863	0.656863	FALSE	Treponema_succinifaciens	0.6
0.00585166	6		0.865196	0.865196	FALSE	Methanobrevibacter_smithii	0.6
0.000408023	3		0.721201	0.721201	FALSE	Methanosphaera_stadtmanae	0.6
0.00375428	4		0.776961	0.776961	FALSE	Nitrosarchaeum_sp._AC2	0.6
0.000309535	1				FALSE	Bosea_sp._Tri-49	0.6
0.00551806	4		0.776961	0.776961	FALSE	Mesorhizobium_sp._AA22	0.6
0.00548791	2		0.656863	0.656863	FALSE	Mesorhizobium_amorphae	0.6
0.000271957	1				FALSE	Microvirga_ossetica	0.6
0.000313662	3		0.721201	0.721201	FALSE	Methylocystis_rosea	0.6
0.000127068	1				FALSE	Sphingopyxis_fribergensis	0.6
2.67308e-05	1				FALSE	Paracoccus_kondratievae	0.6
7.81414e-05	2		0.656863	0.656863	FALSE	Hyphomonas_neptunium	0.6
0.000118545	1				FALSE	Caulobacter_rhizosphaerae	0.6
0.000378106	1				FALSE	Pseudomonas_sp._31-12	0.6
0.000858574	3		0.721201	0.721201	FALSE	Pseudomonas_sp._LG1E9	0.6
0.000332779	1				FALSE	Pseudomonas_sp._URMO17WK12:I11	0.6
0.000419018	2		0.656863	0.656863	FALSE	Pseudomonas_sp._UW4	0.6
7.94177e-05	1				FALSE	Pseudomonas_sp._ADAK18	0.6
6.31467e-05	1				FALSE	Pseudomonas_sp._CC6-YY-74	0.6
5.84979e-05	1				FALSE	Pseudomonas_sp._S35	0.6
4.72632e-05	1				FALSE	Pseudomonas_sp._B14-6	0.6
3.99025e-05	1				FALSE	Pseudomonas_sp._NS1(2017)	0.6
3.52537e-05	1				FALSE	Pseudomonas_sp._S09G_359	0.6
2.05324e-05	1				FALSE	Pseudomonas_sp._TMW_2.1634	0.6
1.93702e-05	1				FALSE	Pseudomonas_sp._s211(2017)	0.6
0.00100655	3		0.721201	0.721201	FALSE	Pseudomonas_trivialis	0.6
0.000108085	1				FALSE	Pseudomonas_mandelii	0.6
0.000320889	3		0.721201	0.721201	FALSE	Pseudomonas_mucidolens	0.6
4.14521e-05	1				FALSE	Pseudomonas_rhodesiae	0.6
0.000232861	2		0.656863	0.656863	FALSE	Pseudomonas_fulva	0.6
4.26144e-05	1				FALSE	Psychrobacter_sp._FME2	0.6
2.36316e-05	1				FALSE	Pseudomonas_coronafaciens	0.6
0.00026847	1				FALSE	Pseudomonas_arsenicoxydans	0.6
0.000189053	1				FALSE	Pseudomonas_reinekei	0.6
0.000172007	1				FALSE	Pseudomonas_prosekii	0.6
0.000154961	1				FALSE	Pseudomonas_koreensis	0.6
0.00021203	2		0.656863	0.656863	FALSE	Pseudomonas_thivervalensis	0.6
3.83529e-05	1				FALSE	Pseudomonas_simiae	0.6
3.48663e-05	1				FALSE	Pseudomonas_extremaustralis	0.6
6.03653e-05	2		0.656863	0.656863	FALSE	Pseudomonas_saudiphocaensis	0.6
2.2082e-05	1				FALSE	Pseudomonas_rhizosphaerae	0.6
0.000173944	1				FALSE	Xanthomonas_hortorum	0.6
7.12822e-05	1				FALSE	Stenotrophomonas_sp._LM091	0.6
5.92727e-05	1				FALSE	Stenotrophomonas_sp._364	0.6
0.000136366	1				FALSE	Rhodanobacter_glycinis	0.6
6.43089e-05	1				FALSE	Enterobacter_sp._638	0.6
0.00294287	3		0.721201	0.721201	FALSE	Buttiauxella_agrestis	0.6
2.55686e-05	1				FALSE	Pantoea_vagans	0.6
0.000480356	3		0.721201	0.721201	FALSE	Erwinia_persicina	0.6
3.79655e-05	1				FALSE	Legionella_pneumophila	0.6
0.00377869	2		0.656863	0.656863	FALSE	Acidovorax_sp._JMULE5	0.6
7.36066e-05	1				FALSE	Janthinobacterium_sp._Marseille	0.6
4.49388e-05	1				FALSE	Janthinobacterium_sp._LM6	0.6
0.000176268	1				FALSE	Achromobacter_spanius	0.6
7.31108e-05	2		0.656863	0.656863	FALSE	Advenella_mimigardefordensis	0.6
2.7893e-05	1				FALSE	Paenalcaligenes_hominis	0.6
0.0117698	3		0.721201	0.721201	FALSE	Sorangium_cellulosum	0.6
1.97576e-05	1				FALSE	Campylobacter_gracilis	0.6
1.93702e-05	1				FALSE	Campylobacter_showae	0.6
0.000311559	2		0.656863	0.656863	FALSE	Mycolicibacterium_vaccae	0.6
0.000437222	2		0.656863	0.656863	FALSE	Mycolicibacterium_frederiksbergense	0.6
0.000177431	1				FALSE	Mycolicibacterium_gadium	0.6
0.00154773	3		0.721201	0.721201	FALSE	Mycolicibacterium_sediminis	0.6
0.000120095	1				FALSE	Mycolicibacterium_gilvum	0.6
1.97576e-05	1				FALSE	Mycobacterium_leprae	0.6
0.000448613	1				FALSE	Mycolicibacter_minnesotensis	0.6
3.60285e-05	1				FALSE	Mycobacteroides_chelonae	0.6
3.52537e-05	1				FALSE	[Mycobacterium]_stephanolepidis	0.6
0.000939043	3		0.721201	0.721201	FALSE	Rhodococcus_sp._MTM3W5.2	0.6
0.000751087	3		0.721201	0.721201	FALSE	Rhodococcus_sp._W8901	0.6
4.49388e-05	1				FALSE	Rhodococcus_sp._P1Y	0.6
1.97576e-05	1				FALSE	Rhodococcus_sp._WB9	0.6
0.000185954	1				FALSE	Rhodococcus_coprophilus	0.6
5.81105e-05	1				FALSE	Rhodococcus_jostii	0.6
2.28568e-05	1				FALSE	Rhodococcus_imtechensis	0.6
0.000119708	1				FALSE	Microbacterium_sp._ST-M6	0.6
0.000138303	1				FALSE	Microbacterium_oleivorans	0.6
0.000216946	1				FALSE	Agromyces_sp._MF30-A	0.6
0.00162504	4		0.776961	0.776961	FALSE	Curtobacterium_flaccumfaciens	0.6
0.000203387	1				FALSE	Microterricola_viridarii	0.6
3.25419e-05	1				FALSE	Plantibacter_sp._M259	0.6
3.29293e-05	1				FALSE	Plantibacter_flavus	0.6
4.37766e-05	1				FALSE	Salinibacterium_sp._CGMCC_1.16371	0.6
5.88853e-05	1				FALSE	Arthrobacter_sp._YN	0.6
0.00049734	2		0.656863	0.656863	FALSE	Arthrobacter_alpinus	0.6
0.0034393	4		0.776961	0.776961	FALSE	Kocuria_palustris	0.6
0.00157103	5		0.824755	0.824755	FALSE	Kocuria_rosea	0.6
0.000388734	4		0.776961	0.776961	FALSE	Glutamicibacter_halophytocola	0.6
1.93702e-05	1				FALSE	Glutamicibacter_mishrai	0.6
0.000347703	2		0.656863	0.656863	FALSE	Micrococcus_luteus	0.6
0.00166916	4		0.776961	0.776961	FALSE	Ornithinimicrobium_sp._H23M54	0.6
0.000483743	2		0.656863	0.656863	FALSE	Oerskovia_sp._KBS0722	0.6
7.47688e-05	1				FALSE	Brevibacterium_sp._CS2	0.6
0.000195349	2		0.656863	0.656863	FALSE	Kytococcus_sedentarius	0.6
0.000273609	2		0.656863	0.656863	FALSE	Sanguibacter_keddieii	0.6
4.53262e-05	1				FALSE	Streptomyces_sp._NEAU-S7GS2	0.6
0.000567546	1				FALSE	Streptomyces_niveus	0.6
0.00019835	1				FALSE	Streptomyces_atratus	0.6
0.000159223	1				FALSE	Streptomyces_scabiei	0.6
0.00793922	3		0.721201	0.721201	FALSE	Streptomyces_galilaeus	0.6
0.000125906	1				FALSE	Streptomyces_dengpaensis	0.6
9.44099e-05	2		0.656863	0.656863	FALSE	Streptomyces_koyangensis	0.6
0.00288114	3		0.721201	0.721201	FALSE	Nocardioides_sp._CF8	0.6
0.000233217	1				FALSE	Nocardioides_sp._dk884	0.6
0.000218108	1				FALSE	Nocardioides_seonyuensis	0.6
0.000150312	1				FALSE	Mumia_sp._ZJ1417	0.6
7.94177e-05	1				FALSE	Micromonospora_sp._HM134	0.6
0.000195639	1				FALSE	Micromonospora_inositola	0.6
0.00469181	6		0.865196	0.865196	FALSE	Micromonospora_coriariae	0.6
0.00014024	1				FALSE	Micromonospora_echinofusca	0.6
0.0026215	3		0.721201	0.721201	FALSE	Streptosporangium_sp._caverna	0.6
0.000422568	2		0.656863	0.656863	FALSE	Thermomonospora_curvata	0.6
0.000218973	3		0.721201	0.721201	FALSE	Bifidobacterium_longum	0.6
2.7893e-05	1				FALSE	Bifidobacterium_breve	0.6
4.95391e-05	2		0.656863	0.656863	FALSE	Bifidobacterium_bifidum	0.6
0.000534024	2		0.656863	0.656863	FALSE	Thermobispora_bispora	0.6
0.000396082	5		0.824755	0.824755	FALSE	Bacillus_sp._X1(2014)	0.6
2.4019e-05	1				FALSE	Bacillus_sp._1NLA3E	0.6
0.000150367	3		0.721201	0.721201	FALSE	Bacillus_mycoides	0.6
0.00429772	7		0.898897	0.898897	FALSE	Bacillus_megaterium	0.6
0.000219239	2		0.656863	0.656863	FALSE	Peribacillus_asahii	0.6
0.0006512	3		0.721201	0.721201	FALSE	Paenibacillus_psychroresistens	0.6
1.93702e-05	1				FALSE	Paenibacillus_beijingensis	0.6
0.000168133	1				FALSE	Staphylococcus_epidermidis	0.6
0.000166583	1				FALSE	Staphylococcus_pettenkoferi	0.6
1.93702e-05	1				FALSE	Macrococcus_caseolyticus	0.6
0.000418402	3		0.721201	0.721201	FALSE	Sporosarcina_ureae	0.6
7.15645e-05	2		0.656863	0.656863	FALSE	Solibacillus_silvestris	0.6
0.000227407	3		0.721201	0.721201	FALSE	Planomicrobium_glaciei	0.6
0.000153799	1				FALSE	Enterococcus_casseliflavus	0.6
1.93702e-05	1				FALSE	Streptococcus_cristatus	0.6
0.000598543	3		0.721201	0.721201	FALSE	Lactobacillus_ruminis	0.6
2.63434e-05	1				FALSE	Pediococcus_pentosaceus	0.6
8.66627e-05	2		0.656863	0.656863	FALSE	Lachnospiraceae_bacterium_GAM79	0.6
2.4019e-05	1				FALSE	Lachnospiraceae_bacterium_oral_taxon_500	0.6
2.16946e-05	1				FALSE	Selenomonas_sp._oral_taxon_920	0.6
2.75056e-05	1				FALSE	Selenomonas_sputigena	0.6
0.000496793	2		0.656863	0.656863	FALSE	Flavobacterium_sp._M31R6	0.6
0.000272797	2		0.656863	0.656863	FALSE	Flavobacterium_johnsoniae	0.6
0.00096219	2		0.656863	0.656863	FALSE	Flavobacterium_commune	0.6
3.37041e-05	1				FALSE	Flavobacterium_nackdongense	0.6
0.00105123	4		0.776961	0.776961	FALSE	Chryseobacterium_sp._3008163	0.6
0.00051418	2		0.656863	0.656863	FALSE	Dyadobacter_fermentans	0.6
0.00314866	4		0.776961	0.776961	FALSE	Chryseolinea_soli	0.6
2.7893e-05	1				FALSE	Pedobacter_sp._KBS0701	0.6
0.000320311	3		0.721201	0.721201	FALSE	Sphingobacteriaceae_bacterium_GW460-11-11-14-LB5	0.6
0.000270766	3		0.721201	0.721201	FALSE	Lacibacter_sp._S13-6-6	0.6
0.000645355	5		0.824755	0.824755	FALSE	Arachidicoccus_ginsenosidivorans	0.6
2.28568e-05	1				FALSE	Leptotrichia_buccalis	0.6
0.00125144	1				FALSE	Rhodococcus_opacus	0.6
0.000722756	2		0.656863	0.656863	FALSE	Streptococcus_gallolyticus	0.6
0.000686471	1				FALSE	Butyrivibrio_fibrisolvens	0.6
0.000364498	1				FALSE	Fibrobacter_succinogenes	0.6
0.000455622	1				FALSE	methanogenic_archaeon_ISO4-H5	0.6
0.00421867	1				FALSE	Bradyrhizobium_sp._CCBAU_051011	0.6
0.000467443	1				FALSE	Paenibacillus_antarcticus	0.6
0.00374753	2		0.656863	0.656863	FALSE	Lactobacillus_sakei	0.6
0.000744743	1				FALSE	Mesorhizobium_sp._M6A.T.Cr.TU.016.01.1.1	0.6
0.00273498	3		0.721201	0.721201	FALSE	Sinorhizobium_sp._RAC02	0.6
0.000542681	1				FALSE	Caulobacteraceae_bacterium_0127_4	0.6
0.000964125	1				FALSE	Mycobacterium_sp._DL440	0.6
0.000542681	1				FALSE	Rhodococcus_sp._AQ5-07	0.6
0.000307904	1				FALSE	Rhodococcus_sp._H-CA8f	0.6
0.000211684	1				FALSE	Rhodococcus_sp._008	0.6
0.000134708	1				FALSE	Rhodococcus_sp._YL-1	0.6
0.000115464	1				FALSE	Rhodococcus_sp._NJ-530	0.6
0.000356014	1				FALSE	Rhodococcus_qingshengii	0.6
0.000103918	1				FALSE	Bacillus_pumilus	0.6
0.000824713	5		0.824755	0.824755	FALSE	Parageobacillus_genomosp._1	0.6
0.000213609	1				FALSE	Paenibacillus_sp._37	0.6
0.000365636	1				FALSE	Paenibacillus_xylanexedens	0.6
0.000251873	2		0.656863	0.656863	FALSE	Thermobacillus_composti	0.6
0.00106562	5		0.824755	0.824755	FALSE	Staphylococcus_vitulinus	0.6
0.00297372	1				FALSE	Streptomyces_lunaelactis	0.6
0.00480805	2		0.656863	0.656863	FALSE	Streptomyces_cyaneochromogenes	0.6
0.00070754	2		0.656863	0.656863	FALSE	Thermobifida_fusca	0.6
0.0010499	1				FALSE	Mycolicibacterium_hassiacum	0.6
0.000413236	1				FALSE	Mycolicibacterium_thermoresistibile	0.6
0.000215812	2		0.656863	0.656863	FALSE	Gordonia_sp._HY186	0.6
0.000201675	1				FALSE	Pseudarthrobacter_equi	0.6
0.000329143	2		0.656863	0.656863	FALSE	Ureibacillus_thermosphaericus	0.6
0.000373692	1				FALSE	Hungateiclostridium_thermocellum	0.6
0.00018388	1				FALSE	Hungateiclostridium_saccincola	0.6
0.000322285	1				FALSE	Herbinix_luporum	0.6
0.000448826	1				FALSE	Symbiobacterium_thermophilum	0.6
0.00386939	1				FALSE	Sphaerobacter_thermophilus	0.6
0.00954767	2		0.656863	0.656863	FALSE	Rhizobium_leguminosarum	0.6
0.000482438	1				FALSE	Methanosarcina_thermophila	0.6
0.000347548	1				FALSE	Microbacteriaceae_bacterium_WY83	0.6
3.74997e-05	1				FALSE	Glutamicibacter_nicotianae	0.6
0.00178181	1				FALSE	Brachybacterium_avium	0.6
0.00106043	1				FALSE	Brachybacterium_vulturis	0.6
0.000285307	1				FALSE	Ruania_sp._HY168	0.6
3.47935e-05	1				FALSE	Jonesia_denitrificans	0.6
0.000153091	1				FALSE	Mycolicibacterium_fallax	0.6
0.000139174	1				FALSE	Mycolicibacterium_alvei	0.6
0.000438012	1				FALSE	Mycolicibacter_sinensis	0.6
0.000143346	2		0.656863	0.656863	FALSE	Corynebacterium_variabile	0.6
2.97678e-05	1				FALSE	Corynebacterium_ammoniagenes	0.6
2.08761e-05	1				FALSE	Corynebacterium_glutamicum	0.6
7.92519e-05	1				FALSE	Dietzia_timorensis	0.6
4.94841e-05	1				FALSE	Streptomyces_sp._SYP-A7193	0.6
0.000782854	1				FALSE	Nocardioides_sp._HDW12B	0.6
0.000132319	2		0.656863	0.656863	FALSE	Tessaracoccus_flavus	0.6
6.7654e-05	1				FALSE	Tessaracoccus_flavescens	0.6
7.61591e-05	1				FALSE	Auraticoccus_monumenti	0.6
0.000552057	1				FALSE	Pseudonocardia_sp._Gen01	0.6
0.000126803	1				FALSE	Saccharomonospora_azurea	0.6
0.000310049	1				FALSE	Nocardiopsis_alba	0.6
5.02573e-05	1				FALSE	Flaviflexus_sp._H23T48	0.6
3.51801e-05	1				FALSE	Arcanobacterium_sp._JY-X040	0.6
4.25254e-05	1				FALSE	Parolsenella_catena	0.6
0.000333517	3		0.721201	0.721201	FALSE	Staphylococcus_succinus	0.6
0.000175364	2		0.656863	0.656863	FALSE	Staphylococcus_xylosus	0.6
3.55667e-05	1				FALSE	Staphylococcus_aureus	0.6
2.01029e-05	1				FALSE	Staphylococcus_saprophyticus	0.6
0.000577893	4		0.776961	0.776961	FALSE	Salinicoccus_halodurans	0.6
2.6675e-05	1				FALSE	Bacillus_flexus	0.6
4.71645e-05	1				FALSE	Oceanobacillus_iheyensis	0.6
4.36852e-05	1				FALSE	Planococcus_sp._MB-3u-03	0.6
2.82214e-05	1				FALSE	Planococcus_rifietoensis	0.6
5.25768e-05	1				FALSE	Brochothrix_thermosphacta	0.6
0.000181405	2		0.656863	0.656863	FALSE	Enterococcus_hirae	0.6
2.01029e-05	1				FALSE	Enterococcus_avium	0.6
3.24739e-05	1				FALSE	Streptococcus_equinus	0.6
4.83243e-05	1				FALSE	Lactobacillus_nenjiangensis	0.6
3.51801e-05	1				FALSE	Lactobacillus_curvatus	0.6
2.70616e-05	1				FALSE	Lactobacillus_fuchuensis	0.6
2.55152e-05	1				FALSE	Lactobacillus_hilgardii	0.6
0.000124097	1				FALSE	Carnobacterium_inhibens	0.6
0.000285514	3		0.721201	0.721201	FALSE	Carnobacterium_sp._17-4	0.6
2.43555e-05	1				FALSE	Aerococcus_urinaeequi	0.6
2.78348e-05	1				FALSE	Blautia_producta	0.6
4.32986e-05	1				FALSE	Lachnospiraceae_bacterium_Choco86	0.6
8.11848e-05	1				FALSE	Roseburia_intestinalis	0.6
3.28605e-05	1				FALSE	Roseburia_hominis	0.6
4.98707e-05	1				FALSE	Lacrimispora_sphenoides	0.6
5.60562e-05	1				FALSE	Lachnospira_eligens	0.6
0.000175857	2		0.656863	0.656863	FALSE	[Ruminococcus]_gnavus	0.6
3.32471e-05	1				FALSE	Clostridium_baratii	0.6
0.000128736	1				FALSE	Ruminococcus_sp._JE7A12	0.6
3.13142e-05	1				FALSE	Ruminococcus_bicirculans	0.6
2.97678e-05	1				FALSE	Ruminococcus_champanellensis	0.6
0.00033609	2		0.656863	0.656863	FALSE	Romboutsia_hominis	0.6
2.31957e-05	1				FALSE	Romboutsia_sp._CE17	0.6
3.20873e-05	1				FALSE	Paeniclostridium_sordellii	0.6
2.62884e-05	1				FALSE	Mogibacterium_diversum	0.6
2.55152e-05	1				FALSE	Erysipelothrix_rhusiopathiae	0.6
3.09276e-05	1				FALSE	Erysipelotrichaceae_bacterium_GAM147	0.6
2.16493e-05	1				FALSE	Faecalitalea_cylindroides	0.6
2.24225e-05	1				FALSE	Megasphaera_elsdenii	0.6
4.52316e-05	1				FALSE	Oscillatoria_nigro-viridis	0.6
2.82214e-05	1				FALSE	Acholeplasma_laidlawii	0.6
7.61771e-05	2		0.656863	0.656863	FALSE	Pseudomonas_veronii	0.6
7.53859e-05	1				FALSE	Pseudomonas_pelagia	0.6
2.39689e-05	1				FALSE	Acinetobacter_sp._NEB149	0.6
2.31957e-05	1				FALSE	Acinetobacter_sp._10FS3-1	0.6
0.000407368	2		0.656863	0.656863	FALSE	Acinetobacter_johnsonii	0.6
3.40203e-05	1				FALSE	Acinetobacter_indicus	0.6
2.93812e-05	1				FALSE	Acinetobacter_schindleri	0.6
5.78896e-05	2		0.656863	0.656863	FALSE	Psychrobacter_sp._P2G3	0.6
2.28091e-05	1				FALSE	Escherichia_marmotae	0.6
8.23446e-05	1				FALSE	Raoultella_terrigena	0.6
3.63399e-05	1				FALSE	Lelliottia_amnigena	0.6
3.32471e-05	1				FALSE	Kluyvera_intermedia	0.6
4.56181e-05	1				FALSE	Nitrosococcus_oceani	0.6
4.71645e-05	1				FALSE	Alcanivorax_xenomutans	0.6
4.32986e-05	1				FALSE	Alcanivorax_dieselolei	0.6
2.82214e-05	1				FALSE	Alcanivorax_pacificus	0.6
5.9149e-05	1				FALSE	Shewanella_baltica	0.6
7.37914e-05	2		0.656863	0.656863	FALSE	Methylocaldum_marinum	0.6
4.71645e-05	1				FALSE	Haemophilus_parainfluenzae	0.6
4.75511e-05	1				FALSE	Rhizobium_sp._WL3	0.6
0.000357986	1				FALSE	Georhizobium_profundi	0.6
4.17522e-05	1				FALSE	Candidatus_Filomicrobium_marinum	0.6
0.000117138	1				FALSE	Ochrobactrum_anthropi	0.6
0.0028751	1				FALSE	Tabrizicola_piscis	0.6
0.00010786	1				FALSE	Paracoccus_sp._Arc7-R13	0.6
6.9587e-05	1				FALSE	Paracoccus_pantotrophus	0.6
6.57211e-05	1				FALSE	Paracoccus_jeotgali	0.6
7.54887e-05	2		0.656863	0.656863	FALSE	Sulfitobacter_sp._SK025	0.6
4.17522e-05	1				FALSE	Roseovarius_sp._THAF9	0.6
0.000352614	3		0.721201	0.721201	FALSE	Pseudorhodobacter_sp._S12M18	0.6
3.24739e-05	1				FALSE	Brevirhabdus_pacifica	0.6
0.0002509	1				FALSE	Sphingopyxis_sp._PAMC25046	0.6
0.00112271	3		0.721201	0.721201	FALSE	Sphingopyxis_lindanitolerans	0.6
9.66486e-05	1				FALSE	Novosphingobium_resinovorum	0.6
0.00133645	4		0.776961	0.776961	FALSE	Hydrogenophaga_sp._RAC07	0.6
7.19066e-05	1				FALSE	Comamonas_testosteroni	0.6
2.6675e-05	1				FALSE	Delftia_acidovorans	0.6
0.000142267	1				FALSE	Simplicispira_suum	0.6
0.000453608	2		0.656863	0.656863	FALSE	Limnobacter_sp._SAORIC-580	0.6
0.000102834	1				FALSE	Kerstersia_gyiorum	0.6
2.28091e-05	1				FALSE	Nitrosomonas_communis	0.6
2.97678e-05	1				FALSE	Desulfocurvibacter_africanus	0.6
2.89946e-05	1				FALSE	Desulfomicrobium_baculatum	0.6
4.36852e-05	1				FALSE	Desulfobacterium_autotrophicum	0.6
0.000969075	2		0.656863	0.656863	FALSE	Arcobacter_skirrowii	0.6
7.73189e-05	1				FALSE	Arcobacter_cryaerophilus	0.6
2.20359e-05	1				FALSE	Arcobacter_trophiarum	0.6
0.00087329	2		0.656863	0.656863	FALSE	Myroides_sp._CJ210	0.6
2.12627e-05	1				FALSE	Maribacter_cobaltidurans	0.6
5.64105e-05	2		0.656863	0.656863	FALSE	Salegentibacter_sp._T436	0.6
2.6675e-05	1				FALSE	Antarcticibacterium_flavum	0.6
0.000420767	2		0.656863	0.656863	FALSE	Chryseobacterium_sp._cx-624	0.6
2.55152e-05	1				FALSE	Chryseobacterium_sp._G0201	0.6
7.38926e-05	2		0.656863	0.656863	FALSE	Chryseobacterium_sp._SNU_WT5	0.6
8.5053e-05	2		0.656863	0.656863	FALSE	Chryseobacterium_carnis	0.6
0.000151653	2		0.656863	0.656863	FALSE	Chryseobacterium_indoltheticum	0.6
2.24225e-05	1				FALSE	Elizabethkingia_ursingii	0.6
0.00149132	2		0.656863	0.656863	FALSE	Empedobacter_falsenii	0.6
0.000122937	1				FALSE	Bacteroides_fragilis	0.6
0.000139174	1				FALSE	Petrimonas_mucosa	0.6
0.00012603	1				FALSE	Fermentimonas_caenicola	0.6
3.17007e-05	1				FALSE	Phocaeicola_vulgatus	0.6
2.01029e-05	1				FALSE	Sphingobacterium_sp._B29	0.6
0.000206055	1				FALSE	Sphingobacterium_multivorum	0.6
3.32471e-05	1				FALSE	Sphingobacterium_mizutaii	0.6
9.8552e-05	2		0.656863	0.656863	FALSE	Belliella_baltica	0.6
8.00251e-05	1				FALSE	Planctomycetes_bacterium_Q31a	0.6
4.75511e-05	1				FALSE	Planctomycetes_bacterium_FF011L	0.6
2.89946e-05	1				FALSE	Bythopirellula_goksoyri	0.6
9.16229e-05	1				FALSE	Planctomyces_sp._SH-PL62	0.6
5.64428e-05	1				FALSE	Methanosarcina_mazei	0.6
5.5283e-05	1				FALSE	Methanoculleus_bourgensis	0.6
3.59533e-05	1				FALSE	Methanoculleus_marisnigri	0.6
0.000204233	1				FALSE	Bordetella_genomosp._13	0.6
5.67315e-05	1				FALSE	Bordetella_sp._HZ20	0.6
0.000122086	1				FALSE	Bordetella_petrii	0.6
0.000107109	1				FALSE	Pusillimonas_sp._DMV24BSW_D	0.6
0.00317379	1				FALSE	Serpentinomonas_mccroryi	0.6
0.000892251	2		0.656863	0.656863	FALSE	Serpentinomonas_raichei	0.6
0.000858688	1				FALSE	Hydrogenophaga_sp._BPS33	0.6
0.000152948	1				FALSE	Acidovorax_sp._16-35-5	0.6
0.00044069	1				FALSE	Rhodoferax_sp._BAB1	0.6
0.00356818	1				FALSE	Nitrosomonas_ureae	0.6
0.00026868	1				FALSE	Nitrosomonas_sp._AL212	0.6
8.62319e-05	1				FALSE	Thauera_aromatica	0.6
4.9016e-05	1				FALSE	Pseudomonas_alcaliphila	0.6
0.000122994	1				FALSE	Acinetobacter_junii	0.6
3.72159e-05	1				FALSE	Moraxella_osloensis	0.6
2.95004e-05	1				FALSE	Zhongshania_aliphaticivorans	0.6
4.99237e-05	1				FALSE	Vibrio_casei	0.6
0.000257334	1				FALSE	Sulfuricaulis_limicola	0.6
4.35698e-05	1				FALSE	Methylophaga_nitratireducenticrescens	0.6
3.04081e-05	1				FALSE	Methylophaga_frappieri	0.6
0.00013434	1				FALSE	Mesorhizobium_terrae	0.6
0.000210587	1				FALSE	Aminobacter_aminovorans	0.6
0.000190618	1				FALSE	Aminobacter_sp._MSH1	0.6
5.49161e-05	1				FALSE	Sphingopyxis_sp._MG	0.6
6.4447e-05	1				FALSE	Novosphingobium_sp._PP1Y	0.6
3.63082e-05	1				FALSE	Blastomonas_sp._RAC04	0.6
3.40389e-05	1				FALSE	Tardibacter_chloracetimidivorans	0.6
0.000113463	1				FALSE	Haematobacter_massiliensis	0.6
0.000220572	1				FALSE	Brevundimonas_sp._MF30-B	0.6
4.62929e-05	1				FALSE	Brevundimonas_vancanneytii	0.6
0.00162933	1				FALSE	Microcella_alkaliphila	0.6
0.000237672	2		0.656863	0.656863	FALSE	Kocuria_sp._KD4	0.6
6.4447e-05	1				FALSE	Kocuria_varians	0.6
0.00387686	3		0.721201	0.721201	FALSE	Janibacter_limosus	0.6
9.16781e-05	1				FALSE	Corynebacterium_glyciniphilum	0.6
0.000333127	1				FALSE	Dietzia_sp._oral_taxon_368	0.6
9.12242e-05	1				FALSE	Nocardioides_sp._HDW12A	0.6
4.26621e-05	1				FALSE	Rubrobacter_xylanophilus	0.6
3.04081e-05	1				FALSE	Deinococcus_wulumuqiensis	0.6
4.53852e-05	1				FALSE	Myroides_phaeus	0.6
8.71396e-05	1				FALSE	Elizabethkingia_anophelis	0.6
4.85622e-05	1				FALSE	Elizabethkingia_bruuniana	0.6
6.80778e-05	1				FALSE	Weeksella_virosa	0.6
3.63082e-05	1				FALSE	Sphingobacterium_sp._21	0.6
3.17696e-05	1				FALSE	Sphingobacterium_psychroaquaticum	0.6
2.85927e-05	1				FALSE	Sphingobacterium_hotanense	0.6
0.00010484	1				FALSE	Pedobacter_sp._CJ43	0.6
3.40389e-05	1				FALSE	Echinicola_rosea	0.6
2.26926e-05	1				FALSE	Leadbetterella_byssophila	0.6
8.85011e-05	1				FALSE	Candidatus_Dependentiae_bacterium_(ex_Spumella_elongata_CCAP_955/1)	0.6
0.000115533	1				FALSE	Pseudomonas_alkylphenolica	0.6
0.000111549	1				FALSE	Acinetobacter_baumannii	0.6
0.000125493	1				FALSE	Psychrobacter_sp._AntiMn-1	0.6
0.000262938	1				FALSE	Arthrobacter_sp._PAMC_25486	0.6
0.000189235	1				FALSE	Arthrobacter_sp._U41	0.6
0.000159356	1				FALSE	Kocuria_indica	0.6
0.000135453	1				FALSE	Planococcus_versutus	0.6
0.000123501	1				FALSE	Lactobacillus_murinus	0.6
0.000129477	1				FALSE	Jeotgalibaca_ciconiae	0.6
0.000149396	1				FALSE	Sphaerochaeta_globosa	0.6
0.00353014	1				FALSE	Tsukamurella_tyrosinosolvens	0.6
0.000226382	1				FALSE	Hydrogenophaga_sp._PBL-H3	0.6
0.000224024	1				FALSE	Pseudomonas_sp._DG56-2	0.6
0.000275903	1				FALSE	Empedobacter_brevis	0.6
0.00296853	1				FALSE	Mesorhizobium_ciceri	0.6
0.000428956	1				FALSE	Paenibacillus_baekrokdamisoli	0.6
0.000269521	1				FALSE	Cohnella_abietis	0.6
0.000630148	1				FALSE	Flavobacterium_sp._Sr18	0.6
0.00154121	1				FALSE	Nibricoccus_aquaticus	0.6
0.200169	4		0.776961	0.776961	FALSE	Singulisphaera_acidiphila	0.6
0.0321165	11		0.438113	0.438113	TRUE	Ralstonia_insidiosa	0.7
0.00950299	8		0.240196	0.240196	TRUE	Ralstonia_pickettii	0.7
0.00184285	2		0.00980392	0.00980392	TRUE	Burkholderia_contaminans	0.7
0.00538772	4		0.0563725	0.0563725	TRUE	Ottowia_sp._oral_taxon_894	0.7
0.00546306	3		0.028799	0.028799	TRUE	Bradyrhizobium_sp._SK17	0.7
0.00096308	1				FALSE	Bradyrhizobium_sp._6(2017)	0.7
0.00128635	1				FALSE	Bradyrhizobium_elkanii	0.7
0.000565725	1				FALSE	Arsenophonus_nasoniae	0.7
0.00207367	3		0.028799	0.028799	TRUE	Stenotrophomonas_maltophilia	0.7
0.00907714	4		0.0563725	0.0563725	TRUE	Desulfomicrobium_orale	0.7
0.0160382	6		0.134804	0.134804	TRUE	Desulfobulbus_oralis	0.7
0.022289	5		0.00612745	0.00612745	TRUE	Actinomyces_sp._oral_taxon_414	0.7
0.000703938	2		0.166667	0.166667	TRUE	Pauljensenia_hongkongensis	0.7
0.0114502	6		0.0122549	0.0122549	TRUE	Pseudopropionibacterium_propionicum	0.7
0.0075005	8		0.0343137	0.0343137	TRUE	Cutibacterium_acnes	0.7
0.00158296	3		0.249387	0.249387	TRUE	Corynebacterium_matruchotii	0.7
0.0221717	6		0.0122549	0.0122549	TRUE	Olsenella_sp._oral_taxon_807	0.7
0.00730459	5		0.0919118	0.0919118	TRUE	[Eubacterium]_minutum	0.7
0.0133591	5		0.0919118	0.0919118	TRUE	Anaerolineaceae_bacterium_oral_taxon_439	0.7
0.00107084	1				FALSE	Tannerella_sp._oral_taxon_HOT-286	0.7
0.00392791	5		0.00612745	0.00612745	TRUE	Tannerella_forsythia	0.7
0.00272081	4		0.0563725	0.0563725	TRUE	Candidatus_Saccharibacteria_bacterium_oral_taxon_488	0.7
0.00102399	3		0.028799	0.028799	TRUE	Treponema_socranskii	0.7
0.000632233	2		0.166667	0.166667	TRUE	Filifactor_alocis	0.7
0.00102875	2		0.166667	0.166667	TRUE	Parvimonas_micra	0.7
0.000813884	3		0.249387	0.249387	TRUE	Porphyromonas_gingivalis	0.7
0.000642575	2		0.166667	0.166667	TRUE	Treponema_denticola	0.7
0.000802859	1				FALSE	Paraburkholderia_fungorum	0.7
0.00070358	2		0.166667	0.166667	TRUE	Janthinobacterium_svalbardensis	0.7
0.000576701	1				FALSE	Janthinobacterium_agaricidamnosum	0.7
0.000610625	1				FALSE	Bradyrhizobium_sp._BTAi1	0.7
0.00128698	2		0.166667	0.166667	TRUE	Bradyrhizobium_betae	0.7
0.00177534	1				FALSE	Sphingomonas_melonis	0.7
0.00084809	1				FALSE	Pseudomonas_sp._NC02	0.7
0.000610625	1				FALSE	Gordonia_polyisoprenivorans	0.7
0.00119863	1				FALSE	Streptococcus_sanguinis	0.7
0.0146127	3		0.721201	0.721201	FALSE	Pseudomonas_stutzeri	0.7
7.44234e-05	2		0.656863	0.656863	TRUE	Pseudomonas_xanthomarina	0.7
0.00403125	5		0.824755	0.824755	FALSE	Pseudomonas_sp._R84	0.7
0.00586521	6		0.865196	0.865196	FALSE	Pseudomonas_sp._C27(2019)	0.7
0.00953403	7		0.898897	0.898897	FALSE	Pseudomonas_sp._ACM7	0.7
0.0106686	11		0.978554	0.978554	FALSE	Pseudomonas_sp._S34	0.7
0.000180107	1				FALSE	Pseudomonas_sp._DTU12.1	0.7
0.000161247	1				FALSE	Pseudomonas_sp._LG1D9	0.7
0.000724962	4		0.776961	0.776961	FALSE	Pseudomonas_sp._MPC6	0.7
0.000332687	3		0.721201	0.721201	FALSE	Pseudomonas_sp._RU47	0.7
0.000370572	3		0.721201	0.721201	FALSE	Pseudomonas_sp._S49	0.7
0.000221609	4		0.776961	0.776961	FALSE	Pseudomonas_sp._02C_26	0.7
3.0175e-05	1				FALSE	Pseudomonas_sp._ABC1	0.7
0.000630972	5		0.824755	0.824755	FALSE	Pseudomonas_sp._M30-35	0.7
0.00703758	7		0.898897	0.898897	FALSE	Pseudomonas_brenneri	0.7
0.00352781	3		0.721201	0.721201	FALSE	Pseudomonas_fluorescens	0.7
0.00110049	6		0.865196	0.865196	FALSE	Pseudomonas_migulae	0.7
7.48088e-05	1				FALSE	Pseudomonas_synxantha	0.7
0.000517389	4		0.776961	0.776961	FALSE	Pseudomonas_poae	0.7
0.00298056	9		0.948529	0.948529	FALSE	Pseudomonas_silesiensis	0.7
1.91737e-05	1				FALSE	Pseudomonas_oleovorans	0.7
0.00772763	9		0.948529	0.948529	FALSE	Pseudomonas_lini	0.7
0.00462763	5		0.824755	0.824755	FALSE	Pseudomonas_frederiksbergensis	0.7
5.31921e-05	2		0.656863	0.656863	TRUE	Pseudomonas_fragi	0.7
0.000250921	3		0.721201	0.721201	FALSE	Pseudomonas_taetrolens	0.7
0.00125764	5		0.824755	0.824755	FALSE	Pseudomonas_viridiflava	0.7
0.00082521	3		0.721201	0.721201	FALSE	Pseudomonas_yamanorum	0.7
0.00106698	5		0.824755	0.824755	FALSE	Pseudomonas_brassicacearum	0.7
0.000129399	2		0.656863	0.656863	TRUE	Pseudomonas_litoralis	0.7
0.000128993	2		0.656863	0.656863	TRUE	Pseudomonas_moraviensis	0.7
5.4333e-05	2		0.656863	0.656863	TRUE	Pseudomonas_lactis	0.7
3.08036e-05	1				FALSE	Pseudomonas_psychrophila	0.7
6.65319e-05	2		0.656863	0.656863	TRUE	Pseudomonas_lurida	0.7
0.00150525	4		0.776961	0.776961	FALSE	Oblitimonas_alkaliphila	0.7
0.00167647	3		0.721201	0.721201	FALSE	Acinetobacter_sp._MYb10	0.7
0.000175118	2		0.656863	0.656863	TRUE	Acinetobacter_sp._TTH0-4	0.7
1.82307e-05	1				FALSE	Acinetobacter_sp._TGL-Y2	0.7
1.66591e-05	1				FALSE	Acinetobacter_sp._185	0.7
0.000595258	3		0.721201	0.721201	FALSE	Acinetobacter_guillouiae	0.7
0.00359402	8		0.926471	0.926471	FALSE	Acinetobacter_calcoaceticus	0.7
0.000297159	5		0.824755	0.824755	FALSE	Acinetobacter_lwoffii	0.7
0.000551649	3		0.721201	0.721201	FALSE	Psychrobacter_sp._P11F6	0.7
0.000195222	3		0.721201	0.721201	FALSE	Psychrobacter_sp._G	0.7
0.000194587	4		0.776961	0.776961	FALSE	Psychrobacter_sp._P11G5	0.7
0.000252106	4		0.776961	0.776961	FALSE	Psychrobacter_cryohalolentis	0.7
3.17466e-05	1				FALSE	Moraxellaceae_bacterium_HYN0046	0.7
0.00807746	4		0.776961	0.776961	FALSE	Providencia_rettgeri	0.7
0.000283205	1				FALSE	Providencia_stuartii	0.7
0.00013013	1				FALSE	Providencia_vermicola	0.7
0.000107498	1				FALSE	Providencia_alcalifaciens	0.7
9.58478e-05	2		0.656863	0.656863	TRUE	Providencia_heimbachae	0.7
5.15489e-05	1				FALSE	Providencia_sneebia	0.7
3.14322e-05	1				FALSE	Providencia_rustigianii	0.7
0.000599905	2		0.656863	0.656863	TRUE	Proteus_vulgaris	0.7
0.000304553	3		0.721201	0.721201	FALSE	Proteus_mirabilis	0.7
7.13742e-05	2		0.656863	0.656863	TRUE	Proteus_hauseri	0.7
0.000112842	1				FALSE	Morganella_morganii	0.7
0.00218855	7		0.898897	0.898897	FALSE	Buttiauxella_sp._3AFRM03	0.7
0.00123171	5		0.824755	0.824755	FALSE	Escherichia_coli	0.7
4.71484e-05	1				FALSE	Serratia_marcescens	0.7
0.00221309	8		0.926471	0.926471	FALSE	Serratia_plymuthica	0.7
3.83473e-05	1				FALSE	Serratia_fonticola	0.7
0.000293122	3		0.721201	0.721201	FALSE	Serratia_quinivorans	0.7
0.00056151	3		0.721201	0.721201	FALSE	Serratia_proteamaculans	0.7
0.000139411	2		0.656863	0.656863	TRUE	Serratia_liquefaciens	0.7
0.00564222	10		0.965686	0.965686	FALSE	Pantoea_agglomerans	0.7
4.90343e-05	1				FALSE	Stenotrophomonas_sp._NA06056	0.7
1.82307e-05	1				FALSE	Stenotrophomonas_sp._G4	0.7
0.000419674	2		0.656863	0.656863	TRUE	Stenotrophomonas_rhizophila	0.7
0.000491555	2		0.656863	0.656863	TRUE	Lysobacter_capsici	0.7
0.00117644	3		0.721201	0.721201	FALSE	Xanthomonas_translucens	0.7
0.00260437	3		0.721201	0.721201	FALSE	Xanthomonas_campestris	0.7
0.00187441	5		0.824755	0.824755	FALSE	Rheinheimera_sp._D18	0.7
0.000910588	3		0.721201	0.721201	FALSE	Rheinheimera_sp._LHK132	0.7
5.26207e-05	2		0.656863	0.656863	TRUE	Shewanella_putrefaciens	0.7
0.00111764	6		0.865196	0.865196	FALSE	Aeromonas_encheleia	0.7
0.000303638	3		0.721201	0.721201	FALSE	Aeromonas_salmonicida	0.7
0.000643603	5		0.824755	0.824755	FALSE	Oceanisphaera_profunda	0.7
1.60304e-05	1				FALSE	Vibrio_rumoiensis	0.7
0.00290496	6		0.865196	0.865196	FALSE	Nitrobacter_hamburgensis	0.7
0.0110086	6		0.865196	0.865196	FALSE	Phyllobacterium_zundukense	0.7
0.00165903	5		0.824755	0.824755	FALSE	Ensifer_adhaerens	0.7
0.00020756	4		0.776961	0.776961	FALSE	Devosia_sp._MC521	0.7
0.00232142	5		0.824755	0.824755	FALSE	Devosia_ginsengisoli	0.7
0.00618197	9		0.948529	0.948529	FALSE	Ochrobactrum_quorumnocens	0.7
0.000231056	3		0.721201	0.721201	FALSE	Sphingobium_sp._RAC03	0.7
0.00013683	2		0.656863	0.656863	TRUE	Novosphingobium_sp._P6W	0.7
0.0201542	6		0.865196	0.865196	FALSE	Alcaligenes_faecalis	0.7
5.24919e-05	1				FALSE	Alcaligenes_aquatilis	0.7
0.00204342	7		0.898897	0.898897	FALSE	Pusillimonas_sp._T7-7	0.7
0.00144094	6		0.865196	0.865196	FALSE	Pusillimonas_sp._ye3	0.7
0.00164759	7		0.898897	0.898897	FALSE	Advenella_kashmirensis	0.7
0.0145183	6		0.865196	0.865196	FALSE	Variovorax_paradoxus	0.7
0.000441898	2		0.656863	0.656863	TRUE	Variovorax_boronicumulans	0.7
0.0037839	5		0.824755	0.824755	FALSE	Polaromonas_sp._JS666	0.7
4.55768e-05	1				FALSE	Comamonas_piscis	0.7
0.000103445	2		0.656863	0.656863	TRUE	Janthinobacterium_lividum	0.7
0.0029601	5		0.824755	0.824755	FALSE	Nitrosospira_briensis	0.7
0.00037948	3		0.721201	0.721201	FALSE	Nitrosomonas_stercoris	0.7
0.00040036	4		0.776961	0.776961	FALSE	Nitrosomonas_eutropha	0.7
2.42028e-05	1				FALSE	Campylobacter_rectus	0.7
0.00627576	1				FALSE	Mycolicibacillus_koreensis	0.7
0.000467973	2		0.656863	0.656863	TRUE	Mycobacterium_sp._YC-RL4	0.7
0.00241556	4		0.776961	0.776961	FALSE	Mycolicibacter_hiberniae	0.7
0.00318516	7		0.898897	0.898897	FALSE	Mycobacteroides_salmoniphilum	0.7
0.00539253	7		0.898897	0.898897	FALSE	Rhodococcus_erythropolis	0.7
8.1955e-05	2		0.656863	0.656863	TRUE	Corynebacterium_sp._2039	0.7
0.000217916	3		0.721201	0.721201	FALSE	Corynebacterium_stationis	0.7
0.000503224	5		0.824755	0.824755	FALSE	Corynebacterium_xerosis	0.7
5.15489e-05	1				FALSE	Corynebacterium_urealyticum	0.7
0.000647046	4		0.776961	0.776961	FALSE	Corynebacterium_crudilactis	0.7
0.000188273	4		0.776961	0.776961	FALSE	Corynebacterium_marinum	0.7
9.33493e-05	2		0.656863	0.656863	TRUE	Corynebacterium_casei	0.7
0.000275661	1				FALSE	Gordonia_phthalatica	0.7
0.00226316	4		0.776961	0.776961	FALSE	Microbacterium_foliorum	0.7
0.0012353	3		0.721201	0.721201	FALSE	Microbacterium_oxydans	0.7
7.25112e-05	2		0.656863	0.656863	TRUE	Plantibacter_sp._PA-3-X8	0.7
0.000362093	2		0.656863	0.656863	TRUE	Brevibacterium_sp._YB235	0.7
0.0178354	10		0.965686	0.965686	FALSE	Brevibacterium_aurantiacum	0.7
0.000887966	3		0.721201	0.721201	FALSE	Brevibacterium_linens	0.7
0.00420765	6		0.865196	0.865196	FALSE	Brevibacterium_sandarakinum	0.7
0.00129552	4		0.776961	0.776961	FALSE	Arthrobacter_sp._YC-RL1	0.7
0.00798891	9		0.948529	0.948529	FALSE	Glutamicibacter_arilaitensis	0.7
0.000229357	2		0.656863	0.656863	TRUE	Kocuria_sp._TGY1120_3	0.7
2.54601e-05	1				FALSE	Kocuria_sp._TGY1127_2	0.7
0.000942339	1				FALSE	Brachybacterium_faecium	0.7
0.00174899	3		0.721201	0.721201	FALSE	Ornithinimicrobium_sp._AMA3305	0.7
0.000929896	3		0.721201	0.721201	FALSE	Streptomyces_sp._S4.7	0.7
0.0104126	6		0.865196	0.865196	FALSE	Streptomyces_anulatus	0.7
0.000636828	4		0.776961	0.776961	FALSE	Streptomyces_globisporus	0.7
0.000890493	3		0.721201	0.721201	FALSE	Streptomyces_prasinus	0.7
0.000195945	3		0.721201	0.721201	FALSE	Streptomyces_fulvissimus	0.7
0.000278181	2		0.656863	0.656863	TRUE	Nocardioides_sp._dk3136	0.7
0.000178221	1				FALSE	Amycolatopsis_sp._BJA-103	0.7
0.000128558	1				FALSE	Amycolatopsis_orientalis	0.7
0.000640247	5		0.824755	0.824755	FALSE	Saccharomonospora_viridis	0.7
0.000488957	3		0.721201	0.721201	FALSE	Micromonospora_purpureochromogenes	0.7
0.00164505	5		0.824755	0.824755	FALSE	Micromonospora_zamorensis	0.7
0.000124394	3		0.721201	0.721201	FALSE	Schaalia_sp._JY-X169	0.7
0.00743712	8		0.926471	0.926471	FALSE	Bifidobacterium_angulatum	0.7
0.00117211	6		0.865196	0.865196	FALSE	Bifidobacterium_adolescentis	0.7
0.000837199	5		0.824755	0.824755	FALSE	Bifidobacterium_catenulatum	0.7
0.00586489	8		0.926471	0.926471	FALSE	Collinsella_aerofaciens	0.7
0.000481444	3		0.721201	0.721201	FALSE	Olsenella_sp._GAM18	0.7
0.000197317	3		0.721201	0.721201	FALSE	Bacillus_sp._DSL-17	0.7
0.0205272	10		0.965686	0.965686	FALSE	[Brevibacterium]_frigoritolerans	0.7
6.07649e-05	2		0.656863	0.656863	TRUE	Bacillus_dafuensis	0.7
0.0351746	11		0.978554	0.978554	FALSE	Peribacillus_simplex	0.7
0.0112247	9		0.948529	0.948529	FALSE	Peribacillus_butanolivorans	0.7
8.96874e-05	3		0.721201	0.721201	FALSE	Lysinibacillus_sp._2017	0.7
0.00618523	8		0.926471	0.926471	FALSE	Pradoshia_sp._D12	0.7
0.00146185	5		0.824755	0.824755	FALSE	Staphylococcus_lentus	0.7
0.000132254	2		0.656863	0.656863	TRUE	Staphylococcus_cohnii	0.7
0.00225591	6		0.865196	0.865196	FALSE	Staphylococcus_equorum	0.7
0.00200051	7		0.898897	0.898897	FALSE	Jeotgalicoccus_saudimassiliensis	0.7
0.000628335	6		0.865196	0.865196	FALSE	Sporosarcina_psychrophila	0.7
0.00183294	5		0.824755	0.824755	FALSE	Kurthia_zopfii	0.7
0.00101509	4		0.776961	0.776961	FALSE	Paenisporosarcina_antarctica	0.7
9.77543e-05	1				FALSE	Listeria_monocytogenes	0.7
0.000566495	4		0.776961	0.776961	FALSE	Lactobacillus_delbrueckii	0.7
0.000368832	2		0.656863	0.656863	TRUE	Lactobacillus_paraplantarum	0.7
0.000101238	2		0.656863	0.656863	TRUE	Lactobacillus_paracasei	0.7
0.000175802	2		0.656863	0.656863	TRUE	Lactobacillus_plantarum	0.7
0.000156614	2		0.656863	0.656863	TRUE	Lactobacillus_brevis	0.7
2.16883e-05	1				FALSE	Lactobacillus_pontis	0.7
2.13739e-05	1				FALSE	Lactobacillus_buchneri	0.7
1.8545e-05	1				FALSE	Lactobacillus_coryniformis	0.7
1.76021e-05	1				FALSE	Lactobacillus_fermentum	0.7
1.76021e-05	1				FALSE	Pediococcus_damnosus	0.7
8.83958e-05	3		0.721201	0.721201	FALSE	Streptococcus_lutetiensis	0.7
0.00108566	6		0.865196	0.865196	FALSE	Lactococcus_lactis	0.7
0.00114026	7		0.898897	0.898897	FALSE	Enterococcus_faecium	0.7
0.000482215	2		0.656863	0.656863	TRUE	Enterococcus_durans	0.7
0.0012277	4		0.776961	0.776961	FALSE	Enterococcus_faecalis	0.7
0.000614457	4		0.776961	0.776961	FALSE	Carnobacterium_sp._CP1	0.7
0.000339968	4		0.776961	0.776961	FALSE	Carnobacterium_maltaromaticum	0.7
0.00159396	4		0.776961	0.776961	FALSE	Jeotgalibaca_porci	0.7
8.46241e-05	3		0.721201	0.721201	FALSE	Leuconostoc_mesenteroides	0.7
0.00354334	7		0.898897	0.898897	FALSE	Blautia_sp._SC05B48	0.7
0.00184684	6		0.865196	0.865196	FALSE	Anaerobutyricum_hallii	0.7
0.00190839	5		0.824755	0.824755	FALSE	Anaerostipes_hadrus	0.7
0.00141032	4		0.776961	0.776961	FALSE	Clostridium_botulinum	0.7
0.00217695	8		0.926471	0.926471	FALSE	Clostridium_perfringens	0.7
0.00261873	5		0.824755	0.824755	FALSE	Faecalibacterium_prausnitzii	0.7
0.000427655	3		0.721201	0.721201	FALSE	Romboutsia_ilealis	0.7
0.000193004	3		0.721201	0.721201	FALSE	Turicibacter_sanguinis	0.7
0.000364428	4		0.776961	0.776961	FALSE	Turicibacter_sp._H121	0.7
7.58791e-05	2		0.656863	0.656863	TRUE	[Clostridium]_ultunense	0.7
0.000301791	2		0.656863	0.656863	TRUE	Tissierellia_sp._JN-28	0.7
0.00132062	5		0.824755	0.824755	FALSE	Flavobacterium_sp._140616W15	0.7
0.00399812	9		0.948529	0.948529	FALSE	Flavobacterium_sp._KBS0721	0.7
2.26312e-05	1				FALSE	Myroides_sp._A21	0.7
2.10596e-05	1				FALSE	Myroides_sp._ZB35	0.7
7.97138e-05	2		0.656863	0.656863	TRUE	Myroides_odoratimimus	0.7
2.60888e-05	1				FALSE	Myroides_profundi	0.7
0.000365352	4		0.776961	0.776961	FALSE	Myroides_odoratus	0.7
0.000289304	4		0.776961	0.776961	FALSE	Aequorivita_sp._H23M31	0.7
0.000130856	2		0.656863	0.656863	TRUE	Arenibacter_algicola	0.7
0.000295975	2		0.656863	0.656863	TRUE	Bacteroides_coprosuis	0.7
0.00417313	4		0.776961	0.776961	FALSE	Prevotella_ruminicola	0.7
0.000141514	2		0.656863	0.656863	TRUE	Pedobacter_steynii	0.7
1.63448e-05	1				FALSE	Pedobacter_sp._PACM_27299	0.7
0.00157359	6		0.865196	0.865196	FALSE	Pedobacter_ginsengisoli	0.7
0.00253532	6		0.865196	0.865196	FALSE	Sphingobacterium_sp._ML3W	0.7
7.96338e-05	2		0.656863	0.656863	TRUE	Waddlia_chondrophila	0.7
0.00045613	2		0.656863	0.656863	TRUE	Treponema_succinifaciens	0.7
0.00585166	6		0.865196	0.865196	FALSE	Methanobrevibacter_smithii	0.7
0.000408023	3		0.721201	0.721201	FALSE	Methanosphaera_stadtmanae	0.7
0.00375428	4		0.776961	0.776961	FALSE	Nitrosarchaeum_sp._AC2	0.7
0.000309535	1				FALSE	Bosea_sp._Tri-49	0.7
0.00551806	4		0.776961	0.776961	FALSE	Mesorhizobium_sp._AA22	0.7
0.00548791	2		0.656863	0.656863	TRUE	Mesorhizobium_amorphae	0.7
0.000271957	1				FALSE	Microvirga_ossetica	0.7
0.000313662	3		0.721201	0.721201	FALSE	Methylocystis_rosea	0.7
0.000127068	1				FALSE	Sphingopyxis_fribergensis	0.7
2.67308e-05	1				FALSE	Paracoccus_kondratievae	0.7
7.81414e-05	2		0.656863	0.656863	TRUE	Hyphomonas_neptunium	0.7
0.000118545	1				FALSE	Caulobacter_rhizosphaerae	0.7
0.000378106	1				FALSE	Pseudomonas_sp._31-12	0.7
0.000858574	3		0.721201	0.721201	FALSE	Pseudomonas_sp._LG1E9	0.7
0.000332779	1				FALSE	Pseudomonas_sp._URMO17WK12:I11	0.7
0.000419018	2		0.656863	0.656863	TRUE	Pseudomonas_sp._UW4	0.7
7.94177e-05	1				FALSE	Pseudomonas_sp._ADAK18	0.7
6.31467e-05	1				FALSE	Pseudomonas_sp._CC6-YY-74	0.7
5.84979e-05	1				FALSE	Pseudomonas_sp._S35	0.7
4.72632e-05	1				FALSE	Pseudomonas_sp._B14-6	0.7
3.99025e-05	1				FALSE	Pseudomonas_sp._NS1(2017)	0.7
3.52537e-05	1				FALSE	Pseudomonas_sp._S09G_359	0.7
2.05324e-05	1				FALSE	Pseudomonas_sp._TMW_2.1634	0.7
1.93702e-05	1				FALSE	Pseudomonas_sp._s211(2017)	0.7
0.00100655	3		0.721201	0.721201	FALSE	Pseudomonas_trivialis	0.7
0.000108085	1				FALSE	Pseudomonas_mandelii	0.7
0.000320889	3		0.721201	0.721201	FALSE	Pseudomonas_mucidolens	0.7
4.14521e-05	1				FALSE	Pseudomonas_rhodesiae	0.7
0.000232861	2		0.656863	0.656863	TRUE	Pseudomonas_fulva	0.7
4.26144e-05	1				FALSE	Psychrobacter_sp._FME2	0.7
2.36316e-05	1				FALSE	Pseudomonas_coronafaciens	0.7
0.00026847	1				FALSE	Pseudomonas_arsenicoxydans	0.7
0.000189053	1				FALSE	Pseudomonas_reinekei	0.7
0.000172007	1				FALSE	Pseudomonas_prosekii	0.7
0.000154961	1				FALSE	Pseudomonas_koreensis	0.7
0.00021203	2		0.656863	0.656863	TRUE	Pseudomonas_thivervalensis	0.7
3.83529e-05	1				FALSE	Pseudomonas_simiae	0.7
3.48663e-05	1				FALSE	Pseudomonas_extremaustralis	0.7
6.03653e-05	2		0.656863	0.656863	TRUE	Pseudomonas_saudiphocaensis	0.7
2.2082e-05	1				FALSE	Pseudomonas_rhizosphaerae	0.7
0.000173944	1				FALSE	Xanthomonas_hortorum	0.7
7.12822e-05	1				FALSE	Stenotrophomonas_sp._LM091	0.7
5.92727e-05	1				FALSE	Stenotrophomonas_sp._364	0.7
0.000136366	1				FALSE	Rhodanobacter_glycinis	0.7
6.43089e-05	1				FALSE	Enterobacter_sp._638	0.7
0.00294287	3		0.721201	0.721201	FALSE	Buttiauxella_agrestis	0.7
2.55686e-05	1				FALSE	Pantoea_vagans	0.7
0.000480356	3		0.721201	0.721201	FALSE	Erwinia_persicina	0.7
3.79655e-05	1				FALSE	Legionella_pneumophila	0.7
0.00377869	2		0.656863	0.656863	TRUE	Acidovorax_sp._JMULE5	0.7
7.36066e-05	1				FALSE	Janthinobacterium_sp._Marseille	0.7
4.49388e-05	1				FALSE	Janthinobacterium_sp._LM6	0.7
0.000176268	1				FALSE	Achromobacter_spanius	0.7
7.31108e-05	2		0.656863	0.656863	TRUE	Advenella_mimigardefordensis	0.7
2.7893e-05	1				FALSE	Paenalcaligenes_hominis	0.7
0.0117698	3		0.721201	0.721201	FALSE	Sorangium_cellulosum	0.7
1.97576e-05	1				FALSE	Campylobacter_gracilis	0.7
1.93702e-05	1				FALSE	Campylobacter_showae	0.7
0.000311559	2		0.656863	0.656863	TRUE	Mycolicibacterium_vaccae	0.7
0.000437222	2		0.656863	0.656863	TRUE	Mycolicibacterium_frederiksbergense	0.7
0.000177431	1				FALSE	Mycolicibacterium_gadium	0.7
0.00154773	3		0.721201	0.721201	FALSE	Mycolicibacterium_sediminis	0.7
0.000120095	1				FALSE	Mycolicibacterium_gilvum	0.7
1.97576e-05	1				FALSE	Mycobacterium_leprae	0.7
0.000448613	1				FALSE	Mycolicibacter_minnesotensis	0.7
3.60285e-05	1				FALSE	Mycobacteroides_chelonae	0.7
3.52537e-05	1				FALSE	[Mycobacterium]_stephanolepidis	0.7
0.000939043	3		0.721201	0.721201	FALSE	Rhodococcus_sp._MTM3W5.2	0.7
0.000751087	3		0.721201	0.721201	FALSE	Rhodococcus_sp._W8901	0.7
4.49388e-05	1				FALSE	Rhodococcus_sp._P1Y	0.7
1.97576e-05	1				FALSE	Rhodococcus_sp._WB9	0.7
0.000185954	1				FALSE	Rhodococcus_coprophilus	0.7
5.81105e-05	1				FALSE	Rhodococcus_jostii	0.7
2.28568e-05	1				FALSE	Rhodococcus_imtechensis	0.7
0.000119708	1				FALSE	Microbacterium_sp._ST-M6	0.7
0.000138303	1				FALSE	Microbacterium_oleivorans	0.7
0.000216946	1				FALSE	Agromyces_sp._MF30-A	0.7
0.00162504	4		0.776961	0.776961	FALSE	Curtobacterium_flaccumfaciens	0.7
0.000203387	1				FALSE	Microterricola_viridarii	0.7
3.25419e-05	1				FALSE	Plantibacter_sp._M259	0.7
3.29293e-05	1				FALSE	Plantibacter_flavus	0.7
4.37766e-05	1				FALSE	Salinibacterium_sp._CGMCC_1.16371	0.7
5.88853e-05	1				FALSE	Arthrobacter_sp._YN	0.7
0.00049734	2		0.656863	0.656863	TRUE	Arthrobacter_alpinus	0.7
0.0034393	4		0.776961	0.776961	FALSE	Kocuria_palustris	0.7
0.00157103	5		0.824755	0.824755	FALSE	Kocuria_rosea	0.7
0.000388734	4		0.776961	0.776961	FALSE	Glutamicibacter_halophytocola	0.7
1.93702e-05	1				FALSE	Glutamicibacter_mishrai	0.7
0.000347703	2		0.656863	0.656863	TRUE	Micrococcus_luteus	0.7
0.00166916	4		0.776961	0.776961	FALSE	Ornithinimicrobium_sp._H23M54	0.7
0.000483743	2		0.656863	0.656863	TRUE	Oerskovia_sp._KBS0722	0.7
7.47688e-05	1				FALSE	Brevibacterium_sp._CS2	0.7
0.000195349	2		0.656863	0.656863	TRUE	Kytococcus_sedentarius	0.7
0.000273609	2		0.656863	0.656863	TRUE	Sanguibacter_keddieii	0.7
4.53262e-05	1				FALSE	Streptomyces_sp._NEAU-S7GS2	0.7
0.000567546	1				FALSE	Streptomyces_niveus	0.7
0.00019835	1				FALSE	Streptomyces_atratus	0.7
0.000159223	1				FALSE	Streptomyces_scabiei	0.7
0.00793922	3		0.721201	0.721201	FALSE	Streptomyces_galilaeus	0.7
0.000125906	1				FALSE	Streptomyces_dengpaensis	0.7
9.44099e-05	2		0.656863	0.656863	TRUE	Streptomyces_koyangensis	0.7
0.00288114	3		0.721201	0.721201	FALSE	Nocardioides_sp._CF8	0.7
0.000233217	1				FALSE	Nocardioides_sp._dk884	0.7
0.000218108	1				FALSE	Nocardioides_seonyuensis	0.7
0.000150312	1				FALSE	Mumia_sp._ZJ1417	0.7
7.94177e-05	1				FALSE	Micromonospora_sp._HM134	0.7
0.000195639	1				FALSE	Micromonospora_inositola	0.7
0.00469181	6		0.865196	0.865196	FALSE	Micromonospora_coriariae	0.7
0.00014024	1				FALSE	Micromonospora_echinofusca	0.7
0.0026215	3		0.721201	0.721201	FALSE	Streptosporangium_sp._caverna	0.7
0.000422568	2		0.656863	0.656863	TRUE	Thermomonospora_curvata	0.7
0.000218973	3		0.721201	0.721201	FALSE	Bifidobacterium_longum	0.7
2.7893e-05	1				FALSE	Bifidobacterium_breve	0.7
4.95391e-05	2		0.656863	0.656863	TRUE	Bifidobacterium_bifidum	0.7
0.000534024	2		0.656863	0.656863	TRUE	Thermobispora_bispora	0.7
0.000396082	5		0.824755	0.824755	FALSE	Bacillus_sp._X1(2014)	0.7
2.4019e-05	1				FALSE	Bacillus_sp._1NLA3E	0.7
0.000150367	3		0.721201	0.721201	FALSE	Bacillus_mycoides	0.7
0.00429772	7		0.898897	0.898897	FALSE	Bacillus_megaterium	0.7
0.000219239	2		0.656863	0.656863	TRUE	Peribacillus_asahii	0.7
0.0006512	3		0.721201	0.721201	FALSE	Paenibacillus_psychroresistens	0.7
1.93702e-05	1				FALSE	Paenibacillus_beijingensis	0.7
0.000168133	1				FALSE	Staphylococcus_epidermidis	0.7
0.000166583	1				FALSE	Staphylococcus_pettenkoferi	0.7
1.93702e-05	1				FALSE	Macrococcus_caseolyticus	0.7
0.000418402	3		0.721201	0.721201	FALSE	Sporosarcina_ureae	0.7
7.15645e-05	2		0.656863	0.656863	TRUE	Solibacillus_silvestris	0.7
0.000227407	3		0.721201	0.721201	FALSE	Planomicrobium_glaciei	0.7
0.000153799	1				FALSE	Enterococcus_casseliflavus	0.7
1.93702e-05	1				FALSE	Streptococcus_cristatus	0.7
0.000598543	3		0.721201	0.721201	FALSE	Lactobacillus_ruminis	0.7
2.63434e-05	1				FALSE	Pediococcus_pentosaceus	0.7
8.66627e-05	2		0.656863	0.656863	TRUE	Lachnospiraceae_bacterium_GAM79	0.7
2.4019e-05	1				FALSE	Lachnospiraceae_bacterium_oral_taxon_500	0.7
2.16946e-05	1				FALSE	Selenomonas_sp._oral_taxon_920	0.7
2.75056e-05	1				FALSE	Selenomonas_sputigena	0.7
0.000496793	2		0.656863	0.656863	TRUE	Flavobacterium_sp._M31R6	0.7
0.000272797	2		0.656863	0.656863	TRUE	Flavobacterium_johnsoniae	0.7
0.00096219	2		0.656863	0.656863	TRUE	Flavobacterium_commune	0.7
3.37041e-05	1				FALSE	Flavobacterium_nackdongense	0.7
0.00105123	4		0.776961	0.776961	FALSE	Chryseobacterium_sp._3008163	0.7
0.00051418	2		0.656863	0.656863	TRUE	Dyadobacter_fermentans	0.7
0.00314866	4		0.776961	0.776961	FALSE	Chryseolinea_soli	0.7
2.7893e-05	1				FALSE	Pedobacter_sp._KBS0701	0.7
0.000320311	3		0.721201	0.721201	FALSE	Sphingobacteriaceae_bacterium_GW460-11-11-14-LB5	0.7
0.000270766	3		0.721201	0.721201	FALSE	Lacibacter_sp._S13-6-6	0.7
0.000645355	5		0.824755	0.824755	FALSE	Arachidicoccus_ginsenosidivorans	0.7
2.28568e-05	1				FALSE	Leptotrichia_buccalis	0.7
0.00125144	1				FALSE	Rhodococcus_opacus	0.7
0.000722756	2		0.656863	0.656863	TRUE	Streptococcus_gallolyticus	0.7
0.000686471	1				FALSE	Butyrivibrio_fibrisolvens	0.7
0.000364498	1				FALSE	Fibrobacter_succinogenes	0.7
0.000455622	1				FALSE	methanogenic_archaeon_ISO4-H5	0.7
0.00421867	1				FALSE	Bradyrhizobium_sp._CCBAU_051011	0.7
0.000467443	1				FALSE	Paenibacillus_antarcticus	0.7
0.00374753	2		0.656863	0.656863	TRUE	Lactobacillus_sakei	0.7
0.000744743	1				FALSE	Mesorhizobium_sp._M6A.T.Cr.TU.016.01.1.1	0.7
0.00273498	3		0.721201	0.721201	FALSE	Sinorhizobium_sp._RAC02	0.7
0.000542681	1				FALSE	Caulobacteraceae_bacterium_0127_4	0.7
0.000964125	1				FALSE	Mycobacterium_sp._DL440	0.7
0.000542681	1				FALSE	Rhodococcus_sp._AQ5-07	0.7
0.000307904	1				FALSE	Rhodococcus_sp._H-CA8f	0.7
0.000211684	1				FALSE	Rhodococcus_sp._008	0.7
0.000134708	1				FALSE	Rhodococcus_sp._YL-1	0.7
0.000115464	1				FALSE	Rhodococcus_sp._NJ-530	0.7
0.000356014	1				FALSE	Rhodococcus_qingshengii	0.7
0.000103918	1				FALSE	Bacillus_pumilus	0.7
0.000824713	5		0.824755	0.824755	FALSE	Parageobacillus_genomosp._1	0.7
0.000213609	1				FALSE	Paenibacillus_sp._37	0.7
0.000365636	1				FALSE	Paenibacillus_xylanexedens	0.7
0.000251873	2		0.656863	0.656863	TRUE	Thermobacillus_composti	0.7
0.00106562	5		0.824755	0.824755	FALSE	Staphylococcus_vitulinus	0.7
0.00297372	1				FALSE	Streptomyces_lunaelactis	0.7
0.00480805	2		0.656863	0.656863	TRUE	Streptomyces_cyaneochromogenes	0.7
0.00070754	2		0.656863	0.656863	TRUE	Thermobifida_fusca	0.7
0.0010499	1				FALSE	Mycolicibacterium_hassiacum	0.7
0.000413236	1				FALSE	Mycolicibacterium_thermoresistibile	0.7
0.000215812	2		0.656863	0.656863	TRUE	Gordonia_sp._HY186	0.7
0.000201675	1				FALSE	Pseudarthrobacter_equi	0.7
0.000329143	2		0.656863	0.656863	TRUE	Ureibacillus_thermosphaericus	0.7
0.000373692	1				FALSE	Hungateiclostridium_thermocellum	0.7
0.00018388	1				FALSE	Hungateiclostridium_saccincola	0.7
0.000322285	1				FALSE	Herbinix_luporum	0.7
0.000448826	1				FALSE	Symbiobacterium_thermophilum	0.7
0.00386939	1				FALSE	Sphaerobacter_thermophilus	0.7
0.00954767	2		0.656863	0.656863	TRUE	Rhizobium_leguminosarum	0.7
0.000482438	1				FALSE	Methanosarcina_thermophila	0.7
0.000347548	1				FALSE	Microbacteriaceae_bacterium_WY83	0.7
3.74997e-05	1				FALSE	Glutamicibacter_nicotianae	0.7
0.00178181	1				FALSE	Brachybacterium_avium	0.7
0.00106043	1				FALSE	Brachybacterium_vulturis	0.7
0.000285307	1				FALSE	Ruania_sp._HY168	0.7
3.47935e-05	1				FALSE	Jonesia_denitrificans	0.7
0.000153091	1				FALSE	Mycolicibacterium_fallax	0.7
0.000139174	1				FALSE	Mycolicibacterium_alvei	0.7
0.000438012	1				FALSE	Mycolicibacter_sinensis	0.7
0.000143346	2		0.656863	0.656863	TRUE	Corynebacterium_variabile	0.7
2.97678e-05	1				FALSE	Corynebacterium_ammoniagenes	0.7
2.08761e-05	1				FALSE	Corynebacterium_glutamicum	0.7
7.92519e-05	1				FALSE	Dietzia_timorensis	0.7
4.94841e-05	1				FALSE	Streptomyces_sp._SYP-A7193	0.7
0.000782854	1				FALSE	Nocardioides_sp._HDW12B	0.7
0.000132319	2		0.656863	0.656863	TRUE	Tessaracoccus_flavus	0.7
6.7654e-05	1				FALSE	Tessaracoccus_flavescens	0.7
7.61591e-05	1				FALSE	Auraticoccus_monumenti	0.7
0.000552057	1				FALSE	Pseudonocardia_sp._Gen01	0.7
0.000126803	1				FALSE	Saccharomonospora_azurea	0.7
0.000310049	1				FALSE	Nocardiopsis_alba	0.7
5.02573e-05	1				FALSE	Flaviflexus_sp._H23T48	0.7
3.51801e-05	1				FALSE	Arcanobacterium_sp._JY-X040	0.7
4.25254e-05	1				FALSE	Parolsenella_catena	0.7
0.000333517	3		0.721201	0.721201	FALSE	Staphylococcus_succinus	0.7
0.000175364	2		0.656863	0.656863	TRUE	Staphylococcus_xylosus	0.7
3.55667e-05	1				FALSE	Staphylococcus_aureus	0.7
2.01029e-05	1				FALSE	Staphylococcus_saprophyticus	0.7
0.000577893	4		0.776961	0.776961	FALSE	Salinicoccus_halodurans	0.7
2.6675e-05	1				FALSE	Bacillus_flexus	0.7
4.71645e-05	1				FALSE	Oceanobacillus_iheyensis	0.7
4.36852e-05	1				FALSE	Planococcus_sp._MB-3u-03	0.7
2.82214e-05	1				FALSE	Planococcus_rifietoensis	0.7
5.25768e-05	1				FALSE	Brochothrix_thermosphacta	0.7
0.000181405	2		0.656863	0.656863	TRUE	Enterococcus_hirae	0.7
2.01029e-05	1				FALSE	Enterococcus_avium	0.7
3.24739e-05	1				FALSE	Streptococcus_equinus	0.7
4.83243e-05	1				FALSE	Lactobacillus_nenjiangensis	0.7
3.51801e-05	1				FALSE	Lactobacillus_curvatus	0.7
2.70616e-05	1				FALSE	Lactobacillus_fuchuensis	0.7
2.55152e-05	1				FALSE	Lactobacillus_hilgardii	0.7
0.000124097	1				FALSE	Carnobacterium_inhibens	0.7
0.000285514	3		0.721201	0.721201	FALSE	Carnobacterium_sp._17-4	0.7
2.43555e-05	1				FALSE	Aerococcus_urinaeequi	0.7
2.78348e-05	1				FALSE	Blautia_producta	0.7
4.32986e-05	1				FALSE	Lachnospiraceae_bacterium_Choco86	0.7
8.11848e-05	1				FALSE	Roseburia_intestinalis	0.7
3.28605e-05	1				FALSE	Roseburia_hominis	0.7
4.98707e-05	1				FALSE	Lacrimispora_sphenoides	0.7
5.60562e-05	1				FALSE	Lachnospira_eligens	0.7
0.000175857	2		0.656863	0.656863	TRUE	[Ruminococcus]_gnavus	0.7
3.32471e-05	1				FALSE	Clostridium_baratii	0.7
0.000128736	1				FALSE	Ruminococcus_sp._JE7A12	0.7
3.13142e-05	1				FALSE	Ruminococcus_bicirculans	0.7
2.97678e-05	1				FALSE	Ruminococcus_champanellensis	0.7
0.00033609	2		0.656863	0.656863	TRUE	Romboutsia_hominis	0.7
2.31957e-05	1				FALSE	Romboutsia_sp._CE17	0.7
3.20873e-05	1				FALSE	Paeniclostridium_sordellii	0.7
2.62884e-05	1				FALSE	Mogibacterium_diversum	0.7
2.55152e-05	1				FALSE	Erysipelothrix_rhusiopathiae	0.7
3.09276e-05	1				FALSE	Erysipelotrichaceae_bacterium_GAM147	0.7
2.16493e-05	1				FALSE	Faecalitalea_cylindroides	0.7
2.24225e-05	1				FALSE	Megasphaera_elsdenii	0.7
4.52316e-05	1				FALSE	Oscillatoria_nigro-viridis	0.7
2.82214e-05	1				FALSE	Acholeplasma_laidlawii	0.7
7.61771e-05	2		0.656863	0.656863	TRUE	Pseudomonas_veronii	0.7
7.53859e-05	1				FALSE	Pseudomonas_pelagia	0.7
2.39689e-05	1				FALSE	Acinetobacter_sp._NEB149	0.7
2.31957e-05	1				FALSE	Acinetobacter_sp._10FS3-1	0.7
0.000407368	2		0.656863	0.656863	TRUE	Acinetobacter_johnsonii	0.7
3.40203e-05	1				FALSE	Acinetobacter_indicus	0.7
2.93812e-05	1				FALSE	Acinetobacter_schindleri	0.7
5.78896e-05	2		0.656863	0.656863	TRUE	Psychrobacter_sp._P2G3	0.7
2.28091e-05	1				FALSE	Escherichia_marmotae	0.7
8.23446e-05	1				FALSE	Raoultella_terrigena	0.7
3.63399e-05	1				FALSE	Lelliottia_amnigena	0.7
3.32471e-05	1				FALSE	Kluyvera_intermedia	0.7
4.56181e-05	1				FALSE	Nitrosococcus_oceani	0.7
4.71645e-05	1				FALSE	Alcanivorax_xenomutans	0.7
4.32986e-05	1				FALSE	Alcanivorax_dieselolei	0.7
2.82214e-05	1				FALSE	Alcanivorax_pacificus	0.7
5.9149e-05	1				FALSE	Shewanella_baltica	0.7
7.37914e-05	2		0.656863	0.656863	TRUE	Methylocaldum_marinum	0.7
4.71645e-05	1				FALSE	Haemophilus_parainfluenzae	0.7
4.75511e-05	1				FALSE	Rhizobium_sp._WL3	0.7
0.000357986	1				FALSE	Georhizobium_profundi	0.7
4.17522e-05	1				FALSE	Candidatus_Filomicrobium_marinum	0.7
0.000117138	1				FALSE	Ochrobactrum_anthropi	0.7
0.0028751	1				FALSE	Tabrizicola_piscis	0.7
0.00010786	1				FALSE	Paracoccus_sp._Arc7-R13	0.7
6.9587e-05	1				FALSE	Paracoccus_pantotrophus	0.7
6.57211e-05	1				FALSE	Paracoccus_jeotgali	0.7
7.54887e-05	2		0.656863	0.656863	TRUE	Sulfitobacter_sp._SK025	0.7
4.17522e-05	1				FALSE	Roseovarius_sp._THAF9	0.7
0.000352614	3		0.721201	0.721201	FALSE	Pseudorhodobacter_sp._S12M18	0.7
3.24739e-05	1				FALSE	Brevirhabdus_pacifica	0.7
0.0002509	1				FALSE	Sphingopyxis_sp._PAMC25046	0.7
0.00112271	3		0.721201	0.721201	FALSE	Sphingopyxis_lindanitolerans	0.7
9.66486e-05	1				FALSE	Novosphingobium_resinovorum	0.7
0.00133645	4		0.776961	0.776961	FALSE	Hydrogenophaga_sp._RAC07	0.7
7.19066e-05	1				FALSE	Comamonas_testosteroni	0.7
2.6675e-05	1				FALSE	Delftia_acidovorans	0.7
0.000142267	1				FALSE	Simplicispira_suum	0.7
0.000453608	2		0.656863	0.656863	TRUE	Limnobacter_sp._SAORIC-580	0.7
0.000102834	1				FALSE	Kerstersia_gyiorum	0.7
2.28091e-05	1				FALSE	Nitrosomonas_communis	0.7
2.97678e-05	1				FALSE	Desulfocurvibacter_africanus	0.7
2.89946e-05	1				FALSE	Desulfomicrobium_baculatum	0.7
4.36852e-05	1				FALSE	Desulfobacterium_autotrophicum	0.7
0.000969075	2		0.656863	0.656863	TRUE	Arcobacter_skirrowii	0.7
7.73189e-05	1				FALSE	Arcobacter_cryaerophilus	0.7
2.20359e-05	1				FALSE	Arcobacter_trophiarum	0.7
0.00087329	2		0.656863	0.656863	TRUE	Myroides_sp._CJ210	0.7
2.12627e-05	1				FALSE	Maribacter_cobaltidurans	0.7
5.64105e-05	2		0.656863	0.656863	TRUE	Salegentibacter_sp._T436	0.7
2.6675e-05	1				FALSE	Antarcticibacterium_flavum	0.7
0.000420767	2		0.656863	0.656863	TRUE	Chryseobacterium_sp._cx-624	0.7
2.55152e-05	1				FALSE	Chryseobacterium_sp._G0201	0.7
7.38926e-05	2		0.656863	0.656863	TRUE	Chryseobacterium_sp._SNU_WT5	0.7
8.5053e-05	2		0.656863	0.656863	TRUE	Chryseobacterium_carnis	0.7
0.000151653	2		0.656863	0.656863	TRUE	Chryseobacterium_indoltheticum	0.7
2.24225e-05	1				FALSE	Elizabethkingia_ursingii	0.7
0.00149132	2		0.656863	0.656863	TRUE	Empedobacter_falsenii	0.7
0.000122937	1				FALSE	Bacteroides_fragilis	0.7
0.000139174	1				FALSE	Petrimonas_mucosa	0.7
0.00012603	1				FALSE	Fermentimonas_caenicola	0.7
3.17007e-05	1				FALSE	Phocaeicola_vulgatus	0.7
2.01029e-05	1				FALSE	Sphingobacterium_sp._B29	0.7
0.000206055	1				FALSE	Sphingobacterium_multivorum	0.7
3.32471e-05	1				FALSE	Sphingobacterium_mizutaii	0.7
9.8552e-05	2		0.656863	0.656863	TRUE	Belliella_baltica	0.7
8.00251e-05	1				FALSE	Planctomycetes_bacterium_Q31a	0.7
4.75511e-05	1				FALSE	Planctomycetes_bacterium_FF011L	0.7
2.89946e-05	1				FALSE	Bythopirellula_goksoyri	0.7
9.16229e-05	1				FALSE	Planctomyces_sp._SH-PL62	0.7
5.64428e-05	1				FALSE	Methanosarcina_mazei	0.7
5.5283e-05	1				FALSE	Methanoculleus_bourgensis	0.7
3.59533e-05	1				FALSE	Methanoculleus_marisnigri	0.7
0.000204233	1				FALSE	Bordetella_genomosp._13	0.7
5.67315e-05	1				FALSE	Bordetella_sp._HZ20	0.7
0.000122086	1				FALSE	Bordetella_petrii	0.7
0.000107109	1				FALSE	Pusillimonas_sp._DMV24BSW_D	0.7
0.00317379	1				FALSE	Serpentinomonas_mccroryi	0.7
0.000892251	2		0.656863	0.656863	TRUE	Serpentinomonas_raichei	0.7
0.000858688	1				FALSE	Hydrogenophaga_sp._BPS33	0.7
0.000152948	1				FALSE	Acidovorax_sp._16-35-5	0.7
0.00044069	1				FALSE	Rhodoferax_sp._BAB1	0.7
0.00356818	1				FALSE	Nitrosomonas_ureae	0.7
0.00026868	1				FALSE	Nitrosomonas_sp._AL212	0.7
8.62319e-05	1				FALSE	Thauera_aromatica	0.7
4.9016e-05	1				FALSE	Pseudomonas_alcaliphila	0.7
0.000122994	1				FALSE	Acinetobacter_junii	0.7
3.72159e-05	1				FALSE	Moraxella_osloensis	0.7
2.95004e-05	1				FALSE	Zhongshania_aliphaticivorans	0.7
4.99237e-05	1				FALSE	Vibrio_casei	0.7
0.000257334	1				FALSE	Sulfuricaulis_limicola	0.7
4.35698e-05	1				FALSE	Methylophaga_nitratireducenticrescens	0.7
3.04081e-05	1				FALSE	Methylophaga_frappieri	0.7
0.00013434	1				FALSE	Mesorhizobium_terrae	0.7
0.000210587	1				FALSE	Aminobacter_aminovorans	0.7
0.000190618	1				FALSE	Aminobacter_sp._MSH1	0.7
5.49161e-05	1				FALSE	Sphingopyxis_sp._MG	0.7
6.4447e-05	1				FALSE	Novosphingobium_sp._PP1Y	0.7
3.63082e-05	1				FALSE	Blastomonas_sp._RAC04	0.7
3.40389e-05	1				FALSE	Tardibacter_chloracetimidivorans	0.7
0.000113463	1				FALSE	Haematobacter_massiliensis	0.7
0.000220572	1				FALSE	Brevundimonas_sp._MF30-B	0.7
4.62929e-05	1				FALSE	Brevundimonas_vancanneytii	0.7
0.00162933	1				FALSE	Microcella_alkaliphila	0.7
0.000237672	2		0.656863	0.656863	TRUE	Kocuria_sp._KD4	0.7
6.4447e-05	1				FALSE	Kocuria_varians	0.7
0.00387686	3		0.721201	0.721201	FALSE	Janibacter_limosus	0.7
9.16781e-05	1				FALSE	Corynebacterium_glyciniphilum	0.7
0.000333127	1				FALSE	Dietzia_sp._oral_taxon_368	0.7
9.12242e-05	1				FALSE	Nocardioides_sp._HDW12A	0.7
4.26621e-05	1				FALSE	Rubrobacter_xylanophilus	0.7
3.04081e-05	1				FALSE	Deinococcus_wulumuqiensis	0.7
4.53852e-05	1				FALSE	Myroides_phaeus	0.7
8.71396e-05	1				FALSE	Elizabethkingia_anophelis	0.7
4.85622e-05	1				FALSE	Elizabethkingia_bruuniana	0.7
6.80778e-05	1				FALSE	Weeksella_virosa	0.7
3.63082e-05	1				FALSE	Sphingobacterium_sp._21	0.7
3.17696e-05	1				FALSE	Sphingobacterium_psychroaquaticum	0.7
2.85927e-05	1				FALSE	Sphingobacterium_hotanense	0.7
0.00010484	1				FALSE	Pedobacter_sp._CJ43	0.7
3.40389e-05	1				FALSE	Echinicola_rosea	0.7
2.26926e-05	1				FALSE	Leadbetterella_byssophila	0.7
8.85011e-05	1				FALSE	Candidatus_Dependentiae_bacterium_(ex_Spumella_elongata_CCAP_955/1)	0.7
0.000115533	1				FALSE	Pseudomonas_alkylphenolica	0.7
0.000111549	1				FALSE	Acinetobacter_baumannii	0.7
0.000125493	1				FALSE	Psychrobacter_sp._AntiMn-1	0.7
0.000262938	1				FALSE	Arthrobacter_sp._PAMC_25486	0.7
0.000189235	1				FALSE	Arthrobacter_sp._U41	0.7
0.000159356	1				FALSE	Kocuria_indica	0.7
0.000135453	1				FALSE	Planococcus_versutus	0.7
0.000123501	1				FALSE	Lactobacillus_murinus	0.7
0.000129477	1				FALSE	Jeotgalibaca_ciconiae	0.7
0.000149396	1				FALSE	Sphaerochaeta_globosa	0.7
0.00353014	1				FALSE	Tsukamurella_tyrosinosolvens	0.7
0.000226382	1				FALSE	Hydrogenophaga_sp._PBL-H3	0.7
0.000224024	1				FALSE	Pseudomonas_sp._DG56-2	0.7
0.000275903	1				FALSE	Empedobacter_brevis	0.7
0.00296853	1				FALSE	Mesorhizobium_ciceri	0.7
0.000428956	1				FALSE	Paenibacillus_baekrokdamisoli	0.7
0.000269521	1				FALSE	Cohnella_abietis	0.7
0.000630148	1				FALSE	Flavobacterium_sp._Sr18	0.7
0.00154121	1				FALSE	Nibricoccus_aquaticus	0.7
0.200169	4		0.776961	0.776961	FALSE	Singulisphaera_acidiphila	0.7
